# Supplementary material for: Crystal structure of 2,4-di­amino-5-(4-hy­droxy-3-meth­oxy­phen­yl)-8,8-dimethyl-6-oxo-6,7,8,9-tetra­hydro-5H-chromeno[2,3-b]pyridine-3-carbo­nitrile–di­methyl­formamide–water (1/1/1)
Source: Acta Crystallogr E Crystallogr Commun. 2024 Mar 26;80(Pt 4):396–400. doi: 10.1107/S2056989024002615 (PMC10993592; doi:10.1107/S2056989024002615)
Supplement: Supplementary file 1 [file e-80-00396-sup1.cif]

##############################################################################
#                                                                            #
# This CIF contains the data in a paper accepted for publication in          #
# Acta Crystallographica Section E. It conforms to the requirements of       #
# Notes for Authors for Acta Crystallographica Section E, and has been       #
# peer reviewed under the auspices of the IUCr Commission on Journals.       #
#                                                                            #
# Full details of the Crystallographic Information File format               #
# are given in the paper "The Crystallographic Information File (CIF):       #
# a New Standard Archive File for Crystallography" by S. R. Hall, F. H.      #
# Allen and I. D. Brown [Acta Cryst. (1991), A47, 655-685].                  #
#                                                                            #
# The current version of the core CIF dictionary is obtainable from          #
# ftp://ftp.iucr.org/pub/cif_core.dic.                                       #
#                                                                            #
# Software is freely available for graphical display of the structure(s)     #
# in this CIF. For information consult the CIF software page                 #
# http://www.iucr.org/resources/cif/software.                                #
#                                                                            #
# This file may be used for bona fide research purposes within the           #
# scientific community so long as proper attribution is given to the journal # 
# article from which it was obtained.                                        #
#                                                                            #
##############################################################################
data_I
_audit_creation_method     'SHELXL-2019/3'
_chemical_name_systematic
;\
2,4-Diamino-5-(4-hydroxy-3-methoxyphenyl)-8,8-dimethyl-6-oxo-6,7,8,9-\
tetrahydro-5<i>H</i>-chromeno[2,3-<i>b</i>]pyridine-3-carbonitrile--\
dimethylformamide--water (1/1/1)
;
_chemical_name_common     ?
_chemical_formula_moiety     'C22 H22 N4 O4, C3 H7 N O, H2 O'
_chemical_formula_sum     'C25 H31 N5 O6'
_chemical_formula_weight     497.55
_chemical_melting_point     ?
_space_group_crystal_system     monoclinic
_space_group_name_H-M_alt     'P 21/n'
_space_group_name_Hall     '-P 2yn'
loop_
    _space_group_symop_operation_xyz
    'x, y, z'
    '-x+1/2, y+1/2, -z+1/2'
    '-x, -y, -z'
    'x-1/2, -y-1/2, z-1/2'
_cell_length_a     9.9055(2)
_cell_length_b     15.9600(3)
_cell_length_c     16.4794(4)
_cell_angle_alpha     90
_cell_angle_beta     106.344(2)
_cell_angle_gamma     90
_cell_volume     2499.98(10)
_cell_formula_units_Z     4
_cell_measurement_reflns_used     76991
_cell_measurement_theta_min     2.1720
_cell_measurement_theta_max     39.5630
_cell_measurement_temperature     100(2)
_exptl_crystal_description     tablet
_exptl_crystal_colour     colourless
_exptl_crystal_size_max     0.2
_exptl_crystal_size_mid     0.2
_exptl_crystal_size_min     0.1
_exptl_crystal_density_diffrn     1.322
_exptl_crystal_density_meas     ?
_exptl_crystal_density_method     ?
_exptl_crystal_F_000     1056
_exptl_absorpt_coefficient_mu     0.096
_exptl_absorpt_correction_type     multi-scan
_exptl_absorpt_process_details
;
(CrysAlisPro; Rigaku OD, 2022)
;
_exptl_absorpt_correction_T_min     0.73482
_exptl_absorpt_correction_T_max     1.00000
_diffrn_ambient_temperature     100.0(4)
_diffrn_source     'micro-focus sealed X-ray tube'
_diffrn_radiation_type     'Mo K\a'
_diffrn_radiation_wavelength     0.71073
_diffrn_radiation_monochromator     mirror
_diffrn_measurement_device_type     'XtaLAB Synergy'
_diffrn_measurement_device     'four-circle diffractometer'
_diffrn_measurement_method     '\w scans'
_diffrn_detector     'Hybrid Pixel Array Detector'
_diffrn_detector_area_resol_mean     10.0000
_diffrn_reflns_number     210685
_diffrn_reflns_av_R_equivalents     0.0559
_diffrn_reflns_av_unetI/netI     0.0224
_diffrn_reflns_theta_min     2.167
_diffrn_reflns_theta_max     37.784
_diffrn_reflns_theta_full     37.500
_diffrn_measured_fraction_theta_max     1.000
_diffrn_measured_fraction_theta_full     1.000
_diffrn_reflns_limit_h_min     -17
_diffrn_reflns_limit_h_max     17
_diffrn_reflns_limit_k_min     -27
_diffrn_reflns_limit_k_max     27
_diffrn_reflns_limit_l_min     -28
_diffrn_reflns_limit_l_max     28
_diffrn_radiation_probe     x-ray
_refine_special_details     ?
_reflns_number_total     13416
_reflns_number_gt     11108
_reflns_threshold_expression     'I > 2\s(I)'
_refine_ls_structure_factor_coef     Fsqd
_refine_ls_matrix_type     full
_refine_ls_R_factor_all     0.0485
_refine_ls_R_factor_gt     0.0377
_refine_ls_wR_factor_gt     0.1062
_refine_ls_wR_factor_ref     0.1138
_refine_ls_goodness_of_fit_ref     1.037
_refine_ls_restrained_S_all     1.037
_refine_ls_number_reflns     13416
_refine_ls_number_parameters     358
_refine_ls_number_restraints     0
_refine_ls_hydrogen_treatment     mixed
_refine_ls_weighting_scheme     calc
_refine_ls_weighting_details
              'w=1/[\s^2^(Fo^2^)+(0.0626P)^2^+0.4082P] where P=(Fo^2^+2Fc^2^)/3'
_atom_sites_solution_hydrogens     mixed
_atom_sites_solution_primary     dual
_atom_sites_solution_secondary     ?
_refine_ls_shift/su_max     0.001
_refine_ls_shift/su_mean     0.000
_refine_diff_density_max     0.668
_refine_diff_density_min     -0.217
_refine_ls_extinction_method     none
_refine_ls_extinction_coef     .
loop_
    _atom_type_symbol
    _atom_type_description
    _atom_type_scat_dispersion_real
    _atom_type_scat_dispersion_imag
    _atom_type_scat_source
    'C' 'C' 0.0033 0.0016
                         'International Tables Vol C Tables 4.2.6.8 and 6.1.1.4'
    'H' 'H' 0.0000 0.0000
                         'International Tables Vol C Tables 4.2.6.8 and 6.1.1.4'
    'N' 'N' 0.0061 0.0033
                         'International Tables Vol C Tables 4.2.6.8 and 6.1.1.4'
    'O' 'O' 0.0106 0.0060
                         'International Tables Vol C Tables 4.2.6.8 and 6.1.1.4'
_computing_data_collection
;
CrysAlisPro 1.171.42.79a (Rigaku OD, 2022)
;
_computing_cell_refinement
;
CrysAlisPro 1.171.42.79a (Rigaku OD, 2022)
;
_computing_data_reduction
;
CrysAlisPro 1.171.42.79a (Rigaku OD, 2022)
;
_computing_structure_solution
;
<i>SHELXT</i> (Sheldrick, 2015a)
;
_computing_structure_refinement
;
<i>SHELXL2019/3</i> (Sheldrick, 2015b)
;
_computing_molecular_graphics
;
XP, Version 5.1 (Bruker, 1998)
;
_computing_publication_material
;
<i>SHELXL2019/3</i> (Sheldrick, 2015b)
;
loop_
    _atom_site_type_symbol
    _atom_site_label
    _atom_site_fract_x
    _atom_site_fract_y
    _atom_site_fract_z
    _atom_site_U_iso_or_equiv
    _atom_site_adp_type
    _atom_site_calc_flag
    _atom_site_occupancy
    _atom_site_disorder_assembly
    _atom_site_disorder_group
    N N1 0.41040(5) 0.66845(3) 0.58286(3) 0.01573(8) Uani d 1 . .
    C C2 0.35681(6) 0.74408(3) 0.55675(4) 0.01397(8) Uani d 1 . .
    N N2 0.21622(5) 0.75300(4) 0.54244(4) 0.01919(9) Uani d 1 . .
    H H01 0.1683(13) 0.7091(8) 0.5522(8) 0.029(3) Uiso d 1 . .
    H H02 0.1692(13) 0.7983(8) 0.5197(8) 0.032(3) Uiso d 1 . .
    C C3 0.44457(6) 0.81052(3) 0.54550(3) 0.01332(8) Uani d 1 . .
    C C4 0.59114(6) 0.79689(3) 0.55989(3) 0.01270(8) Uani d 1 . .
    N N4 0.67486(5) 0.85813(3) 0.54512(4) 0.01630(9) Uani d 1 . .
    H H03 0.7612(13) 0.8503(8) 0.5540(8) 0.030(3) Uiso d 1 . .
    H H04 0.6425(14) 0.9076(8) 0.5296(8) 0.032(3) Uiso d 1 . .
    C C4A 0.64624(5) 0.71688(3) 0.58823(3) 0.01254(8) Uani d 1 . .
    C C5 0.80070(5) 0.69551(3) 0.60532(3) 0.01224(8) Uani d 1 . .
    H H5 0.832899 0.714157 0.555889 0.015 Uiso calc 1 . .
    C C5A 0.81825(6) 0.60167(3) 0.61409(3) 0.01306(8) Uani d 1 . .
    C C6 0.94969(6) 0.56393(3) 0.60992(4) 0.01383(8) Uani d 1 . .
    O O1 1.03852(5) 0.60592(3) 0.58804(3) 0.01802(8) Uani d 1 . .
    C C7 0.97538(6) 0.47181(4) 0.63057(4) 0.01648(9) Uani d 1 . .
    H H7A 1.075931 0.463992 0.661303 0.020 Uiso calc 1 . .
    H H7B 0.956598 0.440073 0.576928 0.020 Uiso calc 1 . .
    C C8 0.88588(6) 0.43440(4) 0.68387(4) 0.01705(9) Uani d 1 . .
    C C9 0.73204(6) 0.45817(4) 0.64135(4) 0.01770(10) Uani d 1 . .
    H H9A 0.698047 0.427626 0.587129 0.021 Uiso calc 1 . .
    H H9B 0.673250 0.441184 0.678188 0.021 Uiso calc 1 . .
    C C9A 0.71700(6) 0.55019(3) 0.62522(4) 0.01452(9) Uani d 1 . .
    O O10 0.58553(5) 0.57747(3) 0.62246(3) 0.01756(8) Uani d 1 . .
    C C10A 0.54867(6) 0.65861(3) 0.59701(4) 0.01403(9) Uani d 1 . .
    C C11 0.38620(6) 0.89004(4) 0.51709(4) 0.01655(9) Uani d 1 . .
    N N3 0.34038(7) 0.95535(4) 0.49419(5) 0.02514(12) Uani d 1 . .
    C C12 0.93212(8) 0.46813(5) 0.77471(4) 0.02391(12) Uani d 1 . .
    H H12A 1.026948 0.447741 0.803183 0.036 Uiso calc 1 . .
    H H12B 0.866481 0.448682 0.805418 0.036 Uiso calc 1 . .
    H H12C 0.932458 0.529524 0.773538 0.036 Uiso calc 1 . .
    C C13 0.90238(8) 0.33896(4) 0.68645(6) 0.02501(13) Uani d 1 . .
    H H13A 0.867471 0.316360 0.629044 0.038 Uiso calc 1 . .
    H H13B 0.848265 0.314956 0.722263 0.038 Uiso calc 1 . .
    H H13C 1.001952 0.324471 0.709689 0.038 Uiso calc 1 . .
    C C21 0.89109(5) 0.73909(3) 0.68486(3) 0.01264(8) Uani d 1 . .
    C C22 0.98270(6) 0.80413(3) 0.67880(3) 0.01367(8) Uani d 1 . .
    H H22 0.991495 0.819834 0.624914 0.016 Uiso calc 1 . .
    C C23 1.06120(6) 0.84614(4) 0.75094(4) 0.01489(9) Uani d 1 . .
    O O2 1.15118(5) 0.91117(3) 0.75031(3) 0.01993(9) Uani d 1 . .
    C C24 1.05186(6) 0.82200(4) 0.83128(4) 0.01673(9) Uani d 1 . .
    O O3 1.12872(6) 0.85824(4) 0.90394(3) 0.02564(11) Uani d 1 . .
    H H05 1.1648(14) 0.9072(8) 0.8971(8) 0.034(3) Uiso d 1 . .
    C C25 0.96244(7) 0.75654(4) 0.83672(4) 0.01757(10) Uani d 1 . .
    H H25 0.955884 0.739310 0.890663 0.021 Uiso calc 1 . .
    C C26 0.88214(6) 0.71565(4) 0.76446(4) 0.01552(9) Uani d 1 . .
    H H26 0.820851 0.671449 0.769635 0.019 Uiso calc 1 . .
    C C27 1.16872(8) 0.93355(4) 0.67030(4) 0.02151(11) Uani d 1 . .
    H H27A 1.077008 0.947598 0.631269 0.032 Uiso calc 1 . .
    H H27B 1.209836 0.886314 0.647569 0.032 Uiso calc 1 . .
    H H27C 1.231375 0.982140 0.676969 0.032 Uiso calc 1 . .
    C C97 -0.12972(7) 0.83937(4) 0.40895(4) 0.02086(11) Uani d 1 . .
    H H97 -0.220125 0.819639 0.409112 0.025 Uiso calc 1 . .
    C C98 0.02521(8) 0.88437(5) 0.32596(5) 0.02539(13) Uani d 1 . .
    H H98A 0.082462 0.904757 0.380990 0.038 Uiso calc 1 . .
    H H98B 0.008664 0.930221 0.284779 0.038 Uiso calc 1 . .
    H H98C 0.074841 0.838697 0.306776 0.038 Uiso calc 1 . .
    O O98 -0.04221(6) 0.84926(4) 0.47838(3) 0.02704(11) Uani d 1 . .
    N N99 -0.10846(6) 0.85392(4) 0.33387(3) 0.01883(9) Uani d 1 . .
    C C99 -0.21966(8) 0.83914(6) 0.25620(5) 0.02841(14) Uani d 1 . .
    H H99A -0.193276 0.792258 0.225408 0.043 Uiso calc 1 . .
    H H99B -0.233445 0.889604 0.220932 0.043 Uiso calc 1 . .
    H H99C -0.307232 0.825602 0.269909 0.043 Uiso calc 1 . .
    O O99 1.23412(5) 1.01108(3) 0.92936(3) 0.02037(9) Uani d 1 . .
    H H06 1.3078(14) 1.0356(8) 0.9237(8) 0.033(3) Uiso d 1 . .
    H H07 1.1765(15) 1.0538(9) 0.9237(9) 0.039(3) Uiso d 1 . .
loop_
    _atom_site_aniso_label
    _atom_site_aniso_U_11
    _atom_site_aniso_U_22
    _atom_site_aniso_U_33
    _atom_site_aniso_U_12
    _atom_site_aniso_U_13
    _atom_site_aniso_U_23
    N1 0.01093(17) 0.01421(18) 0.0225(2) 0.00127(14) 0.00540(16) 0.00266(15)
    C2 0.01156(19) 0.0146(2) 0.0158(2) 0.00106(15) 0.00391(16) 0.00067(16)
    N2 0.01142(19) 0.0177(2) 0.0285(3) 0.00216(16) 0.00582(17) 0.00442(18)
    C3 0.01208(19) 0.01273(19) 0.0148(2) 0.00120(15) 0.00318(15) 0.00130(15)
    C4 0.01184(19) 0.01280(19) 0.01307(19) 0.00009(15) 0.00285(15) 0.00058(15)
    N4 0.01292(18) 0.01354(18) 0.0221(2) -0.00014(15) 0.00446(16) 0.00403(16)
    C4A 0.01060(18) 0.01223(18) 0.01442(19) 0.00021(14) 0.00292(15) 0.00092(15)
    C5 0.01039(18) 0.01210(18) 0.01403(19) -0.00016(14) 0.00309(15) 0.00053(15)
    C5A 0.01084(18) 0.01237(18) 0.0157(2) 0.00037(15) 0.00333(15) 0.00069(15)
    C6 0.01133(19) 0.0143(2) 0.0155(2) 0.00046(15) 0.00311(16) 0.00048(16)
    O1 0.01310(17) 0.01693(18) 0.0254(2) -0.00010(14) 0.00763(15) 0.00243(15)
    C7 0.0139(2) 0.0144(2) 0.0213(2) 0.00266(16) 0.00530(18) 0.00277(17)
    C8 0.0144(2) 0.0142(2) 0.0224(2) 0.00181(17) 0.00503(18) 0.00436(18)
    C9 0.0133(2) 0.0129(2) 0.0266(3) 0.00028(16) 0.00501(19) 0.00304(18)
    C9A 0.01132(19) 0.01308(19) 0.0190(2) 0.00082(15) 0.00398(16) 0.00187(16)
    O10 0.01171(16) 0.01288(16) 0.0291(2) 0.00140(13) 0.00737(15) 0.00510(15)
    C10A 0.01180(19) 0.01265(19) 0.0178(2) 0.00074(15) 0.00446(16) 0.00174(16)
    C11 0.0130(2) 0.0159(2) 0.0198(2) 0.00068(16) 0.00297(17) 0.00216(17)
    N3 0.0186(2) 0.0177(2) 0.0366(3) 0.00268(18) 0.0038(2) 0.0075(2)
    C12 0.0241(3) 0.0267(3) 0.0200(3) 0.0026(2) 0.0046(2) 0.0068(2)
    C13 0.0210(3) 0.0150(2) 0.0396(4) 0.0037(2) 0.0094(3) 0.0076(2)
    C21 0.01090(18) 0.01291(19) 0.01364(19) -0.00027(15) 0.00269(15) 0.00041(15)
    C22 0.01250(19) 0.0141(2) 0.01379(19) -0.00121(15) 0.00278(15) 0.00045(15)
    C23 0.0142(2) 0.0144(2) 0.0151(2) -0.00214(16) 0.00256(16) 0.00023(16)
    O2 0.0216(2) 0.01943(19) 0.01761(18) -0.00873(16) 0.00363(15) -0.00127(15)
    C24 0.0180(2) 0.0169(2) 0.0136(2) -0.00189(18) 0.00167(17) -0.00018(17)
    O3 0.0343(3) 0.0243(2) 0.01417(18) -0.0115(2) 0.00005(18) -0.00124(16)
    C25 0.0201(2) 0.0185(2) 0.0137(2) -0.00243(19) 0.00417(18) 0.00106(17)
    C26 0.0154(2) 0.0158(2) 0.0153(2) -0.00179(17) 0.00414(17) 0.00110(16)
    C27 0.0242(3) 0.0197(2) 0.0215(3) -0.0072(2) 0.0078(2) -0.0002(2)
    C97 0.0195(2) 0.0257(3) 0.0172(2) 0.0028(2) 0.0049(2) 0.0038(2)
    C98 0.0200(3) 0.0277(3) 0.0303(3) -0.0008(2) 0.0100(2) 0.0045(2)
    O98 0.0258(2) 0.0361(3) 0.0163(2) 0.0069(2) 0.00111(17) 0.00401(18)
    N99 0.0165(2) 0.0236(2) 0.0159(2) -0.00074(17) 0.00382(16) 0.00215(17)
    C99 0.0252(3) 0.0405(4) 0.0169(3) -0.0059(3) 0.0015(2) -0.0013(2)
    O99 0.01655(19) 0.01737(19) 0.0278(2) -0.00084(15) 0.00723(17) -0.00182(16)
_geom_special_details     ?
loop_
    _geom_bond_atom_site_label_1
    _geom_bond_atom_site_label_2
    _geom_bond_site_symmetry_2
    _geom_bond_distance
    _geom_bond_publ_flag
    N1 C10A . 1.3324(7) y
    N1 C2 . 1.3399(7) y
    C2 N2 . 1.3529(8) ?
    C2 C3 . 1.4160(8) ?
    N2 H01 . 0.886(13) ?
    N2 H02 . 0.885(13) ?
    C3 C11 . 1.4183(8) ?
    C3 C4 . 1.4204(8) ?
    C4 N4 . 1.3476(7) ?
    C4 C4A . 1.4154(7) ?
    N4 H03 . 0.836(13) ?
    N4 H04 . 0.863(13) ?
    C4A C10A . 1.3779(8) ?
    C4A C5 . 1.5146(7) ?
    C5 C5A . 1.5101(7) ?
    C5 C21 . 1.5308(8) ?
    C5 H5 . 1.0000 ?
    C5A C9A . 1.3484(8) y
    C5A C6 . 1.4535(8) ?
    C6 O1 . 1.2377(7) ?
    C6 C7 . 1.5145(8) ?
    C7 C8 . 1.5337(9) ?
    C7 H7A . 0.9900 ?
    C7 H7B . 0.9900 ?
    C8 C13 . 1.5313(9) ?
    C8 C12 . 1.5345(10) ?
    C8 C9 . 1.5349(8) ?
    C9 C9A . 1.4925(8) ?
    C9 H9A . 0.9900 ?
    C9 H9B . 0.9900 ?
    C9A O10 . 1.3617(7) y
    O10 C10A . 1.3783(7) y
    C11 N3 . 1.1570(8) ?
    C12 H12A . 0.9800 ?
    C12 H12B . 0.9800 ?
    C12 H12C . 0.9800 ?
    C13 H13A . 0.9800 ?
    C13 H13B . 0.9800 ?
    C13 H13C . 0.9800 ?
    C21 C26 . 1.3907(8) ?
    C21 C22 . 1.4007(8) ?
    C22 C23 . 1.3954(8) ?
    C22 H22 . 0.9500 ?
    C23 O2 . 1.3700(7) ?
    C23 C24 . 1.4068(8) ?
    O2 C27 . 1.4230(8) ?
    C24 O3 . 1.3545(8) ?
    C24 C25 . 1.3888(9) ?
    O3 H05 . 0.879(14) ?
    C25 C26 . 1.3941(8) ?
    C25 H25 . 0.9500 ?
    C26 H26 . 0.9500 ?
    C27 H27A . 0.9800 ?
    C27 H27B . 0.9800 ?
    C27 H27C . 0.9800 ?
    C97 O98 . 1.2359(8) ?
    C97 N99 . 1.3326(9) ?
    C97 H97 . 0.9500 ?
    C98 N99 . 1.4503(9) ?
    C98 H98A . 0.9800 ?
    C98 H98B . 0.9800 ?
    C98 H98C . 0.9800 ?
    N99 C99 . 1.4538(9) ?
    C99 H99A . 0.9800 ?
    C99 H99B . 0.9800 ?
    C99 H99C . 0.9800 ?
    O99 H06 . 0.856(14) ?
    O99 H07 . 0.877(14) ?
loop_
    _geom_angle_atom_site_label_1
    _geom_angle_atom_site_label_2
    _geom_angle_atom_site_label_3
    _geom_angle_site_symmetry_1
    _geom_angle_site_symmetry_3
    _geom_angle
    _geom_angle_publ_flag
    C10A N1 C2 . . 117.21(5) y
    N1 C2 N2 . . 116.49(5) ?
    N1 C2 C3 . . 120.95(5) ?
    N2 C2 C3 . . 122.56(5) ?
    C2 N2 H01 . . 117.6(8) ?
    C2 N2 H02 . . 123.6(8) ?
    H01 N2 H02 . . 118.6(11) ?
    C2 C3 C11 . . 120.33(5) ?
    C2 C3 C4 . . 119.98(5) ?
    C11 C3 C4 . . 119.65(5) ?
    N4 C4 C4A . . 120.95(5) ?
    N4 C4 C3 . . 120.71(5) ?
    C4A C4 C3 . . 118.32(5) ?
    C4 N4 H03 . . 120.8(9) ?
    C4 N4 H04 . . 121.4(9) ?
    H03 N4 H04 . . 117.7(12) ?
    C10A C4A C4 . . 115.27(5) ?
    C10A C4A C5 . . 122.02(5) ?
    C4 C4A C5 . . 122.69(5) ?
    C5A C5 C4A . . 108.92(4) ?
    C5A C5 C21 . . 110.17(4) ?
    C4A C5 C21 . . 111.95(4) ?
    C5A C5 H5 . . 108.6 ?
    C4A C5 H5 . . 108.6 ?
    C21 C5 H5 . . 108.6 ?
    C9A C5A C6 . . 117.67(5) ?
    C9A C5A C5 . . 123.19(5) ?
    C6 C5A C5 . . 119.14(5) ?
    O1 C6 C5A . . 120.61(5) ?
    O1 C6 C7 . . 120.18(5) ?
    C5A C6 C7 . . 119.19(5) ?
    C6 C7 C8 . . 114.77(5) ?
    C6 C7 H7A . . 108.6 ?
    C8 C7 H7A . . 108.6 ?
    C6 C7 H7B . . 108.6 ?
    C8 C7 H7B . . 108.6 ?
    H7A C7 H7B . . 107.6 ?
    C13 C8 C7 . . 109.19(5) ?
    C13 C8 C12 . . 108.77(6) ?
    C7 C8 C12 . . 111.11(5) ?
    C13 C8 C9 . . 110.06(5) ?
    C7 C8 C9 . . 107.58(5) ?
    C12 C8 C9 . . 110.12(5) ?
    C9A C9 C8 . . 111.17(5) ?
    C9A C9 H9A . . 109.4 ?
    C8 C9 H9A . . 109.4 ?
    C9A C9 H9B . . 109.4 ?
    C8 C9 H9B . . 109.4 ?
    H9A C9 H9B . . 108.0 ?
    C5A C9A O10 . . 122.79(5) ?
    C5A C9A C9 . . 125.66(5) ?
    O10 C9A C9 . . 111.55(5) ?
    C9A O10 C10A . . 118.66(5) ?
    N1 C10A C4A . . 128.24(5) ?
    N1 C10A O10 . . 109.59(5) ?
    C4A C10A O10 . . 122.17(5) y
    N3 C11 C3 . . 179.08(6) ?
    C8 C12 H12A . . 109.5 ?
    C8 C12 H12B . . 109.5 ?
    H12A C12 H12B . . 109.5 ?
    C8 C12 H12C . . 109.5 ?
    H12A C12 H12C . . 109.5 ?
    H12B C12 H12C . . 109.5 ?
    C8 C13 H13A . . 109.5 ?
    C8 C13 H13B . . 109.5 ?
    H13A C13 H13B . . 109.5 ?
    C8 C13 H13C . . 109.5 ?
    H13A C13 H13C . . 109.5 ?
    H13B C13 H13C . . 109.5 ?
    C26 C21 C22 . . 118.77(5) ?
    C26 C21 C5 . . 120.55(5) ?
    C22 C21 C5 . . 120.68(5) ?
    C23 C22 C21 . . 120.81(5) ?
    C23 C22 H22 . . 119.6 ?
    C21 C22 H22 . . 119.6 ?
    O2 C23 C22 . . 124.42(5) ?
    O2 C23 C24 . . 115.46(5) ?
    C22 C23 C24 . . 120.12(5) ?
    C23 O2 C27 . . 116.52(5) ?
    O3 C24 C25 . . 118.31(5) ?
    O3 C24 C23 . . 123.06(6) ?
    C25 C24 C23 . . 118.61(5) ?
    C24 O3 H05 . . 114.5(9) ?
    C24 C25 C26 . . 121.20(5) ?
    C24 C25 H25 . . 119.4 ?
    C26 C25 H25 . . 119.4 ?
    C21 C26 C25 . . 120.48(5) ?
    C21 C26 H26 . . 119.8 ?
    C25 C26 H26 . . 119.8 ?
    O2 C27 H27A . . 109.5 ?
    O2 C27 H27B . . 109.5 ?
    H27A C27 H27B . . 109.5 ?
    O2 C27 H27C . . 109.5 ?
    H27A C27 H27C . . 109.5 ?
    H27B C27 H27C . . 109.5 ?
    O98 C97 N99 . . 125.77(7) ?
    O98 C97 H97 . . 117.1 ?
    N99 C97 H97 . . 117.1 ?
    N99 C98 H98A . . 109.5 ?
    N99 C98 H98B . . 109.5 ?
    H98A C98 H98B . . 109.5 ?
    N99 C98 H98C . . 109.5 ?
    H98A C98 H98C . . 109.5 ?
    H98B C98 H98C . . 109.5 ?
    C97 N99 C98 . . 121.91(6) ?
    C97 N99 C99 . . 120.70(6) ?
    C98 N99 C99 . . 117.39(6) ?
    N99 C99 H99A . . 109.5 ?
    N99 C99 H99B . . 109.5 ?
    H99A C99 H99B . . 109.5 ?
    N99 C99 H99C . . 109.5 ?
    H99A C99 H99C . . 109.5 ?
    H99B C99 H99C . . 109.5 ?
    H06 O99 H07 . . 100.5(12) ?
loop_
    _geom_torsion_atom_site_label_1
    _geom_torsion_atom_site_label_2
    _geom_torsion_atom_site_label_3
    _geom_torsion_atom_site_label_4
    _geom_torsion_site_symmetry_1
    _geom_torsion_site_symmetry_2
    _geom_torsion_site_symmetry_3
    _geom_torsion_site_symmetry_4
    _geom_torsion
    _geom_torsion_publ_flag
    C10A N1 C2 N2 . . . . 179.82(6) ?
    C10A N1 C2 C3 . . . . -0.47(9) ?
    N1 C2 C3 C11 . . . . 179.43(6) ?
    N2 C2 C3 C11 . . . . -0.88(9) ?
    N1 C2 C3 C4 . . . . 1.58(8) ?
    N2 C2 C3 C4 . . . . -178.73(6) ?
    C2 C3 C4 N4 . . . . 176.42(5) ?
    C11 C3 C4 N4 . . . . -1.44(8) ?
    C2 C3 C4 C4A . . . . -2.14(8) ?
    C11 C3 C4 C4A . . . . 180.00(5) ?
    N4 C4 C4A C10A . . . . -176.96(5) ?
    C3 C4 C4A C10A . . . . 1.60(8) ?
    N4 C4 C4A C5 . . . . 1.29(8) ?
    C3 C4 C4A C5 . . . . 179.84(5) ?
    C10A C4A C5 C5A . . . . 11.45(7) y
    C4 C4A C5 C5A . . . . -166.67(5) ?
    C10A C4A C5 C21 . . . . -110.63(6) ?
    C4 C4A C5 C21 . . . . 71.24(6) ?
    C4A C5 C5A C9A . . . . -14.61(7) y
    C21 C5 C5A C9A . . . . 108.55(6) ?
    C4A C5 C5A C6 . . . . 164.97(5) ?
    C21 C5 C5A C6 . . . . -71.88(6) ?
    C9A C5A C6 O1 . . . . 169.75(6) ?
    C5 C5A C6 O1 . . . . -9.86(8) ?
    C9A C5A C6 C7 . . . . -8.71(8) y
    C5 C5A C6 C7 . . . . 171.68(5) ?
    O1 C6 C7 C8 . . . . 160.51(6) ?
    C5A C6 C7 C8 . . . . -21.02(8) y
    C6 C7 C8 C13 . . . . 169.85(5) ?
    C6 C7 C8 C12 . . . . -70.19(7) ?
    C6 C7 C8 C9 . . . . 50.42(7) y
    C13 C8 C9 C9A . . . . -170.71(6) ?
    C7 C8 C9 C9A . . . . -51.84(7) y
    C12 C8 C9 C9A . . . . 69.39(7) ?
    C6 C5A C9A O10 . . . . -173.91(5) ?
    C5 C5A C9A O10 . . . . 5.67(9) y
    C6 C5A C9A C9 . . . . 5.77(9) y
    C5 C5A C9A C9 . . . . -174.65(6) ?
    C8 C9 C9A C5A . . . . 26.39(9) y
    C8 C9 C9A O10 . . . . -153.90(5) ?
    C5A C9A O10 C10A . . . . 8.25(9) y
    C9 C9A O10 C10A . . . . -171.47(5) ?
    C2 N1 C10A C4A . . . . -0.02(9) ?
    C2 N1 C10A O10 . . . . -179.40(5) ?
    C4 C4A C10A N1 . . . . -0.56(9) ?
    C5 C4A C10A N1 . . . . -178.82(6) ?
    C4 C4A C10A O10 . . . . 178.74(5) ?
    C5 C4A C10A O10 . . . . 0.48(9) y
    C9A O10 C10A N1 . . . . 168.16(5) ?
    C9A O10 C10A C4A . . . . -11.26(9) y
    C5A C5 C21 C26 . . . . -52.13(7) ?
    C4A C5 C21 C26 . . . . 69.23(6) ?
    C5A C5 C21 C22 . . . . 128.86(5) ?
    C4A C5 C21 C22 . . . . -109.79(6) ?
    C26 C21 C22 C23 . . . . -1.52(8) ?
    C5 C21 C22 C23 . . . . 177.51(5) ?
    C21 C22 C23 O2 . . . . -178.88(5) ?
    C21 C22 C23 C24 . . . . 1.67(9) ?
    C22 C23 O2 C27 . . . . -3.02(9) ?
    C24 C23 O2 C27 . . . . 176.45(6) ?
    O2 C23 C24 O3 . . . . -1.81(9) ?
    C22 C23 C24 O3 . . . . 177.69(6) ?
    O2 C23 C24 C25 . . . . 179.90(6) ?
    C22 C23 C24 C25 . . . . -0.60(9) ?
    O3 C24 C25 C26 . . . . -178.96(6) ?
    C23 C24 C25 C26 . . . . -0.59(9) ?
    C22 C21 C26 C25 . . . . 0.33(9) ?
    C5 C21 C26 C25 . . . . -178.70(5) ?
    C24 C25 C26 C21 . . . . 0.73(9) ?
    O98 C97 N99 C98 . . . . -0.18(11) ?
    O98 C97 N99 C99 . . . . 179.44(7) ?
loop_
    _geom_hbond_atom_site_label_D
    _geom_hbond_atom_site_label_H
    _geom_hbond_atom_site_label_A
    _geom_hbond_site_symmetry_A
    _geom_hbond_distance_DH
    _geom_hbond_distance_HA
    _geom_hbond_distance_DA
    _geom_hbond_angle_DHA
    _geom_hbond_publ_flag
    N2 H01 O1 1_455 0.886(13) 2.268(13) 3.1492(7) 173.6(11) yes
    N2 H02 O98 . 0.885(13) 2.170(13) 2.9167(8) 141.8(11) yes
    N4 H03 O98 1_655 0.836(13) 2.590(12) 3.2891(8) 142.0(11) yes
    N4 H04 N3 3_676 0.863(13) 2.237(13) 3.0413(8) 154.9(12) yes
    O3 H05 O99 . 0.879(14) 1.816(14) 2.6399(7) 155.2(12) yes
    O99 H06 O1 2_756 0.856(14) 1.944(14) 2.7944(7) 172.0(13) yes
    O99 H07 N1 2_656 0.877(14) 2.012(14) 2.8699(7) 165.5(13) yes
    O99 H07 O10 2_656 0.877(14) 2.519(14) 3.2180(7) 137.2(11) yes
    C22 H22 O98 1_655 0.95 2.39 3.3210(8) 166.7 yes
_shelx_space_group_comment
;
The symmetry employed for this shelxl refinement is uniquely defined
by the following loop, which should always be used as a source of
symmetry information in preference to the above space-group names.
They are only intended as comments.
;
_shelx_estimated_absorpt_T_min     0.981
_shelx_estimated_absorpt_T_max     0.990
_shelx_hkl_file
;
   0   0  -2 98.6668 6.32277   6
   0   0   2 94.9858 6.30719   6
   0   0   2 89.7077 6.26094  18
   0   0  -2 95.2407 6.33005   2
   0   0   2 99.0217 6.32856   2
   0   0   2 82.2823 6.29503  24
   0   0  -2 98.8815 6.30227  24
   0   0  -2 90.2072 6.28678  10
   0   0   2 99.3103 6.28442  10
   0   0  -3 1.02895 0.73240  24
   0   0   3 0.33370 0.76413  24
   0   0  -3 0.37030 0.79659   2
   0   0   3 0.10176 0.83917   2
   0   0   3-0.25307 0.56099  18
   0   0   3-0.29077 0.63235  10
   0   0   3 0.22505 0.77448   6
   0   0  -3 0.34181 0.80327   6
   0   0  -4 3887.17 235.182  24
   0   0   4 3539.04 235.167   6
   0   0   4 3566.65 235.132  10
   0   0  -4 3499.34 235.033  14
   0   0  -4 3454.84 235.209   2
   0   0   4 3650.19 235.214   2
   0   0  -4 3469.70 235.202   1
   0   0   5-0.21961 0.92261   6
   0   0  -5-0.06951 0.87863  24
   0   0   5-0.59147 1.13084   2
   0   0  -5-1.23344 1.18685   1
   0   0  -5-1.07653 1.16210   2
   0   0  -5 1.09529 0.63949  18
   0   0  -5-0.27454 0.62570  14
   0   0   5 1.01969 0.83385  10
   0   0  -6 2137.05 167.371  24
   0   0   6 2669.98 167.454   6
   0   0  -6 2527.23 167.509   1
   0   0   6 2543.93 167.516   2
   0   0  -6 2665.30 167.311  18
   0   0  -6 2631.03 167.235  14
   0   0   6 2488.22 167.188  13
   0   0   6 2629.86 167.394  10
   0   0  -7 0.85690 1.20464  24
   0   0   7 0.50152 1.39366   6
   0   0  -7-0.12712 1.66137   1
   0   0   7-0.70536 1.61505   2
   0   0  -7-0.05798 0.86360  18
   0   0   7 0.32948 0.56217  13
   0   0  -7 0.58988 0.86584  14
   0   0   7-0.43860 1.69231  11
   0   0  -7-0.36889 1.19911  10
   0   0  -8 3.11165 1.43612  24
   0   0   8 4.87729 1.49161   6
   0   0   8 1.47882 1.61995   2
   0   0  -8 2.06338 1.78118   1
   0   0  -8 4.01831 1.02565  18
   0   0  -8 4.94736 0.92691  14
   0   0   8 3.81241 0.63789  13
   0   0   8 2.93054 1.30330  10
   0   0   8 2.71548 1.78020  11
   0   0  -8 3.61750 1.34344  10
   0   0  -9-1.07161 1.33325  24
   0   0   9-0.88493 1.43407   6
   0   0   9 1.07515 1.28489   8
   0   0   9-1.50366 1.55195   2
   0   0  -9-0.50604 1.64185   1
   0   0  -9-0.21390 0.89329  18
   0   0   9 0.25141 0.49348  13
   0   0  -9 0.82475 0.82212  14
   0   0  -9-0.48314 1.19596  10
   0   0   9-0.10598 1.22616  10
   0   0   9-0.38828 1.86602  11
   0   0  10-0.35119 1.25808  10
   0   0 -10-0.81525 1.25511  10
   0   0  10 1.09600 1.76794  11
   0   0  10-1.41495 1.39285   8
   0   0 -10 0.85422 0.95235  18
   0   0  10 1.56510 1.47339   5
   0   0 -10 0.49537 0.80281  14
   0   0 -10 0.57026 1.78946   1
   0   0 -11 0.84577 1.87598   1
   0   0 -11-0.15123 1.52953  10
   0   0  11 0.49098 2.11854  11
   0   0 -11-0.08365 0.98300  18
   0   0 -11-0.68037 0.82744  14
   0   0  11 0.74124 1.02223  15
   0   0  11 1.38939 1.69887   5
   0   0  12 1480.19 89.9355   5
   0   0 -12 1414.12 90.0401   6
   0   0 -12 1452.35 90.0886   1
   0   0  12 1485.25 90.1200  24
   0   0 -12 1484.94 89.5125  18
   0   0  12 1372.76 89.3880  15
   0   0 -12 1172.70 89.2823  14
   0   0 -12 1499.44 89.8364  10
   0   0  12 1518.68 90.3051  11
   0   0 -13 0.50493 2.23346   6
   0   0  13-0.62968 1.93360   5
   0   0 -13 2.06249 2.47189   1
   0   0  13 0.25716 2.22649  24
   0   0 -13 0.85573 1.22689  18
   0   0 -13 0.57979 0.85310  14
   0   0  13 0.53621 1.22399  15
   0   0 -13-0.18260 1.79086  10
   0   0  13-0.30061 2.55308  11
   0   0  14 2133.33 126.836   5
   0   0 -14 2022.26 126.990   6
   0   0  14 2039.22 127.043  24
   0   0 -14 2007.64 126.992   1
   0   0 -14 1966.63 126.272  18
   0   0  14 1726.48 126.098  15
   0   0 -14 2031.03 126.670  10
   0   0  14 1888.94 127.129  11
   0   0 -15 1.50496 2.46329   6
   0   0  15-0.49423 2.33328   5
   0   0  15 0.62252 2.52025  24
   0   0  15 0.46789 1.21661  22
   0   0 -15 0.30736 2.71952   1
   0   0  15 1.03011 1.21617  15
   0   0 -15 0.42882 2.06707  10
   0   0  15 8.33536 3.11824  11
   0   0 -16 79.6560 6.04684   6
   0   0  16 80.8786 5.73656   5
   0   0  16 80.2165 6.10863  24
   0   0  16 62.9358 4.50989  22
   0   0 -16 63.3368 5.79508   1
   0   0 -16 71.9925 4.95613  16
   0   0  16 44.3662 4.41633  15
   0   0 -16 73.0027 5.39319  10
   0   0  16 77.7678 6.41394  11
   0   0 -17-0.71336 2.91810   1
   0   0  17 0.36216 1.14593  22
   0   0  17 2.19161 2.97781  24
   0   0 -17-2.42717 1.86758  16
   0   0  17 2.83842 2.44175   5
   0   0 -17 1.75490 2.74745   6
   0   0 -17-0.49505 2.29260  10
   0   0  17-0.85432 3.17220  11
   0   0 -18 25.7351 4.06200   1
   0   0  18 15.5211 1.89991  22
   0   0  18 29.9183 4.18702  24
   0   0 -18 21.0966 2.61786  16
   0   0 -18 33.5465 4.06929   6
   0   0  18 23.3049 3.55258   5
   0   0 -18 23.7650 3.18969  10
   0   0  18 24.0327 4.45514  11
   0   0 -19-4.92198 3.37980   1
   0   0  19-0.56669 0.95839  22
   0   0 -19 0.29857 1.99371  16
   0   0  19-0.84590 3.28587  24
   0   0 -19-1.20888 3.10608   6
   0   0  19 0.32103 2.91641   5
   0   0  19-5.43973 4.07467  11
   0   0 -19-1.40172 2.60447  10
   0   0 -20 2.61370 3.55735   1
   0   0  20 0.90350 2.80476  17
   0   0  20 3.17251 3.49887  24
   0   0  20 5.08794 3.04340   5
   0   0 -20 2.99024 3.54976   6
   0   0  20-1.06022 4.07433  11
   0   0 -20 6.80886 2.77963  10
   0   0 -21-1.85193 3.52621   1
   0   0  21 0.30976 2.83849  17
   0   0  21-3.36239 3.81836  24
   0   0 -21 0.90531 3.58492   6
   0   0  21-0.71370 3.10008   5
   0   0  21-6.22747 4.29391  11
   0   0 -21-0.31119 2.69524  10
   0   0 -22 43.4466 6.07940   1
   0   0  22 47.5767 5.11227  17
   0   0  22 50.5234 6.26641  24
   0   0 -22 53.6956 6.19297   6
   0   0  22 54.9874 5.68541   5
   0   0  22 44.5721 6.74547  11
   0   0 -22 52.1115 5.20935  10
   0   0 -23-3.07705 4.21061   1
   0   0  23 0.95079 2.99953  17
   0   0  23-2.68644 4.12436  24
   0   0  23-1.93381 3.54287   5
   0   0  23 4.47242 4.24775   4
   0   0  23-4.42459 4.92899  11
   0   0 -23 0.67579 3.10396  10
   0   0 -24 34.2856 5.74627   1
   0   0  24 27.5899 5.61724  24
   0   0  24 34.1482 4.35386  17
   0   0  24 24.9913 5.50205   4
   0   0  24 29.9993 4.90308   5
   0   0 -24 32.7704 4.46771  10
   0   0 -25-1.67263 4.78225   1
   0   0  25 2.93162 4.66111  24
   0   0  25-3.28608 3.53532   5
   0   0  25-0.54339 4.46260   4
   0   0 -25 4.99006 3.45387  10
   0   0 -25 2.92955 3.89909   9
   0   0 -25 5.96204 4.06334  20
   0   0 -26 169.174 12.7753   1
   0   0  26 164.094 12.7947  24
   0   0  26 145.505 12.3445   4
   0   0  26 178.091 12.0207   5
   0   0 -26 133.482 11.6055   9
   0   0 -27-11.1942 5.76434   1
   0   0  27 4.31619 4.97435  24
   0   0 -27 1.76995 4.25469  20
   0   0  27-0.42327 3.91133   5
   0   0  27-4.61579 5.30105   4
   0   0 -27-1.30417 4.09396   9
   0   0  28 19.8990 4.56454   5
   0   0 -28 11.3349 4.59685   9
   0  -1  -2 4745.82 272.877  24
   0  -1   2 4050.19 272.832  24
   0   1   2 4459.87 272.881  24
   0  -1   2 3930.88 272.837   8
   0  -1   2 3927.05 272.813   6
   0  -1  -2 4327.09 272.886   2
   0   1   2 4366.83 272.882   2
   0  -1   2 4094.83 272.807  18
   0   1   2 4115.24 272.887  11
   0   1   2 4214.81 272.835  10
   0  -1  -2 4100.83 272.880  11
   0  -1  -2 4162.73 272.840  10
   0   1   2 4094.72 272.852   6
   0   1  -2 4018.00 272.836   5
   0   1   2 4188.28 272.878   3
   0  -1   2 3971.21 272.840   5
   0  -1  -2 4120.80 272.861   6
   0  -1  -2 3937.52 272.895   3
   0   1   3 7324.17 474.317   3
   0   1   3 6993.66 474.275   6
   0  -1  -3 6762.13 474.300   6
   0  -1   3 7202.20 474.273   5
   0   1   3 7027.55 474.297  24
   0  -1  -3 7262.82 474.281  24
   0   1  -3 7852.16 474.268  24
   0  -1   3 7207.43 474.241   6
   0  -1   3 6929.36 474.276   2
   0   1   3 7339.17 474.311   2
   0  -1  -3 6753.20 474.308   2
   0  -1   3 7262.79 474.218  18
   0  -1   3 7260.60 474.162  14
   0   1   3 7241.83 474.330  11
   0   1   3 7174.96 474.253  10
   0  -1  -3 7204.89 474.303  11
   0  -1  -3 7251.07 474.264  10
   0  -1   3 7192.51 474.198  10
   0  -1  -4 15762.8 1047.18   6
   0   1   4 15716.0 1047.18   3
   0   1  -4 17603.4 1047.13  24
   0   1   4 17603.3 1047.20  24
   0   1  -4 15918.5 1046.97  26
   0  -1  -4 15176.9 1047.12  24
   0  -1   4 15878.0 1047.10   6
   0   1   4 16334.7 1047.14   6
   0   1  -4 15366.1 1047.15   1
   0  -1  -4 15616.3 1047.15   1
   0   1   4 15690.4 1047.17   2
   0  -1   4 15792.7 1047.14   2
   0  -1  -4 15506.0 1047.19   2
   0  -1   4 15886.6 1047.06  18
   0  -1   4 16630.9 1046.99  14
   0   1  -4 14827.4 1046.98  14
   0  -1   4 15814.4 1047.05  10
   0   1   4 16118.1 1047.11  10
   0   1   4 15449.7 1047.21  11
   0  -1  -5 19685.6 1271.98   6
   0  -1  -5 18378.4 1271.92  24
   0   1  -5 16927.8 1271.87  24
   0   1  -5 19832.6 1271.71  26
   0  -1   5 20526.8 1271.92   6
   0   1   5 19851.8 1271.94   6
   0  -1  -5 21067.2 1272.02   2
   0   1   5 20022.8 1271.99   2
   0   1  -5 18364.2 1271.96   1
   0   1  -5 20093.3 1271.99   2
   0  -1   5 19488.7 1271.96   2
   0  -1  -5 19309.7 1271.97   1
   0  -1   5 20609.7 1271.87  18
   0   1  -5 20222.8 1271.82  18
   0  -1   5 18751.9 1271.71  13
   0  -1   5 18884.0 1271.74  14
   0   1  -5 17980.0 1271.73  14
   0   1   5 20401.8 1271.91  10
   0   1   5 19081.6 1272.02  11
   0  -1   5 20188.6 1271.85  10
   0  -1  -6 378.443 25.5159   6
   0   1  -6 348.603 25.3817  24
   0  -1  -6 392.472 25.4398  24
   0  -1   6 414.693 25.4382   6
   0   1   6 391.037 25.4579   6
   0  -1   6 366.621 25.4846   2
   0   1  -6 366.167 25.5096   2
   0   1   6 387.956 25.5109   2
   0  -1  -6 386.171 25.5221   1
   0   1  -6 385.772 25.5066   1
   0  -1   6 422.065 25.3813  18
   0  -1  -6 405.493 25.3143  18
   0   1  -6 382.415 25.2935  18
   0   1  -6 346.421 25.1952  14
   0   1   6 368.105 25.1728  15
   0  -1   6 380.211 25.1615  13
   0  -1   6 389.409 25.3475  10
   0   1   6 397.030 25.4063  10
   0   1  -6 400.493 25.3672  10
   0   1   6 393.450 25.6015  11
   0  -1  -7 185.265 13.9354  24
   0   1  -7 184.278 13.9164  24
   0  -1   7 201.707 13.9527   6
   0  -1   7 220.711 13.9654   8
   0   1   7 226.052 14.0297   6
   0   1   7 228.577 14.1175   2
   0  -1  -7 216.032 14.1139   1
   0   1  -7 198.853 14.0796   1
   0  -1   7 201.706 14.0285   2
   0  -1  -7 227.576 13.8256  18
   0  -1   7 204.448 13.9075  18
   0   1  -7 211.079 13.8091  18
   0  -1   7 192.570 13.6246  13
   0   1   7 212.331 13.6706  15
   0   1  -7 189.806 13.6821  14
   0   1   7 218.647 14.2327  11
   0  -1   7 220.423 13.8918  10
   0   1  -7 212.438 13.9008  10
   0   1   7 221.838 13.9647  10
   0  -1  -8 179.684 12.5880  24
   0   1  -8 196.000 12.5892  24
   0  -1   8 189.162 12.5886   6
   0  -1   8 195.682 12.5870   8
   0   1   8 171.270 12.6148   6
   0  -1  -8 183.317 12.7605   1
   0  -1   8 185.180 12.6945   2
   0   1  -8 179.282 12.7394   1
   0   1   8 179.078 12.7179   2
   0  -1  -8 186.093 12.3972  18
   0   1  -8 208.867 12.4379  18
   0  -1   8 176.720 12.5239  18
   0  -1  -8 184.860 12.3324  14
   0  -1   8 172.129 12.1899  13
   0   1  -8 178.468 12.2678  14
   0   1   8 185.290 12.2575  15
   0   1   8 178.121 12.8596  11
   0   1  -8 194.487 12.5274  10
   0  -1   8 191.946 12.5040  10
   0   1   8 199.581 12.5848  10
   0  -1   9 552.892 36.5768   5
   0   1  -9 545.742 36.4698  24
   0  -1  -9 543.447 36.4810  24
   0  -1   9 564.199 36.4988   6
   0  -1   9 572.458 36.4799   8
   0   1   9 577.252 36.5436   6
   0   1  -9 527.643 36.6469   1
   0  -1   9 547.889 36.5854   2
   0   1   9 558.393 36.6304   2
   0  -1  -9 564.677 36.6865   1
   0   1  -9 545.698 36.2985  18
   0  -1  -9 550.638 36.2916  18
   0  -1  -9 547.137 36.2129  14
   0   1  -9 507.653 36.1474  14
   0   1   9 533.441 36.1494  15
   0   1   9 574.819 36.8110  11
   0  -1   9 571.399 36.4098  10
   0   1  -9 554.402 36.4358  10
   0  -1  -9 561.851 36.5275  10
   0   1   9 558.570 36.4598  10
   0   1 -10-0.37558 1.23724  10
   0  -1 -10-0.14652 1.27698  10
   0   1  10 3.34634 2.00324  11
   0  -1  10 0.77152 1.28027  10
   0  -1  10 0.12474 1.39993   8
   0   1 -10 0.18977 1.66381   1
   0  -1 -10-0.57131 1.75457   1
   0  -1 -10 0.07730 0.91852  18
   0   1 -10 0.08122 0.95043  18
   0   1 -10 0.35579 0.74872  14
   0   1  10 0.98602 0.63107  13
   0   1  10 1.67895 0.78972  15
   0  -1 -10 0.27712 0.91008  14
   0   1 -10 0.17813 1.51815   6
   0  -1  10 1.79671 1.52163   5
   0  -1  11 93.1439 6.59771   5
   0   1 -11 91.0254 6.65910   6
   0  -1  11 94.6455 6.71058  24
   0   1  11 93.1152 6.31945   8
   0  -1 -11 90.6237 6.08930  18
   0   1 -11 87.9142 6.10554  18
   0  -1 -11 97.1932 6.53174  10
   0  -1  11 101.408 6.95438  11
   0  -1  11 92.4931 6.30835  10
   0   1 -11 97.3620 6.39424  10
   0   1  11 88.4463 6.90762  11
   0   1  11 82.6490 5.89631  15
   0  -1 -11 86.5541 5.98552  14
   0   1  11 76.7075 5.81037  13
   0  -1 -11 95.0944 6.79849   1
   0   1 -11 87.4004 6.74542   1
   0  -1  12 4.77711 1.92617   5
   0   1  12-0.74249 1.87199   5
   0   1 -12 4.87269 2.15339   6
   0  -1 -12 1.17602 2.19327   1
   0   1 -12 1.87607 2.19274   1
   0  -1  12 2.02587 1.87705  24
   0   1 -12 1.40514 1.19115  18
   0  -1 -12 0.52597 1.12346  18
   0  -1 -12 1.57714 1.03504  14
   0   1  12 2.22933 0.92412  15
   0   1 -12 3.41734 1.63171  10
   0   1  12 2.22477 2.36430  11
   0  -1 -12-0.71329 1.67344  10
   0  -1  12 1.35873 2.34036  11
   0   1  13 184.826 11.4906   5
   0  -1  13 172.726 11.5378   5
   0   1 -13 176.386 11.6569   6
   0   1  13 184.155 11.8063  24
   0  -1  13 181.539 11.7170  24
   0  -1 -13 177.869 11.7567   1
   0   1 -13 175.334 11.7330   1
   0   1 -13 175.086 10.9801  18
   0  -1 -13 169.228 10.9228  18
   0  -1 -13 151.977 10.7295  14
   0  -1  13 162.763 10.8827  15
   0   1  13 125.149 10.6584  15
   0  -1  13 167.854 11.8892  11
   0   1 -13 170.610 11.2817  10
   0  -1 -13 188.606 11.4669  10
   0   1  13 169.235 11.9332  11
   0   1  14 1052.08 53.3755   5
   0   1 -14 957.534 53.4955   6
   0  -1  14 1001.37 53.3982   5
   0   1  14 1055.02 53.7580  24
   0  -1  14 993.533 53.5829  24
   0  -1  14 784.245 52.4599  22
   0   1 -14 978.959 53.5990   1
   0  -1 -14 955.646 53.5710   1
   0   1 -14 947.629 52.7516  18
   0  -1 -14 928.213 52.7006  18
   0  -1  14 853.308 52.6171  15
   0   1  14 617.745 52.3428  15
   0  -1 -14 690.750 52.4106  14
   0  -1  14 1026.53 53.8779  11
   0   1 -14 986.752 53.1345  10
   0   1  14 958.121 53.8634  11
   0  -1 -14 988.191 53.2567  10
   0   1  15 193.531 11.5096   5
   0  -1 -15 172.578 11.7586   6
   0  -1  15 182.644 11.5173   5
   0   1 -15 182.307 11.7542   6
   0  -1  15 190.746 11.8450  24
   0   1  15 204.823 12.0099  24
   0  -1  15 137.578 10.4413  22
   0   1 -15 180.511 11.8022   1
   0  -1 -15 183.620 11.7661   1
   0  -1 -15 166.051 10.7706  16
   0  -1 -15 178.814 10.7473  18
   0  -1  15 147.712 10.6330  15
   0  -1 -15 128.704 10.3655  14
   0   1 -15 180.769 11.2324  10
   0  -1  15 177.538 12.0020  11
   0   1  15 176.347 12.0423  11
   0  -1 -15 181.965 11.3600  10
   0   1 -16 21.5308 3.55501   1
   0  -1 -16 20.2473 3.48781   1
   0   1  16 17.0863 2.03701  22
   0  -1  16 12.2977 1.62335  22
   0   1  16 20.7952 3.40689  24
   0  -1  16 18.1554 3.14481  24
   0   1 -16 18.7189 2.51967  16
   0  -1 -16 18.1110 2.26931  16
   0   1 -16 23.2124 3.33731   6
   0   1  16 25.4748 3.18165   5
   0  -1  16 21.6886 3.15868   5
   0  -1 -16 28.0694 3.69847   6
   0  -1 -16 23.9375 2.98730  10
   0  -1  16 23.3658 3.84482  11
   0   1 -16 19.3844 2.68033  10
   0   1  16 19.2372 3.71909  11
   0  -1 -17 14.2793 3.42053   1
   0   1  17 10.5671 1.62358  22
   0   1  17 22.1448 3.44203  24
   0  -1  17 7.53268 3.15128  24
   0  -1 -17 7.82445 1.91623  16
   0   1 -17 9.67438 2.22581  16
   0   1 -17 9.23012 2.94196   6
   0  -1  17 13.7772 3.00266   5
   0   1  17 10.4823 2.75316   5
   0  -1 -17 13.3298 3.23168   6
   0   1  17 7.83495 3.32160  11
   0  -1 -17 9.67210 2.73391  10
   0   1 -17 11.4331 2.44444  10
   0  -1  17 11.8498 3.54297  11
   0  -1 -18 34.5751 4.50178   1
   0   1  18 23.9445 2.61089  22
   0  -1  18 34.4039 4.27641  24
   0   1  18 41.3808 4.55642  24
   0   1 -18 23.9217 3.20983  16
   0  -1 -18 27.3714 2.88444  16
   0   1  18 36.4140 3.77336  17
   0  -1 -18 37.8914 4.49408   6
   0   1  18 30.2544 3.87191   5
   0   1 -18 31.9843 4.29390   6
   0  -1  18 34.0492 4.03897   5
   0   1 -18 32.6474 3.55406  10
   0  -1  18 25.4495 4.52718  11
   0   1  18 32.7092 4.90109  11
   0  -1 -18 32.0208 3.75734  10
   0  -1 -19 27.9093 4.27151   1
   0   1  19 16.7414 2.05980  22
   0  -1  19 20.6632 3.89554  24
   0   1  19 19.0831 3.94602  24
   0   1 -19 22.8931 2.91353  16
   0   1  19 16.6549 3.09916  17
   0  -1 -19 11.8596 2.39387  16
   0  -1 -19 15.6374 3.82904   6
   0  -1  19 29.1741 3.84833   5
   0   1  19 20.8704 3.49515   5
   0   1 -19 23.6128 4.10312   6
   0  -1  19 18.6284 4.40853  11
   0   1 -19 25.6825 3.25663  10
   0  -1 -19 28.8835 3.59314  10
   0   1  19 18.1121 4.43474  11
   0  -1 -20 5.23026 3.60600   1
   0   1  20 1.94012 1.28408  22
   0   1 -20 1.23479 2.19443  16
   0   1  20 0.28700 2.64728  17
   0  -1  20 4.85631 3.52449  24
   0   1  20 6.97405 3.59995  24
   0  -1  20 3.50564 3.20509   5
   0   1 -20-2.93289 3.50226   6
   0  -1 -20 0.43781 3.53374   6
   0   1  20 2.95931 3.09843   5
   0  -1 -20 3.42267 2.86944  10
   0  -1  20-1.57757 4.11873  11
   0   1 -20 3.35877 2.52407  10
   0  -1 -21-2.31598 3.69494   1
   0   1  21-0.29426 2.71797  17
   0  -1  21 0.94003 3.47551  24
   0   1  21-0.98844 3.70143  24
   0   1  21-1.03657 3.19149   5
   0  -1 -21-0.46153 3.55681   6
   0  -1  21 7.34148 3.42780   5
   0   1 -21-1.77406 3.48514   6
   0   1 -21-0.58856 2.64973  10
   0  -1 -21 0.32701 2.92722  10
   0  -1  21-2.24517 3.98618  11
   0  -1 -22 9.76681 4.29787   1
   0  -1  22 4.97992 3.19816  17
   0   1  22 3.59260 2.92517  17
   0   1  22 6.25007 3.95236  24
   0  -1  22 8.48370 3.98487  24
   0   1 -22 2.32958 3.79102   6
   0  -1  22 7.68738 3.69581   5
   0   1  22 6.50014 3.45705   5
   0  -1  22 2.37015 4.41725  11
   0  -1 -22 7.51449 3.16116  10
   0   1 -22 6.15976 3.08122  10
   0  -1 -23-4.61325 4.46533   1
   0  -1  23 0.33518 3.08744  17
   0   1  23 0.29976 2.92503  17
   0   1  23 3.84474 4.24959  24
   0  -1  23 2.10953 3.94982  24
   0   1  23 3.75416 3.40965   5
   0  -1  23-0.49741 3.99715   4
   0  -1  23 0.40031 3.38844   5
   0   1 -23-0.63854 3.03731  10
   0  -1  23-2.50732 4.73390  11
   0  -1 -23-1.06662 3.12599  10
   0  -1 -24 47.6861 6.75142   1
   0  -1  24 51.2769 6.67164  24
   0   1  24 58.1623 6.99741  24
   0  -1  24 52.3357 5.69048  17
   0   1  24 64.3946 6.06761   5
   0  -1  24 67.1659 6.34413   5
   0  -1  24 55.2801 6.63170   4
   0  -1 -24 58.2825 5.73058  10
   0   1 -24 53.6415 5.58380  10
   0  -1  24 50.1157 7.22890  11
   0   1 -24 38.2269 5.76804   9
   0  -1 -25 5.01419 4.79357   1
   0   1  25 2.99322 4.72289  24
   0  -1  25 3.44372 4.47645  24
   0   1  25 0.79639 3.53403   5
   0  -1  25 2.98571 3.69362   5
   0  -1  25-5.44228 4.53105   4
   0   1 -25-0.40604 3.75153   9
   0  -1  25 0.68904 5.26859  11
   0  -1 -25 0.37556 3.37288  10
   0  -1 -25 4.88524 3.90401  20
   0   1 -25 0.88859 4.01307  20
   0  -1 -26 29.3228 5.67500   1
   0   1  26 30.2478 5.76980  24
   0  -1  26 33.8217 5.76989  24
   0  -1  26 26.4430 5.74839   4
   0   1  26 24.3404 4.74728   5
   0  -1  26 31.3267 5.05072   5
   0  -1 -26 18.0805 4.73962   9
   0  -1  26 24.3146 6.27671  11
   0   1 -26 20.7527 4.80168   9
   0   1 -26 18.1805 4.96640  20
   0  -1 -26 26.6068 4.90087  20
   0  -1 -27 5.29768 5.22709   1
   0  -1  27 8.46070 4.94641  24
   0   1  27 13.8361 5.37370  24
   0   1 -27 9.23871 4.57776  20
   0  -1  27 12.3211 4.31392   5
   0   1  27 16.3704 4.24098   5
   0  -1  27 15.5995 5.32800   4
   0  -1 -27 9.85934 4.61197   9
   0  -1  27 19.8814 5.96253  11
   0   1 -27 3.78429 4.41083   9
   0  -1  28 115.897 9.41573   5
   0   1  28 119.725 9.35993   5
   0  -1 -28 97.5943 9.40907   9
   0   1 -28 81.8256 8.99272   9
   0  -2   0 2313.08 161.825  11
   0  -2   0 2430.15 161.768   8
   0  -2   0 2424.67 161.812  19
   0  -2   0 2472.55 161.801  17
   0   2   0 2595.60 161.805  18
   0   2   0 2413.23 161.801  17
   0  -2   0 2633.98 161.808  18
   0   2   0 2370.51 161.791   5
   0  -2   0 2358.31 161.799   5
   0  -2   0 2625.31 161.849   3
   0   2   0 2388.07 161.841   3
   0  -2  -1 21.0254 1.61415   3
   0   2   1 20.9415 1.58961   3
   0   2   1 21.4264 1.60134  24
   0  -2  -1 17.3440 1.56624  24
   0  -2  -1 18.3997 1.55432  19
   0   2  -1 17.1435 1.40014   7
   0  -2   1 18.3574 1.46309   8
   0   2  -1 19.8159 1.50088   8
   0  -2  -1 22.0351 1.47069  17
   0  -2   1 17.1134 1.50736  17
   0   2  -1 24.1281 1.48651  18
   0  -2   1 18.8504 1.46872  18
   0  -2   1 17.7548 1.48667   5
   0   2  -1 17.5702 1.48574   5
   0   2   1 16.2254 1.60208  11
   0  -2  -1 20.7099 1.46093  10
   0  -2  -1 20.0847 1.57261  11
   0   2   2 355.959 25.3133   3
   0  -2  -2 374.688 25.2206   1
   0   2   2 404.797 25.3490   2
   0  -2  -2 355.200 25.3455   2
   0  -2  -2 387.094 25.3031  24
   0   2   2 396.687 25.3283  24
   0   2  -2 356.841 25.1563  22
   0  -2   2 380.282 25.2555   8
   0  -2   2 390.751 25.2060   6
   0   2  -2 381.465 25.2660   8
   0   2  -2 381.332 25.1674   7
   0  -2   2 394.495 25.2479  18
   0  -2  -2 389.358 25.2353  17
   0  -2  -2 385.094 25.2527  10
   0   2   2 356.589 25.3248  11
   0   2   2 380.770 25.2437  10
   0  -2   2 406.867 25.1867   9
   0  -2  -2 372.992 25.3104  11
   0   2   2 367.280 25.2625   6
   0  -2  -2 366.587 25.3202   3
   0   2  -2 415.376 25.2685   5
   0  -2   2 386.262 25.2694   5
   0  -2  -2 367.913 25.2726   6
   0   2  -3 6360.88 409.591   5
   0  -2  -3 5931.10 409.630   6
   0  -2  -3 6320.01 409.675   3
   0   2   3 6479.19 409.615   6
   0   2   3 6597.96 409.678   3
   0  -2   3 6307.47 409.610   5
   0  -2  -3 6550.32 409.636  24
   0   2   3 6859.26 409.688  24
   0  -2   3 6397.82 409.594   8
   0  -2   3 6306.57 409.541   6
   0  -2  -3 6236.58 409.689   2
   0   2   3 6345.08 409.673   2
   0  -2  -3 6318.67 409.583   1
   0  -2  -3 5852.03 409.548  17
   0  -2   3 6875.25 409.568  18
   0   2  -3 6053.52 409.495  13
   0  -2  -3 6291.89 409.600  10
   0   2   3 6494.01 409.587  10
   0   2   3 6259.22 409.677  11
   0  -2  -3 5830.28 409.643  11
   0  -2   3 5538.37 409.459  10
   0   2   4 997.466 66.6503   6
   0  -2  -4 1050.85 66.7454   3
   0  -2   4 1025.39 66.6586   5
   0   2   4 958.197 66.6925   3
   0  -2  -4 1022.93 66.6930   6
   0   2  -4 1013.18 66.6286   5
   0   2   4 1046.31 66.4856  26
   0  -2  -4 1088.19 66.6810  24
   0   2   4 1099.64 66.7454  24
   0  -2   4 1020.10 66.5859   6
   0  -2   4 994.256 66.6244   8
   0   2   4 1023.62 66.7118   2
   0  -2  -4 1054.17 66.7325   2
   0  -2  -4 989.898 66.6426   1
   0  -2   4 1116.56 66.5981  18
   0  -2   4 877.176 66.4841  14
   0   2  -4 975.899 66.4909  13
   0   2  -4 1007.48 66.5071  10
   0   2   4 1011.70 66.6201  10
   0  -2  -4 1017.30 66.6973  11
   0   2   4 1031.26 66.7465  11
   0  -2  -4 1012.75 66.6420  10
   0  -2   4 982.820 66.5042  10
   0   2   5 331.187 20.8514   3
   0   2   5 314.347 20.7574   6
   0  -2  -5 317.842 20.8173   6
   0   2  -5 320.956 20.5620  26
   0   2   5 342.134 20.5287  26
   0   2   5 342.667 20.8725  24
   0  -2  -5 302.988 20.7488  24
   0  -2   5 311.330 20.6810   6
   0  -2  -5 294.719 20.8278   2
   0   2   5 322.818 20.8345   2
   0  -2   5 297.569 20.7513   2
   0  -2  -5 290.985 20.7593   1
   0  -2   5 309.795 20.6587  18
   0   2   5 322.640 20.6972  17
   0   2  -5 328.881 20.6429  18
   0   2  -5 290.501 20.5296  13
   0  -2   5 276.491 20.5371  14
   0   2  -5 309.391 20.5977  10
   0  -2   5 302.832 20.5923  10
   0   2   5 303.902 20.8760  11
   0   2   5 321.546 20.7209  10
   0  -2  -5 302.909 20.8100  11
   0  -2  -5 291.472 20.7274  10
   0  -2  -6 381.129 25.3938   6
   0   2   6 390.817 25.4183   3
   0   2  -6 381.720 25.0665  26
   0   2   6 365.007 25.0135  26
   0  -2  -6 385.317 25.3133  24
   0  -2   6 390.828 25.2473   6
   0   2   6 372.901 25.3072   6
   0  -2  -6 347.783 25.3199   1
   0   2   6 385.342 25.3885   2
   0  -2   6 377.452 25.3248   2
   0  -2   6 389.192 25.2205  18
   0   2  -6 406.192 25.1837  18
   0   2   6 401.042 25.2669  17
   0   2  -6 365.711 25.0435  13
   0  -2   6 379.454 25.0732  14
   0  -2   6 369.219 25.1449  10
   0   2   6 362.996 25.4577  11
   0   2  -6 397.055 25.1667  10
   0   2   6 371.401 25.2555  10
   0   2   7 3589.09 251.972   3
   0  -2  -7 3862.51 252.011   6
   0   2  -7 3789.12 251.625  26
   0   2  -7 3709.05 251.850  24
   0  -2  -7 3842.26 251.898  24
   0  -2   7 3900.49 251.853   6
   0   2   7 4005.05 251.923   6
   0   2  -7 3867.65 251.920   6
   0   2   7 3925.70 252.001   2
   0  -2  -7 3746.51 251.963   1
   0  -2   7 3810.82 251.941   2
   0   2  -7 3849.49 251.762  18
   0  -2   7 4011.33 251.839  18
   0  -2   7 3838.95 251.641  14
   0   2  -7 3686.63 251.611  13
   0   2   7 3714.90 252.088  11
   0  -2   7 3795.11 251.753  10
   0   2  -7 3954.78 251.779  10
   0   2   7 3816.77 251.877  10
   0  -2  -8 2925.40 200.817   6
   0   2   8 2916.21 200.794   3
   0  -2  -8 3057.12 200.697  24
   0   2  -8 3269.13 200.688  24
   0   2  -8 3008.25 200.371  26
   0  -2   8 2962.26 200.634   6
   0  -2   8 3158.70 200.675   8
   0   2  -8 2970.52 200.745   6
   0   2   8 3035.04 200.712   6
   0  -2  -8 2981.06 200.789   1
   0   2   8 3010.22 200.791   2
   0  -2   8 3169.21 200.766   2
   0  -2   8 3046.89 200.616  18
   0  -2  -8 3012.37 200.524  18
   0   2  -8 2922.89 200.528  18
   0  -2   8 3071.47 200.397  14
   0   2   8 3017.30 200.921  11
   0   2   8 3067.83 200.664  10
   0  -2   8 3070.33 200.550  10
   0   2  -8 3098.45 200.576  10
   0   2  -9 366.884 25.6340  26
   0   2  -9 321.140 25.9235  24
   0  -2  -9 403.792 26.0689  24
   0  -2   9 404.662 26.0240   6
   0  -2   9 408.963 26.0349   8
   0  -2   9 416.587 26.0000  18
   0   2  -9 390.348 25.8478  18
   0  -2  -9 413.400 25.8536  18
   0   2  -9 396.185 25.9311  10
   0   2   9 411.600 26.0270  10
   0   2   9 388.147 26.3557  11
   0  -2   9 383.080 25.8827  10
   0  -2  -9 375.935 26.2203   6
   0   2  -9 398.140 26.1312   6
   0  -2  -9 402.157 26.2310   1
   0   2   9 396.028 26.1853   2
   0  -2 -10 196.512 13.8102   1
   0  -2  10 212.768 13.7927  24
   0  -2 -10 193.594 13.3334  18
   0   2 -10 196.412 13.3688  18
   0  -2  10 191.734 13.5162  18
   0   2  10 194.071 13.9865  11
   0  -2 -10 199.134 13.6604  10
   0   2 -10 198.176 13.4714  10
   0  -2  10 192.907 13.4195  10
   0  -2  10 204.331 13.7495   5
   0   2 -10 201.036 13.7372   6
   0  -2  11 513.042 33.0810   5
   0   2 -11 491.467 33.0608   6
   0  -2 -11 474.332 33.1036   1
   0  -2  11 467.170 33.0674  24
   0  -2 -11 495.752 32.6357  18
   0   2 -11 497.805 32.6747  18
   0  -2 -11 488.400 32.5728  14
   0   2  11 452.494 33.2496  11
   0  -2 -11 478.448 32.9544  10
   0  -2  11 498.904 32.7509  10
   0   2 -11 501.644 32.8072  10
   0   2 -12 162.521 11.4562   6
   0  -2  12 167.285 11.4532   5
   0  -2  12 175.347 11.5364  24
   0  -2 -12 164.902 11.5840   1
   0  -2 -12 172.799 10.9226  18
   0   2 -12 169.226 10.9782  18
   0   2  12 146.367 10.6771  13
   0  -2 -12 154.171 10.8315  14
   0   2  12 148.999 11.7289  11
   0  -2 -12 168.294 11.3509  10
   0   2 -12 167.051 11.1626  10
   0  -2  13 122.145 7.46026   5
   0   2 -13 115.384 7.43249   6
   0  -2  13 119.973 7.52929  24
   0  -2  13 74.7259 6.24639  22
   0  -2 -13 115.789 7.58941   1
   0  -2 -13 117.580 6.64711  18
   0   2 -13 121.928 6.78396  18
   0   2  13 78.8890 6.25813  13
   0  -2 -13 106.108 6.51967  14
   0  -2 -13 120.316 7.27272  10
   0   2 -13 111.775 6.98472  10
   0  -2  13 103.730 7.69001  11
   0   2  13 108.283 7.85708  11
   0  -2  14 621.622 26.3785   5
   0   2  14 609.915 26.1689   5
   0   2 -14 604.844 26.4348   6
   0   2  14 683.578 26.9295  24
   0  -2  14 618.903 26.5117  24
   0  -2 -14 612.647 25.4276  18
   0  -2 -14 571.468 25.2997  16
   0   2  14 594.554 26.0473  17
   0  -2  14 595.765 26.8880  11
   0   2 -14 610.351 25.8974  10
   0  -2 -14 632.278 26.2444  10
   0  -2  14 507.664 25.3711  15
   0  -2 -14 529.044 25.1762  14
   0  -2 -14 582.741 26.5081   1
   0  -2  15 298.338 18.8578   5
   0   2 -15 293.718 18.9230   6
   0   2  15 311.410 18.7360   5
   0  -2  15 292.333 18.9724  24
   0   2  15 281.961 19.0707  24
   0  -2 -15 310.065 19.1251   1
   0  -2 -15 271.371 18.0243  16
   0   2  15 299.218 18.6247  17
   0  -2 -15 285.622 18.0902  18
   0  -2  15 256.877 18.0851  15
   0  -2 -15 211.408 17.8460  14
   0  -2 -15 314.320 18.7951  10
   0  -2  15 285.265 19.2056  11
   0   2 -15 295.039 18.4918  10
   0   2  16 147.389 10.0913   5
   0   2 -16 151.297 10.4196   6
   0  -2  16 154.615 10.3438   5
   0   2  16 181.028 10.8723  24
   0  -2  16 143.946 10.3716  24
   0   2  16 137.492 9.42575  22
   0  -2 -16 153.404 10.5095   1
   0  -2 -16 132.068 9.30444  16
   0   2  16 147.405 9.98041  17
   0   2 -16 148.551 9.77377  16
   0  -2 -16 111.103 9.03908  14
   0   2 -16 139.704 9.81916  10
   0  -2  16 154.910 10.8568  11
   0  -2 -16 158.060 10.1699  10
   0  -2 -17 9.99722 3.09541   1
   0  -2 -17 11.0214 3.19667   2
   0   2  17 9.98929 1.85036  22
   0  -2  17 7.69550 2.88911  24
   0   2  17 11.9892 3.25744  24
   0   2  17 18.6831 2.83184  17
   0  -2 -17 10.6402 1.69719  16
   0   2 -17 5.01836 2.22060  16
   0   2 -17 5.69094 2.88295   6
   0  -2  17 14.6004 3.09676   5
   0   2  17 5.63135 2.56064   5
   0  -2 -17 5.17813 3.09983   6
   0  -2 -17 10.1560 2.69769  10
   0  -2  17 9.65115 3.47711  11
   0   2 -17 8.11655 2.35787  10
   0  -2 -18 16.7017 3.50804   2
   0  -2 -18 11.1473 3.49062   1
   0   2  18 11.9077 1.98636  22
   0   2  18 14.6330 3.57831  24
   0  -2  18 14.3770 3.36947  24
   0   2  18 15.5693 2.96636  17
   0   2 -18 13.3220 2.63592  16
   0  -2 -18 9.34676 1.82439  16
   0   2  18 11.7147 2.87638   5
   0   2 -18 8.60582 3.26998   6
   0  -2  18 17.4486 3.24585   5
   0  -2 -18 18.1627 3.58020   6
   0  -2 -18 11.3839 2.90583  10
   0   2 -18 13.6069 2.66471  10
   0  -2  18 13.1136 3.90468  11
   0  -2 -19 55.8083 5.54938   1
   0   2  19 35.0163 3.56027  22
   0   2  19 47.0236 5.28514  24
   0  -2  19 41.9463 5.09117  24
   0   2 -19 48.1451 4.33042  16
   0   2  19 48.0287 4.54827  17
   0  -2  19 48.7182 4.95956   5
   0   2 -19 48.7552 5.13567   6
   0  -2 -19 49.3543 5.44484   6
   0   2  19 37.5251 4.51082   5
   0   2 -19 46.3826 4.36451  10
   0  -2 -19 43.3230 4.56210  10
   0  -2  19 37.0071 5.42302  11
   0  -2 -20 131.131 10.2768   1
   0   2  20 94.2007 8.50219  22
   0   2 -20 115.118 9.08104  16
   0   2  20 126.319 9.46256  17
   0  -2  20 146.125 10.3089  24
   0   2  20 141.902 10.5293  24
   0  -2 -20 134.047 10.3246   6
   0  -2  20 143.678 10.0509   5
   0   2  20 133.995 9.68205   5
   0   2 -20 126.702 10.1031   6
   0  -2 -20 131.537 9.67632  10
   0  -2  20 148.495 10.8450  11
   0   2 -20 136.550 9.41047  10
   0  -2 -21 9.68457 4.18505   1
   0   2  21 7.27138 2.73530  17
   0  -2  21 7.39239 3.66796  24
   0   2  21 2.53396 3.88374  24
   0   2 -21 0.43317 3.47846   6
   0  -2  21 4.55760 3.54714   5
   0   2  21 2.67839 3.06113   5
   0  -2 -21 3.08626 2.98072  10
   0   2 -21 3.60902 2.71543  10
   0  -2  21-0.55834 4.17260  11
   0  -2 -22 32.6895 5.22109   1
   0   2  22 30.8358 3.96601  17
   0  -2  22 38.1590 5.10222  24
   0   2  22 36.5185 5.33053  24
   0   2 -22 31.0346 4.85212   6
   0  -2  22 32.2344 4.53923   5
   0   2  22 28.6616 4.32044   5
   0  -2  22 26.4970 5.59144  11
   0   2 -22 17.6251 4.22676   9
   0   2 -22 29.2431 3.95766  10
   0  -2 -22 28.6506 4.30110  10
   0  -2 -23 13.8239 4.74862   1
   0   2  23 30.8862 3.99336  17
   0  -2  23 21.5521 4.03234  17
   0  -2  23 33.5518 5.29351  24
   0   2  23 27.0002 5.23092  24
   0   2 -23 40.9770 5.29633   6
   0  -2  23 43.3013 5.49783   4
   0  -2  23 30.2746 4.64213   5
   0   2  23 31.1979 4.39786   5
   0   2 -23 16.2236 4.12326   9
   0  -2  23 32.9881 5.93501  11
   0  -2 -23 23.8559 4.25407  10
   0   2 -23 15.3145 3.64916  10
   0  -2 -24-2.13859 4.49561   1
   0   2  24 2.94179 4.60562  24
   0  -2  24 0.54210 4.29223  24
   0  -2  24-1.76704 3.24623  17
   0  -2  24 2.57994 3.79206   5
   0  -2  24-0.52178 4.40197   4
   0   2  24-4.48874 3.72159   5
   0   2 -24 1.52896 3.70201   9
   0  -2  24 3.92546 5.04197  11
   0   2 -24 1.54379 2.92962  10
   0  -2 -24 0.38432 3.40978  10
   0  -2 -25 18.3371 5.29776   1
   0  -2  25 21.9497 5.17754  24
   0   2  25 22.6185 5.32181  24
   0  -2  25 26.1098 5.23314   4
   0  -2  25 26.0903 4.74918   5
   0   2  25 15.3288 4.08359   5
   0  -2  25 23.2641 6.12160  11
   0   2 -25 20.8549 4.46050   9
   0  -2 -25 18.9123 4.24752  10
   0   2 -25 14.3218 4.58692  20
   0  -2 -25 17.4424 4.33481  20
   0  -2 -26 12.6159 5.34929   1
   0   2  26 20.1671 5.60171  24
   0  -2  26 21.4945 5.40003  24
   0   2  26 27.2541 4.41001   5
   0  -2  26 16.8674 5.15116   4
   0  -2  26 32.9504 5.04221   5
   0  -2  26 10.6439 5.69353  11
   0  -2 -26 20.8059 4.47893  10
   0   2 -26 16.8718 4.61213   9
   0   2 -26 18.9035 5.10021  20
   0  -2 -27 21.1318 5.75281   1
   0   2  27 30.1505 5.70927  24
   0  -2  27 24.4037 5.42609  24
   0   2 -27 12.4972 4.95014  20
   0  -2  27 28.8648 5.72084   4
   0   2  27 42.3527 5.06975   5
   0  -2  27 41.2870 5.23152   5
   0  -2 -27 11.9531 5.02382   9
   0  -2  27 22.6549 6.49977  11
   0   2 -27 18.6916 4.61783   9
   0   2 -28 18.7220 4.69654   9
   0  -3   0 1.03349 0.50216  10
   0  -3   0-0.27848 0.95094  11
   0   3   0 0.13757 0.58287  12
   0  -3   0 0.61071 0.60034  23
   0  -3   0-0.37488 0.65008   8
   0  -3   0 0.23440 0.75143  17
   0   3   0 1.62996 0.77021  17
   0  -3   0 0.61450 0.76663  18
   0  -3   0 1.78492 0.88701  19
   0   3   0 3.28330 0.76536  18
   0  -3   0 0.42660 0.76460   5
   0   3   0 0.35404 0.96746   3
   0  -3   0-0.19341 0.95149   3
   0  -3  -1 1988.93 128.202   3
   0   3   1 2076.38 128.192   3
   0  -3  -1 2095.70 128.213  24
   0  -3  -1 1942.43 128.017  20
   0  -3  -1 2046.66 128.166  19
   0  -3   1 1770.87 128.041   9
   0  -3  -1 1963.79 128.043   8
   0  -3   1 1891.00 128.090   8
   0  -3   1 1988.85 128.116  18
   0   3  -1 1916.58 128.101  18
   0   3  -1 1975.40 128.148  17
   0  -3   1 2001.04 128.131  17
   0  -3  -1 1921.40 128.101  17
   0  -3   1 1948.65 128.128   5
   0  -3  -1 1897.37 128.101   5
   0  -3  -1 1963.87 128.164  11
   0   3   1 1940.09 128.177  11
   0  -3  -1 1890.46 128.064  10
   0  -3  -2 0.20680 0.65271   1
   0   3   2-0.44764 1.09624   3
   0  -3  -2 0.08470 1.25232   2
   0  -3  -2 0.31849 1.11485   3
   0   3   2 0.23554 1.04094  24
   0  -3  -2 1.88695 0.99978  24
   0  -3  -2-0.07104 0.97569  19
   0   3  -2 0.90591 0.63473  22
   0  -3  -2 0.74257 0.65212  20
   0  -3   2 0.75682 0.67100   9
   0   3  -2 0.68123 0.88000   8
   0   3  -2-0.20498 0.61990   7
   0  -3   2 0.20813 0.85670   8
   0  -3   2 0.73260 0.76895  18
   0  -3  -2-0.04823 0.78670  17
   0  -3  -2 0.70498 0.76236  10
   0   3   2 0.54263 1.09584  11
   0  -3  -2 0.35399 1.11706  11
   0  -3   2 0.90963 0.88080   5
   0   3  -2 1.62621 0.93778   5
   0   3  -3 610.713 42.0533   5
   0  -3  -3 687.175 42.1967   3
   0  -3   3 631.780 42.0845   5
   0  -3  -3 610.098 42.0890   6
   0  -3  -3 679.156 42.2021   2
   0   3   3 647.349 42.1677   2
   0   3   3 684.422 42.1764   3
   0  -3  -3 611.028 42.0114   1
   0   3   3 663.724 42.1808  24
   0  -3  -3 668.606 42.1463  24
   0   3  -3 637.016 41.9202  22
   0  -3   3 633.073 42.0522   8
   0   3  -3 611.464 42.0824   8
   0   3  -3 651.975 41.9304   7
   0  -3   3 577.252 41.9165   7
   0  -3  -3 636.077 42.0224  17
   0  -3   3 632.800 42.0403  18
   0   3   3 655.453 41.9093  16
   0  -3  -3 620.203 42.1463  11
   0   3   3 638.818 42.0414  10
   0  -3  -3 646.556 42.0624  10
   0   3   3 613.692 42.1709  11
   0   3   4 29.9970 3.03546   3
   0  -3  -4 38.1303 2.98961   6
   0   3  -4 38.6283 2.92331   5
   0  -3   4 35.8047 2.94252   5
   0  -3  -4 37.0975 3.08677   3
   0   3   4 34.9210 3.07987   2
   0  -3  -4 37.5737 3.13528   2
   0  -3  -4 35.0492 2.87273   1
   0   3   4 44.5989 3.11125  24
   0  -3  -4 39.1090 3.00404  24
   0   3  -4 36.4953 2.63241  22
   0  -3   4 41.9732 2.94802   8
   0  -3   4 40.3228 2.67732   7
   0  -3   4 37.3738 2.79803   6
   0   3   4 40.5222 2.85729  17
   0  -3  -4 35.3561 2.82343  17
   0  -3   4 42.1945 2.85139  18
   0   3  -4 39.7117 2.74922  13
   0  -3  -4 32.9131 3.01606  11
   0  -3  -4 37.1016 2.91158  10
   0  -3   4 35.8275 2.63199  10
   0   3  -4 43.3324 2.80579   9
   0   3   4 36.1303 2.85513  10
   0   3  -4 39.0243 2.62901  10
   0  -3  -5 663.441 44.8840   6
   0   3   5 651.198 44.8909   3
   0   3  -5 662.365 44.7948   5
   0  -3  -5 709.036 44.9774   3
   0  -3   5 680.756 44.8516   5
   0   3   5 688.506 44.8293   6
   0   3   5 668.864 44.6345  26
   0   3   5 672.067 44.9234  24
   0  -3  -5 674.211 44.8714  24
   0   3  -5 682.357 44.7623   6
   0  -3   5 696.799 44.6154   7
   0  -3   5 688.422 44.7318   6
   0  -3   5 653.052 44.7880   8
   0  -3  -5 645.470 44.8001   1
   0   3   5 714.545 44.9344   2
   0  -3  -5 690.921 44.9452   2
   0   3   5 702.051 44.7676  17
   0   3  -5 701.408 44.7417  18
   0  -3   5 694.918 44.7539  18
   0   3  -5 687.997 44.6450  13
   0  -3   5 641.269 44.6336  14
   0  -3  -5 672.776 44.8199  10
   0   3  -5 672.784 44.7090   9
   0  -3   5 641.242 44.6095  10
   0   3   5 672.241 44.7838  10
   0   3  -5 680.414 44.6146  10
   0  -3  -5 653.693 44.8789  11
   0  -3   6 2735.95 176.132   5
   0  -3  -6 2514.27 176.156   6
   0   3   6 2551.80 176.158   3
   0   3   6 2784.73 176.103   6
   0   3   6 2996.66 176.278  24
   0  -3  -6 2592.11 176.096  24
   0   3   6 2653.59 175.853  26
   0   3  -6 2619.84 175.896  26
   0  -3   6 2651.80 175.999   6
   0   3  -6 2752.41 176.052   6
   0  -3  -6 2653.15 176.105   1
   0  -3   6 2792.06 176.115   2
   0   3   6 2849.79 176.215   2
   0   3   6 2708.80 176.036  17
   0   3  -6 3010.61 176.013  18
   0  -3   6 2704.55 176.014  18
   0   3  -6 2579.52 175.863  13
   0  -3   6 2444.69 175.859  14
   0   3  -6 2725.84 175.891  10
   0   3   6 2792.33 176.071  10
   0  -3  -6 2747.18 176.152  11
   0  -3   6 2480.69 175.875  10
   0  -3  -6 2679.85 176.101  10
   0   3   7 545.023 34.4985   3
   0  -3  -7 501.666 34.4504   6
   0   3  -7 522.811 34.1074  26
   0  -3  -7 492.547 34.3351  24
   0   3   7 490.269 34.0381  26
   0  -3   7 526.380 34.2634   6
   0   3  -7 544.025 34.3472   6
   0   3   7 496.568 34.3329   6
   0  -3   7 518.727 34.3696   2
   0  -3  -7 498.063 34.3899   1
   0   3   7 531.591 34.4778   2
   0   3   7 496.961 34.2660  17
   0  -3   7 515.669 34.2600  18
   0   3  -7 533.422 34.2269  18
   0  -3   7 507.892 34.0803  14
   0   3  -7 499.760 34.0594  13
   0   3  -7 549.561 34.1507  10
   0  -3   7 505.408 34.1293  10
   0  -3  -7 550.705 34.4489  11
   0   3   7 523.858 34.3227  10
   0   3   8 555.995 38.5717   3
   0  -3  -8 546.387 38.5868   6
   0  -3  -8 570.701 38.4678  24
   0   3   8 554.376 38.1047  26
   0   3  -8 593.975 38.1826  26
   0   3  -8 598.090 38.4835   6
   0  -3   8 576.805 38.3805   6
   0   3   8 600.029 38.4967   6
   0  -3  -8 572.956 38.5460   1
   0  -3   8 525.605 38.4683   2
   0   3   8 572.842 38.5869   2
   0  -3   8 581.951 38.3773  18
   0   3   8 567.113 38.4040  17
   0   3  -8 584.504 38.3096  18
   0   3  -8 584.013 38.1445  13
   0  -3   8 611.827 38.1740  14
   0   3   8 583.966 38.4333  10
   0  -3   8 548.800 38.2423  10
   0   3  -8 587.861 38.2719  10
   0  -3  -9 1264.46 83.8172   6
   0  -3   9 1279.64 83.7181  24
   0   3  -9 1265.05 83.3053  26
   0   3   9 1122.79 83.2037  26
   0  -3   9 1330.47 83.5824   6
   0   3  -9 1328.67 83.6936   6
   0   3   9 1347.81 83.6200  17
   0   3  -9 1392.39 83.4949  18
   0  -3   9 1282.77 83.5736  18
   0  -3   9 1237.87 83.4241  10
   0   3  -9 1335.47 83.4672  10
   0  -3   9 1356.79 83.3149  14
   0  -3  -9 1275.65 83.7679   1
   0  -3 -10 806.796 55.8040   1
   0  -3  10 876.352 55.7958  24
   0   3 -10 817.841 55.2597  26
   0  -3  10 848.801 55.6113  18
   0   3 -10 861.974 55.4838  18
   0   3  10 832.912 55.6148  17
   0  -3 -10 858.504 55.4345  18
   0  -3 -10 828.205 55.8666   6
   0   3 -10 869.070 55.7467   6
   0   3 -10 874.452 55.4946  10
   0  -3  10 768.928 55.4237  10
   0  -3 -11 1589.10 101.432   1
   0  -3  11 1502.03 101.335  24
   0   3 -11 1413.31 100.740  26
   0   3  11 1564.84 101.184  17
   0  -3 -11 1603.19 100.960  18
   0  -3  11 1550.51 101.162  18
   0   3 -11 1687.93 101.046  18
   0   3 -11 1588.23 101.344   6
   0  -3 -11 1525.34 101.475   6
   0   3 -11 1595.37 101.072  10
   0  -3  11 1463.98 100.983  10
   0  -3 -12 2.11238 2.14977   1
   0  -3  12 0.87839 1.92558  24
   0   3 -12 3.17811 1.40744  18
   0   3  12 1.00053 1.72091  17
   0  -3 -12 3.47361 1.25999  18
   0  -3  12 1.43748 1.68501  18
   0  -3  12 0.82409 1.49672  10
   0  -3 -12 1.80995 1.83347  10
   0   3 -12 3.56072 1.55804  10
   0  -3  12 3.69208 2.13566   5
   0   3 -12 5.02816 2.06563   6
   0  -3  13 51.7968 4.42687   5
   0   3 -13 50.7720 4.41200   6
   0  -3 -13 48.6508 4.59268   1
   0  -3  13 46.2910 4.38263  24
   0  -3 -13 47.9285 3.59066  18
   0  -3 -13 39.7526 3.36151  16
   0   3  13 43.3053 4.07098  17
   0  -3 -13 47.5948 3.59993  14
   0  -3 -13 47.9200 4.28027  10
   0   3 -13 49.3310 3.87597  10
   0  -3  14 93.5122 7.13065   5
   0   3 -14 105.450 7.16798   6
   0  -3 -14 97.1982 7.28543   1
   0  -3  14 99.3514 7.16687  24
   0  -3 -14 96.5887 6.29783  18
   0   3  14 93.1934 6.81153  17
   0  -3 -14 87.3635 6.10303  16
   0  -3 -14 85.8577 6.22336  14
   0   3  14 73.3728 5.97496  13
   0   3 -14 100.710 6.62469  10
   0  -3 -14 95.6579 6.99246  10
   0   3 -15 106.805 6.28051   6
   0  -3  15 107.174 6.24716   5
   0   3  15 116.574 6.07841   5
   0  -3  15 100.085 6.28004  24
   0   3  15 113.879 6.70482  24
   0  -3 -15 108.698 6.55723   1
   0  -3 -15 83.7011 4.80476  16
   0   3  15 101.374 5.88021  17
   0  -3 -15 101.716 5.09064  18
   0  -3 -15 88.6429 4.94020  14
   0  -3 -15 108.584 6.13834  10
   0  -3  15 103.866 6.71319  11
   0   3 -15 98.4862 5.55118  10
   0   3 -16 13.3217 2.96692   6
   0  -3  16 14.7396 2.94133   5
   0   3  16 11.9935 2.53939   5
   0   3  16 17.5667 3.47819  24
   0  -3  16 11.7836 2.88326  24
   0   3  16 8.62269 1.91173  22
   0  -3 -16 13.9556 3.19577   1
   0  -3 -16 5.96784 1.42516  16
   0   3  16 11.7572 2.48982  17
   0  -3 -16 6.21195 1.47733  14
   0  -3 -16 12.9868 2.65911  10
   0  -3  16 7.41685 3.26316  11
   0   3 -16 9.88766 2.19662  10
   0   3 -17 108.158 8.13546   6
   0   3  17 118.540 7.89119   5
   0  -3  17 124.325 8.23370   5
   0  -3  17 115.321 8.28788  24
   0   3  17 122.967 8.62755  24
   0   3  17 107.092 7.19157  22
   0  -3 -17 129.969 8.54359   1
   0  -3 -17 116.755 8.40083   2
   0   3  17 128.018 7.81697  17
   0  -3 -17 75.2314 6.73400  16
   0   3 -17 110.947 7.59747  16
   0  -3 -17 80.5383 6.67932  14
   0  -3 -17 114.353 7.98571  10
   0  -3  17 107.366 8.56316  11
   0   3 -17 110.591 7.50658  10
   0  -3 -18 12.7179 3.55522   2
   0  -3 -18 20.6737 3.88741   1
   0   3  18 14.3366 2.18346  22
   0   3  18 11.6790 3.66789  24
   0  -3  18 17.5316 3.50694  24
   0   3  18 15.3935 2.90162  17
   0   3 -18 13.7905 2.84377  16
   0  -3  18 19.4220 3.45819   5
   0   3  18 8.34328 2.89525   5
   0   3 -18 24.9365 3.66892   6
   0   3 -18 16.4434 2.69238  10
   0  -3 -18 13.7720 3.13813  10
   0  -3  18 18.1063 3.94991  11
   0  -3 -19 117.689 9.10810   2
   0  -3 -19 120.579 9.18640   1
   0   3  19 88.6343 7.70283  22
   0  -3  19 101.101 8.82958  24
   0   3  19 110.251 9.41706  24
   0   3 -19 102.045 8.17940  16
   0   3  19 117.842 8.39943  17
   0  -3 -19 121.023 9.24717   6
   0   3  19 114.907 8.59808   5
   0   3 -19 128.257 9.10693   6
   0  -3  19 113.801 8.80013   5
   0   3 -19 102.406 8.17759  10
   0  -3 -19 105.920 8.59336  10
   0  -3  19 98.5839 9.15370  11
   0  -3 -20 144.957 10.6737   1
   0   3  20 111.840 9.06592  22
   0  -3  20 127.995 10.5267  24
   0   3  20 144.866 10.9429  24
   0   3  20 130.726 9.75416  17
   0   3 -20 122.616 9.63052  16
   0   3  20 156.250 10.1950   5
   0  -3  20 148.432 10.5081   5
   0   3 -20 151.707 10.6085   6
   0   3 -20 99.3927 9.74398   9
   0  -3 -20 142.804 10.2022  10
   0  -3  20 124.482 10.7971  11
   0   3 -20 128.439 9.65804  10
   0  -3 -21 17.0437 4.25575   1
   0   3  21 7.38680 2.01188  22
   0   3  21 9.79261 2.88109  17
   0   3 -21 11.0243 2.94766  16
   0  -3  21 16.8718 3.96232  24
   0   3  21 8.85679 4.29186  24
   0   3 -21 9.32924 3.72838   6
   0   3  21 15.9097 3.43343   5
   0  -3  21 7.87106 3.69453   5
   0   3 -21 12.9664 2.91491  10
   0  -3 -21 13.9782 3.56929  10
   0  -3  21 7.71705 4.30743  11
   0   3 -21 10.4396 3.52109   9
   0  -3 -22 64.2658 7.11258   1
   0   3  22 69.7169 5.88953  17
   0   3  22 72.7567 6.40080   5
   0  -3  22 70.1254 6.72669   5
   0   3 -22 81.0089 7.01495   6
   0   3 -22 37.6529 5.98388   9
   0  -3 -22 72.6005 6.52119  10
   0   3 -22 60.0505 5.80653  10
   0  -3  22 65.0668 7.49662  11
   0   3  22 74.3235 7.37868  24
   0  -3  22 63.6068 6.91740  24
   0   3 -23 13.9333 4.86829   1
   0  -3 -23 7.66038 4.26325   1
   0   3 -23 9.78843 4.11336   6
   0   3  23 5.25550 3.33246   5
   0  -3  23 15.9191 4.41299   4
   0   3  23 6.98314 4.09421   4
   0  -3  23 4.29767 3.64501   5
   0   3 -23 4.75733 2.79183  10
   0   3 -23 6.78349 3.41216   9
   0  -3  23 17.9589 5.21163  11
   0  -3 -23 3.10391 3.51576  10
   0   3  23 6.33914 4.32422  24
   0  -3  23 5.06899 4.13060  24
   0  -3 -24 139.666 11.3160   1
   0   3 -24 115.327 11.1629   1
   0   3  24 147.462 11.6183  24
   0  -3  24 135.966 11.1680  24
   0   3  24 131.225 11.1480   4
   0  -3  24 133.667 10.8374   5
   0  -3  24 119.397 10.9615   4
   0   3  24 153.604 10.5993   5
   0   3 -24 103.904 10.2264   9
   0  -3 -24 119.863 10.4648  10
   0  -3  24 147.615 11.9734  11
   0   3 -25-3.91732 4.83075   1
   0  -3 -25-0.55342 4.59238   1
   0   3  25 6.24664 4.89114  24
   0  -3  25-2.76764 4.25034  24
   0  -3  25 7.60796 4.85151   4
   0   3  25 4.81526 3.66937   5
   0  -3  25 9.55974 4.15959   5
   0   3  25-2.17981 4.42833   4
   0   3 -25-1.52218 3.81472   9
   0  -3  25-2.71556 5.19146  11
   0  -3 -25 9.03206 3.85610  10
   0   3 -25 0.47918 4.31611  20
   0  -3 -25-1.10191 3.59472  20
   0  -3 -26 35.4258 6.25558   1
   0   3 -26 24.8269 6.07096   1
   0   3  26 43.0546 6.49755  24
   0  -3  26 38.7555 6.14301  24
   0  -3  26 53.9331 5.82759   5
   0   3  26 32.1114 6.10692   4
   0  -3  26 31.4530 5.86739   4
   0   3  26 41.3249 5.27099   5
   0  -3  26 30.9984 6.54697  11
   0   3 -26 27.5285 5.10400   9
   0  -3 -26 38.8248 5.26242  10
   0   3 -26 26.9634 5.61126  20
   0  -3 -27 2.33688 4.99324   1
   0   3 -27 17.1352 5.33459   1
   0  -3  27 13.9904 4.95012  24
   0   3  27 23.5269 5.66791  24
   0   3 -27 6.48329 4.78997  20
   0   3 -27 7.82848 4.00764   9
   0  -3  27 2.17461 5.65855  11
   0   3  27 2.88845 4.82536   4
   0   3  27 9.05841 3.83240   5
   0  -3  27 12.6963 4.25915   5
   0  -3  27 1.15181 4.98618   4
   0  -4   0 2398.36 160.262   5
   0  -4   0 2577.77 160.367   3
   0   4   0 2363.35 160.304   3
   0  -4   0 2207.54 160.144  23
   0  -4   0 2348.13 160.152  21
   0  -4   0 2450.10 160.191   8
   0   4   0 2522.20 160.260  18
   0  -4   0 2368.91 160.265  17
   0  -4   0 2542.46 160.273  18
   0  -4   0 2408.16 160.286  19
   0  -4   0 2595.80 160.168  12
   0   4   0 2443.33 160.165  12
   0  -4   0 2495.69 160.148  10
   0  -4   0 2398.38 160.297  11
   0  -4   1 946.500 64.5717   5
   0  -4  -1 959.122 64.5459   5
   0  -4  -1 991.444 64.6815   3
   0   4   1 1007.96 64.6363   3
   0  -4   1 953.322 64.4447  23
   0  -4  -1 1018.69 64.4339  20
   0   4   1 920.748 64.4284  21
   0  -4  -1 998.305 64.6086  19
   0  -4  -1 1030.30 64.4481  21
   0   4   1 1001.64 64.4593  20
   0  -4  -1 993.022 64.4686   8
   0  -4   1 968.797 64.5087   8
   0  -4   1 914.792 64.5684  17
   0  -4  -1 1049.92 64.5583  17
   0   4  -1 918.530 64.5314  18
   0  -4   1 1009.76 64.5635  18
   0   4  -1 980.186 64.5890  17
   0   4   1 1020.87 64.4955  12
   0  -4   1 961.081 64.4518  12
   0   4  -1 928.709 64.3880  10
   0  -4  -1 983.471 64.6197  11
   0  -4  -1 1010.23 64.4884  10
   0  -4   1 969.271 64.3876  10
   0   4  -2 11.6929 0.99286   1
   0  -4  -2 10.5910 1.51386   3
   0   4   2 10.8999 1.51707   3
   0  -4  -2 14.1000 1.02855   1
   0  -4  -2 10.6986 1.58959   2
   0  -4  -2 10.8530 0.97630  25
   0  -4  -2 12.6039 1.51315  24
   0   4   2 9.99530 1.46501  24
   0  -4  -2 8.11263 1.01526  20
   0   4   2 8.08545 1.05723  21
   0  -4  -2 10.9729 1.42809  19
   0   4  -2 10.6395 1.13641  22
   0  -4   2 10.0181 1.23446   8
   0  -4   2 8.14944 1.08069   9
   0   4  -2 10.0555 1.09047   7
   0   4   2 11.1916 1.03509   8
   0  -4  -2 11.2327 1.10465   8
   0  -4   2 10.5315 1.26503  17
   0   4  -2 10.8821 1.23017  18
   0  -4   2 10.8059 1.18707  18
   0   4   2 12.2118 1.14251  16
   0  -4  -2 10.5900 1.23493  17
   0  -4   2 9.91092 1.32089   5
   0  -4  -2 11.9821 1.17547  10
   0  -4  -2 12.6337 1.43957  11
   0   4  -3 1642.71 112.786   1
   0  -4  -3 1844.65 113.084   2
   0   4   3 1791.74 113.012   3
   0  -4  -3 1673.26 112.795   1
   0  -4  -3 1699.82 112.962  24
   0   4   3 1825.04 113.047  24
   0   4  -3 1578.65 112.746  22
   0  -4   3 1642.95 112.739   7
   0   4  -3 1675.73 112.907   8
   0  -4   3 1748.62 112.879   8
   0   4   3 1746.01 112.759   8
   0   4  -3 1740.96 112.788   9
   0   4  -3 1695.47 112.754   7
   0   4  -3 1721.27 112.795   6
   0   4   3 1769.94 112.753  16
   0  -4  -3 1732.09 112.856  17
   0  -4   3 1947.17 112.921  18
   0  -4  -3 1741.71 112.883  10
   0  -4  -3 1680.16 112.961  11
   0  -4   3 1657.25 112.752   9
   0  -4  -3 1768.94 113.030   3
   0   4  -3 1643.77 112.872   5
   0  -4   3 1688.96 112.918   5
   0   4  -4 5.02384 1.13949   5
   0  -4   4 4.38042 1.22940   5
   0  -4  -4 4.99973 1.35950   3
   0   4   4 3.61918 1.36461   3
   0   4   4 5.73927 1.46199   2
   0   4  -4 4.41356 1.04122   1
   0  -4  -4 4.58184 1.42918   2
   0  -4  -4 5.06510 1.05371   1
   0  -4  -4 3.42712 1.14959  24
   0   4   4 3.82558 1.28020  24
   0   4  -4 4.28999 0.71974  22
   0   4  -4 4.72656 0.91112   9
   0  -4   4 4.71074 0.73018   7
   0   4  -4 3.91328 0.91225   6
   0  -4   4 5.60033 1.16415   8
   0   4  -4 5.78384 0.77730   7
   0  -4  -4 5.23540 1.03667  17
   0  -4   4 7.18314 1.03286  18
   0   4   4 5.86173 1.06329  17
   0   4  -4 3.45689 0.88435  13
   0   4   4 3.45029 0.76107  16
   0  -4  -4 5.43132 1.37542  11
   0  -4  -4 4.83838 1.02941  10
   0  -4  -5 313.499 20.8944   3
   0  -4   5 326.701 20.7709   5
   0   4  -5 316.744 20.7037   5
   0  -4  -5 301.008 20.7810   6
   0   4   5 323.540 20.8718   2
   0  -4  -5 309.640 20.6727   1
   0   4   5 324.478 20.8668   3
   0   4  -5 307.433 20.6612   1
   0  -4  -5 331.634 20.9327   2
   0   4   5 344.460 20.5806  26
   0  -4  -5 342.727 20.7928  24
   0   4   5 302.087 20.8444  24
   0   4  -5 294.530 20.4303  22
   0  -4   5 296.880 20.5759   6
   0   4  -5 318.211 20.6214   6
   0  -4   5 309.072 20.6942   8
   0  -4   5 296.158 20.4660   7
   0  -4   5 316.022 20.6532  18
   0  -4  -5 305.354 20.6146  17
   0   4   5 322.239 20.6614  17
   0   4  -5 321.563 20.6350  18
   0   4  -5 324.740 20.5606  13
   0   4  -5 342.589 20.5939   9
   0  -4  -5 316.109 20.7295  10
   0  -4  -5 308.975 20.7813  11
   0   4   5 308.329 20.6761  10
   0  -4   5 261.865 20.4146  10
   0   4  -5 309.108 20.4201  10
   0   4  -6 296.580 19.6851   5
   0  -4  -6 316.588 19.9581   3
   0  -4  -6 298.872 19.8166   6
   0  -4   6 297.435 19.7657   5
   0   4   6 293.688 19.8365   3
   0   4  -6 278.628 19.5307  26
   0  -4  -6 318.147 19.7770  24
   0   4   6 282.057 19.4874  26
   0   4   6 297.249 19.9051  24
   0  -4   6 300.325 19.4291   7
   0   4  -6 302.813 19.6273   6
   0  -4   6 313.778 19.7020   8
   0  -4   6 303.069 19.5845   6
   0   4  -6 294.823 19.6981   1
   0   4   6 316.341 19.8960   2
   0  -4  -6 288.589 19.6874   1
   0  -4   6 281.049 19.6183  18
   0   4  -6 282.854 19.5771  18
   0   4   6 303.040 19.6342  17
   0  -4   6 271.140 19.4714  14
   0   4  -6 286.354 19.4894  13
   0   4   6 299.740 19.6794  10
   0   4  -6 318.095 19.5819   9
   0  -4  -6 295.023 19.7177  10
   0  -4  -6 289.626 19.7746  11
   0  -4   6 263.619 19.3972  10
   0   4  -6 293.559 19.4054  10
   0  -4   7 355.515 25.2511   5
   0  -4  -7 403.653 25.5001   3
   0  -4  -7 368.016 25.3441   6
   0   4   7 392.150 25.2329   6
   0   4   7 384.286 25.3681   3
   0   4  -7 370.594 25.0016  26
   0   4   7 404.922 25.4492  24
   0   4   7 363.511 24.9412  26
   0  -4  -7 343.520 25.2132  24
   0  -4   7 382.158 25.0932   6
   0  -4   7 383.653 24.9167   7
   0   4  -7 370.958 25.1370   6
   0   4   7 419.050 25.4314   2
   0  -4  -7 370.493 25.2294   1
   0   4  -7 375.019 25.2239   1
   0   4  -7 412.762 25.1005  18
   0  -4   7 379.804 25.1308  18
   0   4   7 406.695 25.1588  17
   0  -4   7 321.585 24.9242  14
   0   4  -7 371.958 24.9502  13
   0   4  -7 381.895 24.9296  10
   0   4  -7 382.473 25.0724   9
   0  -4   7 348.067 24.9132  10
   0  -4  -7 392.038 25.2612  10
   0  -4  -7 388.567 25.2983  11
   0   4   7 408.129 25.2016  10
   0   4   8 846.157 57.0200   3
   0  -4  -8 843.514 57.0164   6
   0   4  -8 847.346 56.6110  26
   0  -4  -8 845.180 56.8642  24
   0   4   8 836.344 56.5409  26
   0  -4   8 733.429 56.8144  24
   0  -4   8 886.381 56.7483   6
   0   4   8 857.039 56.8513   6
   0  -4   8 859.095 56.5504   7
   0   4  -8 881.452 56.8285   6
   0   4   8 951.876 57.0667   2
   0   4  -8 876.846 56.9114   1
   0  -4  -8 865.901 56.9144   1
   0  -4   8 852.279 56.8791   2
   0   4   8 898.374 56.8029  17
   0  -4   8 869.465 56.7721  18
   0   4  -8 931.116 56.7318  18
   0   4  -8 790.843 56.5471  13
   0  -4   8 819.909 56.5610  14
   0   4  -8 851.326 56.7291   9
   0  -4   8 846.510 56.5819  10
   0  -4  -8 854.754 56.8950  10
   0  -4  -8 892.131 56.9424  11
   0   4   8 900.872 56.8334  10
   0   4  -8 882.856 56.5953  10
   0  -4  -9-1.56290 1.73365   6
   0   4  -9 2.29672 1.40458   6
   0   4  -9 1.17786 1.05034  26
   0   4   9 1.39629 0.89382  26
   0  -4   9 0.79454 1.44368  24
   0  -4   9-0.93044 1.39953   6
   0  -4   9 2.08827 0.93218   7
   0  -4  -9-0.50879 1.57552   1
   0   4  -9 0.33787 1.66503   1
   0   4   9 0.62856 1.32637  17
   0  -4   9 0.37100 1.17392  18
   0   4  -9-0.20132 1.09328  18
   0   4  -9-0.44849 0.86564  13
   0  -4   9 1.55125 0.99643  14
   0  -4   9-0.76193 0.94225  10
   0   4  -9 0.78853 0.92576  10
   0  -4 -10 477.332 31.0347   6
   0  -4  10 497.970 30.9221  24
   0   4  10 458.036 30.3038  26
   0   4 -10 503.985 30.4354  26
   0   4 -10 499.518 30.8301   6
   0  -4  10 468.902 30.6609   6
   0  -4  10 460.968 30.4169   7
   0  -4 -10 481.382 30.9301   1
   0   4 -10 484.374 30.9387   1
   0   4 -10 522.592 30.6210  18
   0  -4  10 517.764 30.7453  18
   0   4  10 495.523 30.7310  17
   0  -4 -10 369.722 30.2244  16
   0   4 -10 475.383 30.3639  13
   0  -4  10 493.204 30.3907  14
   0  -4  10 476.900 30.4985  10
   0   4 -10 485.176 30.5311  10
   0   4 -11 211.164 12.4349   6
   0  -4 -11 186.209 12.5934   6
   0   4 -11 187.141 11.8008  26
   0  -4  11 212.275 12.4952  24
   0  -4  11 178.094 11.8388   7
   0   4 -11 207.367 12.0590  18
   0  -4 -11 194.375 11.9738  18
   0   4  11 196.288 12.2126  17
   0  -4  11 200.567 12.2393  18
   0  -4 -11 159.783 11.5872  16
   0   4 -11 198.878 12.0061  10
   0  -4  11 179.311 11.9363  10
   0  -4  11 205.774 11.7867  14
   0  -4 -11 131.934 11.6212  16
   0  -4 -11 196.647 12.5346   1
   0   4 -11 200.597 12.5549   1
   0  -4 -12 502.781 31.3143   6
   0   4 -12 544.131 31.1024   6
   0   4 -12 477.323 30.3980  26
   0  -4  12 552.870 31.2032  24
   0  -4 -12 529.897 31.2295   1
   0   4 -12 541.047 31.2466   1
   0   4  12 545.256 30.9248  17
   0  -4  12 550.353 30.9418  18
   0  -4 -12 395.331 30.2436  16
   0  -4 -12 568.577 30.6535  18
   0  -4 -12 408.611 30.2792  16
   0  -4  12 510.475 30.6401  10
   0   4 -12 527.947 30.6984  10
   0  -4 -13 513.356 30.3536   6
   0   4 -13 537.754 30.1092   6
   0  -4  13 536.222 30.2163   5
   0   4 -13 411.731 29.1930  26
   0  -4  13 491.748 30.1152  24
   0   4  13 561.237 29.6455   8
   0  -4 -13 558.387 29.5358  18
   0  -4  13 497.739 29.8477  18
   0  -4 -13 352.354 29.1116  16
   0   4  13 573.882 29.9387  17
   0   4 -13 525.378 29.6488  10
   0  -4 -13 553.076 30.1366  10
   0  -4  13 505.271 29.5792  10
   0  -4 -13 412.348 29.1555  16
   0  -4 -13 536.759 30.2564   1
   0   4 -13 507.798 30.2266   1
   0  -4  14 739.442 34.9562   5
   0   4 -14 721.053 34.8112   6
   0  -4  14 770.055 35.0161  24
   0   4 -14 756.443 35.0714   1
   0  -4 -14 734.269 35.0363   1
   0   4  14 767.521 34.5625  17
   0  -4 -14 764.757 34.0581  18
   0  -4 -14 714.227 34.0177  14
   0  -4 -14 745.005 34.8362  10
   0   4 -14 743.585 34.2807  10
   0  -4  15 491.775 30.6166   5
   0   4 -15 475.703 30.4924   6
   0  -4  15 477.115 30.5897  24
   0  -4  15 362.648 29.6927   7
   0  -4 -15 487.820 30.6939   1
   0   4 -15 460.340 30.6475   1
   0   4  15 472.708 30.2281  17
   0  -4 -15 483.289 29.7986  18
   0  -4 -15 420.643 29.7263  14
   0  -4 -15 478.557 30.4683  10
   0   4 -15 466.443 30.0301  10
   0   4  16 145.730 7.69535   5
   0   4 -16 135.083 7.94276   6
   0  -4  16 138.073 8.02596   5
   0   4 -16 115.914 8.05698   1
   0  -4 -16 128.900 8.11642   1
   0   4  16 118.779 8.23770  24
   0  -4  16 121.416 7.87136  24
   0  -4  16 103.976 6.67870   7
   0   4  16 125.816 7.42063  17
   0   4  16 79.5347 6.25659  13
   0  -4 -16 101.342 6.58547  14
   0   4 -16 116.199 7.05552  10
   0  -4 -16 129.021 7.76978  10
   0  -4  16 122.700 8.35731  11
   0  -4  17 39.0304 4.10673   5
   0   4  17 27.3514 3.44094   5
   0   4 -17 35.1241 3.95211   6
   0   4  17 34.3437 4.52629  24
   0  -4  17 27.5503 3.86034  24
   0   4  17 20.4913 2.82180  22
   0  -4 -17 32.8368 4.07855   1
   0   4 -17 26.9170 4.05216   1
   0  -4 -17 30.3946 4.09737   2
   0   4 -17 32.0999 3.55345  16
   0   4  17 29.7324 3.52513  17
   0  -4 -17 19.7274 2.41124  14
   0   4 -17 23.7754 3.37526   9
   0  -4  17 35.6349 4.48213  11
   0   4 -17 27.4620 3.04323  10
   0  -4 -17 26.8285 3.66691  10
   0   4  18 125.725 8.14675   5
   0   4 -18 120.718 8.46666   6
   0  -4  18 117.845 8.53857   5
   0  -4  18 115.038 8.53498  24
   0   4  18 110.082 8.96994  24
   0   4  18 96.1515 7.41971  22
   0   4 -18 111.215 8.65308   1
   0  -4 -18 112.800 8.64615   1
   0  -4 -18 125.694 8.79855   2
   0   4  18 119.953 7.94653  17
   0   4 -18 101.945 7.86981  16
   0  -4 -18 76.5393 6.89350  14
   0   4 -18 86.9065 7.85632   9
   0  -4 -18 110.345 8.26359  10
   0   4 -18 112.074 7.69228  10
   0  -4  18 118.672 9.14325  11
   0  -4 -19 133.748 10.9806   2
   0  -4 -19 162.557 11.2079   1
   0   4 -19 140.304 11.0462   1
   0   4  19 125.555 9.83357  22
   0   4  19 156.722 11.4976  24
   0  -4  19 134.435 10.9006  24
   0   4 -19 123.956 10.2185  16
   0   4  19 150.673 10.3037  17
   0   4  19 161.252 10.6287   5
   0  -4  19 149.049 10.9228   5
   0   4 -19 139.367 10.8299   6
   0  -4  19 126.389 11.1809  11
   0  -4 -19 150.873 10.7432  10
   0   4 -19 107.506 10.2519   9
   0   4 -19 140.962 10.1049  10
   0   4 -20 31.5119 4.76594   1
   0  -4 -20 34.7534 4.72662   1
   0  -4 -20 28.9099 4.46571   2
   0   4  20 25.7010 3.02695  22
   0  -4  20 24.5842 4.25831  24
   0   4  20 33.9915 4.97133  24
   0   4  20 27.9606 3.59841  17
   0   4 -20 18.7963 3.68887  16
   0   4 -20 37.1045 4.59340   6
   0   4  20 37.7195 4.07104   5
   0  -4  20 24.9591 4.40425   5
   0   4 -20 28.5731 3.46472  10
   0  -4 -20 35.9777 4.34211  10
   0  -4  20 31.0682 5.09690  11
   0   4 -20 19.8195 3.80680   9
   0  -4 -21 13.8194 4.03848   2
   0  -4 -21 4.13607 3.96704   1
   0   4 -21 12.5071 4.18308   1
   0   4  21 9.93332 2.18825  22
   0   4  21 10.9704 2.87597  17
   0   4 -21 8.66082 3.11647  16
   0   4  21 11.7880 4.15775  24
   0  -4  21 9.02470 3.90977  24
   0   4  21 16.0810 3.35930   5
   0   4 -21 14.8888 4.02838   6
   0  -4  21 15.9167 3.87695   5
   0   4 -21 5.38376 3.37332   9
   0  -4 -21 12.3268 3.36043  10
   0   4 -21 9.36263 2.76601  10
   0  -4  21 13.7540 4.46197  11
   0   4 -22 45.9246 5.94578   1
   0  -4 -22 37.7803 5.79471   1
   0   4  22 50.5256 4.74573  17
   0  -4  22 51.7306 5.78442   5
   0   4  22 50.2999 5.15476   5
   0   4 -22 47.8715 5.75205   6
   0  -4  22 51.9882 6.12104   4
   0  -4  22 40.8603 6.43204  11
   0  -4 -22 53.6881 5.53007  10
   0   4 -22 38.1629 5.11083   9
   0   4 -22 46.2240 4.69271  10
   0   4  22 44.0658 6.24799  24
   0  -4  22 38.0885 5.52382  24
   0  -4 -23 37.1616 5.54260   1
   0   4 -23 29.2801 5.33781   1
   0   4  23 33.3124 4.17278   5
   0   4  23 25.3672 5.07216   4
   0  -4  23 23.6129 4.58488   5
   0   4 -23 23.6821 4.77643   6
   0  -4  23 19.9055 4.89877   4
   0  -4 -23 25.8488 4.36967  10
   0  -4  23 23.4311 5.71135  11
   0   4 -23 21.7913 4.32632   9
   0  -4  23 20.4900 4.73418  24
   0   4  23 26.0934 5.55745  24
   0   4 -24 47.7133 6.12762   1
   0  -4 -24 35.0517 5.89212   1
   0  -4  24 42.2755 5.84391  24
   0   4  24 44.9934 6.41341  24
   0   4  24 47.4668 5.26465   5
   0  -4  24 44.7416 6.06500   4
   0   4 -24 40.0919 5.61908   6
   0  -4  24 45.8496 5.72652   5
   0   4  24 39.0114 5.99001   4
   0  -4 -24 37.5504 5.30101  10
   0  -4  24 47.9134 6.74272  11
   0   4 -24 21.8106 4.79796   9
   0  -4 -25-0.55066 4.56827   1
   0   4 -25-5.56464 4.77184   1
   0   4  25 2.55085 4.89516  24
   0  -4  25-1.62677 4.32576  24
   0   4  25 7.11275 3.54687   5
   0  -4  25-0.47146 4.05585   5
   0   4  25 1.08319 4.47764   4
   0  -4  25 0.54203 4.37176   4
   0   4 -25 1.10147 3.73050   9
   0  -4 -25 2.56319 3.85785  10
   0  -4  25-3.37561 5.14068  11
   0   4 -25-0.99259 4.52050  20
   0   4 -26 45.3031 7.12572   1
   0  -4 -26 61.2699 7.41749   1
   0  -4  26 76.7399 7.48892  24
   0   4  26 66.1910 7.72719  24
   0   4  26 61.0081 7.28466   4
   0  -4  26 61.6085 7.30838   4
   0   4  26 65.7856 6.20827   5
   0  -4  26 75.5590 7.13357   5
   0   4 -26 46.2806 6.26083   9
   0  -4 -26 52.5546 6.46709  10
   0  -4  26 62.9294 8.11777  11
   0   4 -26 41.0897 6.89032  20
   0  -4 -27 2.90134 4.82810   1
   0   4 -27 4.69827 4.90273   1
   0   4  27 3.32682 4.95515  24
   0  -4  27 3.42557 4.76699  24
   0   4 -27-0.51571 4.63143  20
   0   4  27 12.2199 6.08120  11
   0  -4  27 10.7099 4.68203   5
   0   4  27 10.3283 5.11960   4
   0  -4  27 6.88371 4.90155   4
   0  -5   0 0.11040 1.19960   3
   0   5   0 0.52175 0.59523  10
   0   5   0 1.17291 0.72693  12
   0  -5   0 0.82171 1.11199  11
   0  -5   0 0.53736 0.57773  10
   0   5   0 1.75863 0.80187  23
   0   5   0 0.22175 0.80550  20
   0  -5   0 1.10463 0.68508  21
   0  -5   0 1.04512 0.69499  23
   0  -5   0 0.62392 0.75089   8
   0  -5   0 0.79621 0.86072  18
   0  -5   0 2.06683 1.11347  19
   0   5   0-0.38248 0.92470  18
   0  -5   0 1.61918 0.96452  17
   0  -5   0 0.76037 0.68109  12
   0  -5   0 0.32651 1.00389   5
   0  -5   1 27.8923 2.30019   5
   0  -5  -1 25.9237 2.26726   5
   0   5   1 25.6477 2.21079   5
   0  -5  -1 25.9667 2.45020   3
   0  -5   1 27.2928 2.44366   3
   0  -5   1 26.9984 2.01166  23
   0   5  -1 23.2747 2.09540  23
   0  -5  -1 23.0432 2.05544  23
   0  -5  -1 26.6405 2.01820  21
   0   5   1 28.4418 2.08134  20
   0  -5  -1 31.1125 2.38614  19
   0  -5  -1 27.5394 1.99573  20
   0   5   1 29.3572 2.07251   8
   0  -5   1 25.3750 2.13886   8
   0  -5  -1 26.2519 2.07207   8
   0  -5   1 30.1009 2.26584  17
   0  -5   1 26.5042 2.19291  18
   0   5  -1 24.6205 2.24187  17
   0  -5  -1 25.0598 2.19138  17
   0   5  -1 25.6538 2.16813  18
   0   5   1 27.8882 2.11311  12
   0  -5   1 27.9171 1.91643  10
   0  -5  -1 26.0305 2.05585  10
   0   5   1 26.8533 2.07521  10
   0  -5   1 25.2484 2.03466  12
   0   5  -1 25.8408 1.92022  10
   0  -5  -1 27.9789 2.41319  11
   0   5  -2 3405.71 222.172   1
   0  -5  -2 3323.59 222.178   1
   0  -5  -2 3573.12 222.549   3
   0   5  -2 3739.83 222.309  23
   0   5  -2 3457.94 222.287  22
   0   5   2 3192.21 222.216  21
   0   5   2 2966.62 222.214  20
   0  -5  -2 3488.49 222.453  19
   0  -5  -2 3514.94 222.198  20
   0  -5   2 3349.41 222.243   9
   0  -5   2 3330.29 222.326   8
   0   5  -2 3453.74 222.270   7
   0  -5  -2 3477.82 222.244   8
   0   5   2 3283.23 222.221   8
   0  -5   2 3195.14 222.347  18
   0   5  -2 3557.18 222.368  18
   0  -5  -2 3312.31 222.341  17
   0   5   2 3529.83 222.279  16
   0  -5   2 3136.74 222.365  17
   0   5   2 3333.97 222.316   5
   0  -5   2 3397.28 222.407   5
   0  -5  -2 3262.35 222.302  10
   0  -5   2 3532.29 222.248  12
   0  -5  -2 3289.32 222.448  11
   0   5  -3 13.7875 1.29095   1
   0  -5  -3 12.9512 1.79600   3
   0  -5  -3 15.1073 1.30647   1
   0  -5  -3 12.7011 1.87040   2
   0   5  -3 14.5876 1.46401  23
   0  -5  -3 12.1626 1.17679  25
   0  -5  -3 17.0237 1.75239  24
   0   5   3 16.4427 1.92162  24
   0  -5  -3 14.1222 1.82583  19
   0  -5  -3 14.8816 1.29102  20
   0   5  -3 11.1629 1.33788  22
   0   5   3 9.89764 1.34141  21
   0   5  -3 9.36339 1.33267   9
   0  -5   3 14.9124 1.58920   8
   0   5   3 14.7090 1.28917   8
   0   5  -3 14.8990 1.31864   7
   0  -5  -3 13.8965 1.48306  17
   0  -5   3 16.1487 1.53276  18
   0   5   3 15.4624 1.39701  16
   0   5   3 15.5274 1.51004  17
   0  -5   3 11.8765 1.54358  17
   0  -5   3 10.9969 1.57792   5
   0   5   3 12.4801 1.51426   5
   0  -5   3 15.3985 1.32364   9
   0  -5  -3 16.3144 1.49478  10
   0  -5  -3 13.5766 1.78424  11
   0  -5  -4 57.7574 4.20134   1
   0   5  -4 56.5722 4.17956   1
   0  -5  -4 49.6209 4.55427   2
   0  -5  -4 60.6713 4.44966  24
   0   5   4 65.8029 4.62666  24
   0   5  -4 61.2842 4.09624  22
   0   5  -4 53.9232 4.08083   7
   0  -5   4 57.7242 4.05946   7
   0   5  -4 61.3393 4.16303   9
   0   5   4 61.4769 4.10541   8
   0   5  -4 57.9226 4.15688   6
   0  -5   4 57.5326 4.30828   8
   0  -5   4 66.6710 4.37640  18
   0   5   4 61.1147 4.28939  17
   0   5   4 52.1877 4.08530  16
   0  -5  -4 57.4230 4.26573  17
   0  -5  -4 57.7351 4.31531  10
   0  -5   4 60.7781 4.09797   9
   0  -5  -4 53.5722 4.48686  11
   0   5  -4 59.9235 4.34682   5
   0  -5  -4 55.9268 4.53650   3
   0  -5   4 52.6949 4.38287   5
   0  -5  -5 114.489 8.16457   3
   0   5  -5 118.093 7.90219   5
   0  -5   5 111.574 7.99143   5
   0   5  -5 116.812 7.82997   1
   0  -5  -5 112.801 7.81776   1
   0   5   5 121.759 8.18948   2
   0   5   5 109.944 8.09888   3
   0  -5  -5 112.233 8.23168   2
   0   5   5 109.369 7.76635  26
   0   5   5 121.153 8.16598  24
   0  -5  -5 125.266 8.03477  24
   0   5  -5 102.963 7.60343  22
   0   5   5 120.481 8.09064  19
   0  -5   5 110.629 7.88074   8
   0   5   5 114.193 7.69628   8
   0   5  -5 108.381 7.61103   7
   0  -5   5 111.565 7.60934   7
   0   5  -5 106.512 7.74332   6
   0  -5  -5 109.536 7.83346  17
   0   5   5 117.928 7.85356  17
   0  -5   5 114.087 7.84179  18
   0   5  -5 111.082 7.75171  13
   0   5   5 115.775 7.59883  16
   0   5  -5 112.982 7.74768   9
   0  -5  -5 108.844 7.88913  10
   0  -5  -5 107.847 8.05228  11
   0   5  -6 243.480 16.1473   5
   0  -5  -6 247.902 16.4342   3
   0  -5   6 251.983 16.2557   5
   0   5   6 244.516 16.3257   3
   0   5   6 236.788 16.3392   2
   0   5  -6 240.934 16.1031   1
   0  -5  -6 238.878 16.1152   1
   0   5   6 250.001 16.4058  24
   0   5   6 237.118 15.9782  26
   0  -5  -6 257.248 16.2392  24
   0   5  -6 241.672 16.0356  26
   0   5  -6 227.070 15.8052  22
   0   5   6 239.451 16.2921  19
   0   5  -6 245.704 16.0417   6
   0  -5   6 240.301 16.1322   8
   0  -5   6 222.578 15.8338   7
   0   5  -6 239.529 16.0510  18
   0  -5   6 235.633 16.0925  18
   0   5   6 239.206 16.0744  17
   0  -5  -6 219.732 16.0210  17
   0   5  -6 234.255 15.9649  13
   0   5  -6 238.155 15.7733  10
   0   5  -6 250.271 16.0096   9
   0   5   6 236.225 16.0984  10
   0  -5  -6 246.113 16.2744  11
   0  -5  -6 235.421 16.1686  10
   0  -5  -7 212.661 14.0570   6
   0   5  -7 211.350 13.8495   5
   0  -5  -7 239.907 14.2174   3
   0  -5   7 199.324 13.9366   5
   0  -5   7 213.585 13.8989  24
   0   5  -7 208.580 13.6904  26
   0   5   7 199.608 13.4406  25
   0   5   7 205.749 13.6289  26
   0  -5  -7 201.737 13.9286  24
   0   5   7 216.660 14.1603  24
   0   5  -7 202.593 13.7422   6
   0  -5   7 206.716 13.6996   6
   0  -5   7 193.869 13.5024   7
   0  -5   7 210.145 13.8328   8
   0   5   7 225.188 14.0894   3
   0   5  -7 216.090 13.8662   1
   0   5   7 232.905 14.1383   2
   0  -5  -7 210.355 13.8618   1
   0   5  -7 211.351 13.7351  18
   0   5   7 205.774 13.7762  17
   0  -5   7 192.002 13.7584  18
   0  -5   7 181.196 13.5759  14
   0   5  -7 200.082 13.6131  13
   0   5  -7 201.568 13.6824   9
   0  -5  -7 203.038 13.9362  11
   0  -5   7 174.687 13.4585  10
   0   5  -7 199.078 13.4711  10
   0   5   7 216.066 13.8406  10
   0  -5  -7 212.744 13.9125  10
   0  -5  -8 47.3762 3.98107   3
   0  -5   8 37.9020 3.67484   5
   0  -5  -8 44.8173 3.82816   6
   0  -5   8 38.5882 3.56009  24
   0   5  -8 43.5937 3.37585  26
   0   5   8 51.4114 3.29384  26
   0   5   8 52.9288 4.06654  24
   0  -5   8 42.1853 3.12737   7
   0  -5   8 40.7999 3.39464   6
   0   5  -8 46.2443 3.51606   6
   0   5  -8 37.8391 3.61590   1
   0  -5  -8 40.6107 3.64408   1
   0   5   8 47.6733 3.50562  17
   0  -5   8 41.4276 3.43909  18
   0   5  -8 41.7994 3.38572  18
   0  -5   8 40.9059 3.21962  14
   0   5  -8 41.9004 3.23979  13
   0   5  -8 46.9250 3.41769   9
   0  -5  -8 47.0732 3.66641  10
   0   5  -8 38.8198 3.10158  10
   0  -5   8 40.0892 3.10771  10
   0  -5  -9 477.626 32.6510   6
   0  -5   9 491.655 32.5225  24
   0   5   9 524.095 32.1331  26
   0   5  -9 507.268 32.2094  26
   0   5  -9 486.605 32.3945   6
   0  -5   9 485.376 32.0728   7
   0  -5   9 463.327 32.2766   6
   0  -5  -9 478.852 32.5038   1
   0   5  -9 487.405 32.5092   1
   0  -5   9 521.951 32.4045  18
   0   5   9 494.514 32.3594  17
   0   5  -9 504.899 32.2907  18
   0  -5   9 468.036 32.1148  14
   0   5  -9 493.783 32.1313  13
   0   5  -9 487.736 32.1105  10
   0  -5  -9 484.872 32.5237  10
   0   5  -9 493.323 32.3039   9
   0  -5   9 406.993 32.0636  10
   0   5 -10 5.27900 1.67702   6
   0  -5 -10 6.36198 2.12773   6
   0   5  10 5.76649 1.18227  26
   0   5 -10 6.24066 1.37486  26
   0  -5  10 3.65356 1.70706  24
   0  -5  10 6.13774 1.61344   6
   0  -5  10 3.51672 1.07422   7
   0   5 -10 3.78827 1.84285   1
   0  -5 -10 6.67028 2.01323   1
   0  -5  10 5.79518 1.55357  18
   0   5  10 5.58988 1.53117  17
   0   5 -10 4.19379 1.06926  13
   0  -5  10 3.17296 1.16885  14
   0  -5  10 4.48746 1.12950  10
   0   5 -10 4.89387 1.14937  10
   0   5 -10 4.26785 1.53915   9
   0  -5 -11 232.557 15.5914   6
   0   5 -11 227.351 14.8565  26
   0   5  11 220.593 14.7141  26
   0  -5  11 231.344 15.3589  24
   0   5 -11 230.332 15.2667   6
   0  -5  11 204.961 14.7689   7
   0  -5 -11 229.222 15.4037   1
   0   5 -11 223.642 15.3916   1
   0   5  11 209.180 15.0981  17
   0  -5  11 219.067 15.1513  18
   0   5 -11 223.422 14.7519  13
   0  -5  11 233.170 14.7989  14
   0  -5  11 189.505 14.8104  10
   0   5 -11 227.638 15.0961   9
   0   5 -11 226.173 14.8741  10
   0  -5 -12 203.402 14.2751   6
   0   5 -12 214.941 13.9724   6
   0   5 -12 196.019 13.4198  26
   0  -5  12 216.265 14.0902  24
   0  -5  12 176.662 13.3750   7
   0  -5 -12 205.064 14.1174   1
   0   5 -12 218.313 14.1703   1
   0  -5  12 201.037 13.8070  18
   0   5  12 203.520 13.7865  17
   0  -5  12 209.975 13.3682  14
   0  -5  12 168.134 13.4486  10
   0   5 -12 218.836 13.5616  10
   0   5 -12 199.721 13.7633   9
   0  -5  13 106.252 8.58248  24
   0   5 -13 110.016 7.84564  26
   0   5  13 117.539 8.06172   8
   0  -5  13 107.667 7.87960   7
   0   5 -13 117.106 8.75872   1
   0  -5 -13 118.538 8.78127   1
   0  -5  13 105.767 8.31530  18
   0   5  13 133.745 8.41850  17
   0  -5 -13 112.312 8.02416  18
   0  -5 -13 111.567 8.88775   6
   0   5 -13 126.841 8.59846   6
   0   5 -13 117.043 8.07645  10
   0  -5  13 107.907 8.00460  10
   0   5 -13 118.098 8.34762   9
   0  -5  14 8.77403 2.55662  24
   0   5 -14 6.15693 1.30639  26
   0  -5  14 5.03986 1.43737   7
   0   5 -14 5.05996 2.67156   1
   0  -5 -14 7.58820 2.78693   1
   0  -5  14 6.97057 2.15166  18
   0   5  14 5.78106 2.07037  17
   0  -5 -14 4.83526 1.51122  18
   0   5 -14 6.89293 2.22679   9
   0  -5  14 3.78523 1.66710  10
   0   5 -14 8.27986 1.78366  10
   0  -5 -14 5.10640 2.88683   6
   0   5 -14 10.2035 2.50844   6
   0  -5  14 11.7722 2.78628   5
   0  -5 -15 7.89776 2.79187   6
   0  -5  15 7.80087 2.84586   5
   0   5 -15 10.3822 2.65942   6
   0  -5  15 12.4135 2.74933  24
   0  -5  15 7.48766 1.63273   7
   0  -5 -15 11.0262 3.07321   1
   0   5 -15 10.4259 2.95923   1
   0  -5 -15 8.30161 1.59938  18
   0  -5  15 7.45661 2.28280  18
   0   5  15 6.12220 2.25605  17
   0  -5 -15 7.65551 1.95507  14
   0  -5 -15 8.60843 2.68959  10
   0   5 -15 7.93312 1.85338  10
   0   5 -15 6.24621 2.32816   9
   0   5 -16 184.182 12.2411   6
   0  -5  16 179.785 12.3907   5
   0   5 -16 183.802 12.4667   1
   0  -5 -16 192.478 12.7307   2
   0  -5 -16 197.237 12.5231   1
   0   5  16 191.410 12.8457  24
   0  -5  16 179.425 12.3494  24
   0  -5  16 142.699 11.2369   7
   0   5  16 187.065 11.8394  17
   0   5  16 139.252 11.0917  13
   0  -5 -16 155.090 11.3383  14
   0   5 -16 178.357 11.9170   9
   0   5 -16 178.164 11.5768  10
   0  -5 -16 196.649 12.3328  10
   0   5  17 122.454 7.38749   5
   0  -5  17 115.468 7.81319   5
   0   5 -17 106.078 7.58531   6
   0  -5  17 114.990 7.77141  24
   0   5  17 117.820 8.38764  24
   0   5  17 96.8885 6.84381  22
   0  -5 -17 108.213 7.86543   2
   0   5 -17 111.585 7.90865   1
   0  -5 -17 119.050 7.97601   1
   0   5  17 119.043 7.13994  17
   0   5 -17 114.991 7.40232  16
   0  -5 -17 90.2380 6.44560  14
   0   5  17 72.5130 6.07143  13
   0   5 -17 112.440 6.82967  10
   0   5 -17 92.6398 7.14693   9
   0  -5 -17 110.825 7.62893  10
   0  -5  18 79.3223 6.40476   5
   0   5 -18 65.8253 6.06893   6
   0   5  18 79.3461 5.86653   5
   0  -5  18 70.3307 6.24691  24
   0   5  18 78.6054 6.92789  24
   0   5  18 56.6003 5.21823  22
   0  -5 -18 58.8288 6.29661   1
   0   5 -18 59.0583 6.22145   1
   0  -5 -18 76.4778 6.54685   2
   0   5 -18 69.6314 5.88523  16
   0   5  18 72.7953 5.59161  17
   0  -5 -18 50.4818 4.74916  14
   0  -5 -18 82.0674 6.27406  10
   0   5 -18 60.3516 5.64293   9
   0  -5  18 72.6211 6.83349  11
   0   5 -18 64.9329 5.28124  10
   0  -5  19 2.30005 3.14746   5
   0   5 -19-3.94853 3.08816   6
   0   5  19-3.07872 2.83739   5
   0   5  19 8.89338 3.91215  24
   0  -5  19 3.51073 3.05376  24
   0   5  19-2.24631 2.20019  22
   0   5 -19 3.67894 3.44881   1
   0  -5 -19-4.23946 3.18865   2
   0  -5 -19 4.87984 3.37367   1
   0   5 -19 3.21486 2.98877  16
   0   5  19-0.46088 2.42559  17
   0  -5 -19-0.88867 1.38413  14
   0   5 -19 1.10244 2.78123   9
   0   5 -19 4.35460 2.06128  10
   0  -5 -19 2.11449 3.01252  10
   0  -5  19 6.36883 3.90821  11
   0  -5 -20 13.8147 4.04956   1
   0   5 -20 4.77830 3.91732   1
   0  -5 -20 22.2910 4.13997   2
   0   5  20 15.3538 2.67786  22
   0   5  20 12.0287 4.41151  24
   0  -5  20 17.0644 3.85029  24
   0   5 -20 14.3048 3.36135  16
   0   5  20 13.2866 2.80879  17
   0   5  20 27.8792 3.55464   5
   0   5 -20 17.1880 3.82638   6
   0  -5  20 16.2186 3.89956   5
   0  -5  20 13.0257 4.33727  11
   0   5 -20 12.2578 3.42715   9
   0   5 -20 14.4413 2.71752  10
   0  -5 -20 17.4305 3.60819  10
   0  -5 -21 48.5622 5.85653   1
   0   5 -21 48.8603 6.00931   1
   0  -5 -21 53.7171 5.86268   2
   0   5  21 37.3723 4.16300  22
   0   5  21 52.4533 4.56132  17
   0   5 -21 38.1255 4.82658  16
   0  -5  21 41.9222 5.60219  24
   0   5  21 45.9381 6.07773  24
   0   5  21 46.0499 4.98419   5
   0  -5  21 57.1951 5.70892   5
   0   5 -21 52.1294 5.56853   6
   0  -5  21 40.2733 6.00353  11
   0  -5 -21 48.9531 5.31135  10
   0   5 -21 42.6934 4.97679   9
   0  -5 -22 5.79051 4.05893   1
   0   5 -22 6.80277 4.15458   1
   0  -5 -22 12.2014 4.13224   2
   0   5 -22 0.56376 3.10999  16
   0   5  22 7.14769 2.60522  17
   0  -5  22 12.4130 4.12086   5
   0   5  22 3.28898 3.96615   4
   0   5 -22 2.12441 3.55387   6
   0  -5  22 4.72013 4.07543   4
   0   5  22 5.09350 2.95295   5
   0  -5  22 7.57412 4.52127  11
   0  -5 -22 3.23382 3.48376  10
   0   5 -22 3.53766 3.30827   9
   0  -5  22 3.29893 3.74768  24
   0   5  22 6.96806 4.38103  24
   0   5 -23-4.07737 4.19903   1
   0  -5 -23 1.01131 4.37753   1
   0  -5  23 1.48147 4.01156  24
   0   5  23 7.29166 4.88295  24
   0  -5  23 1.37539 3.86786   5
   0   5 -23-6.66332 3.79702   6
   0   5  23-2.62455 3.12914   5
   0   5  23-1.48296 3.88439   4
   0  -5  23 4.96393 4.03243   4
   0  -5 -23 4.61210 3.53731  10
   0  -5  23-1.22878 4.62075  11
   0   5 -23 2.67471 3.47363   9
   0  -5 -24-2.63890 4.49664   1
   0   5 -24-3.19422 4.66640   1
   0   5  24 4.41272 4.74104  24
   0  -5  24-1.54266 4.00975  24
   0  -5  24-2.60050 4.24004   4
   0   5  24 2.35075 3.19472   5
   0  -5  24 3.79818 4.13593   5
   0   5  24-0.51799 4.20788   4
   0   5 -24-0.45940 3.78486   6
   0  -5 -24-1.73199 3.80700  10
   0  -5  24 1.93485 4.74842  11
   0   5 -24 1.72498 3.39129   9
   0   5 -24-1.49295 4.25368  20
   0  -5 -25-0.54728 4.57432   1
   0   5 -25 5.51892 4.87022   1
   0   5  25-1.30239 4.79758  24
   0  -5  25 2.66211 4.20331  24
   0  -5  25 9.26877 4.43402   5
   0   5  25 5.82647 3.40622   5
   0   5  25-1.07579 4.27842   4
   0  -5  25 1.07974 4.38904   4
   0  -5 -25 2.65774 3.92210  10
   0   5  25 7.33262 5.67597  11
   0  -5  25-4.03398 5.18427  11
   0   5 -25 2.47021 3.50687   9
   0   5 -25 3.58745 4.85310  20
   0  -5 -26 1.12613 4.78172   1
   0   5 -26-2.84214 4.95185   1
   0   5  26-2.66806 5.03743  24
   0  -5  26-1.64539 4.40748  24
   0   5  26-0.34528 3.31887   5
   0   5  26-4.99623 4.47735   4
   0  -5  26 0.55710 4.57388   4
   0  -5  26 2.48742 4.44021   5
   0   5 -26-1.78776 3.54043   9
   0   5  26 6.01164 5.83696  11
   0  -5  26-2.08451 5.33355  11
   0  -5 -26-1.35055 4.12366  10
   0   5 -26 6.82835 4.71576  20
   0  -5  27 6.72678 4.52822  24
   0   5  27 3.38257 5.08766  24
   0   5 -27 4.78523 4.78180  20
   0  -5 -27 11.7770 4.59374  10
   0  -5  27 7.49412 4.58669   5
   0  -6   0 217.024 14.7916   5
   0   6   0 211.398 14.7220   5
   0  -6   0 221.640 14.9457   3
   0  -6   0 248.849 14.6128  23
   0   6   0 217.140 14.6591  20
   0   6   0 209.591 14.6236  23
   0  -6   0 235.831 14.6225  21
   0   6   0 225.030 14.6875   8
   0  -6   0 217.043 14.6672   8
   0  -6   0 205.684 14.8074  19
   0  -6   0 226.160 14.7677  17
   0   6   0 204.011 14.7382  18
   0  -6   0 226.274 14.6101  12
   0  -6   0 212.537 14.8460  11
   0   6   0 208.246 14.5772  10
   0   6   0 198.544 14.5949  12
   0  -6   0 218.801 14.5866  10
   0  -6   1 798.717 52.3650   5
   0   6   1 815.177 52.2938   5
   0  -6  -1 770.274 52.3246   5
   0  -6  -1 826.764 52.5193   3
   0  -6   1 824.625 52.4843   3
   0  -6   1 797.049 52.1521  23
   0   6   1 814.750 52.2026  20
   0  -6  -1 779.471 52.3942  19
   0  -6  -1 799.764 52.1541  21
   0  -6  -1 717.845 52.1626  23
   0   6  -1 842.556 52.2720  20
   0   6  -1 815.020 52.2144  23
   0  -6   1 761.938 52.2412   8
   0  -6  -1 783.154 52.1994   8
   0   6   1 788.775 52.1997   8
   0   6   1 799.244 52.3517  19
   0  -6  -1 804.229 52.3126  17
   0  -6   1 790.259 52.3200  17
   0  -6   1 807.729 52.3935  19
   0   6  -1 733.009 52.2922  18
   0  -6   1 760.622 52.3152  18
   0  -6   1 804.286 52.1739  12
   0   6   1 784.336 52.2107  12
   0  -6   1 793.796 52.1014  10
   0  -6  -1 782.818 52.4070  11
   0   6  -1 801.908 52.1008  10
   0  -6  -1 742.368 52.1902  10
   0   6   1 776.111 52.1926  10
   0  -6   2 125.509 9.00647   5
   0   6   2 121.577 8.89624   5
   0   6  -2 126.556 8.65154   1
   0  -6  -2 135.690 9.21172   3
   0  -6  -2 129.958 8.66399   1
   0   6  -2 123.796 8.83975  23
   0  -6  -2 128.110 9.05871  19
   0   6  -2 126.212 8.85161  22
   0   6   2 137.660 9.03963  19
   0  -6  -2 137.459 8.72115  20
   0   6   2 127.145 8.78229  20
   0   6   2 124.072 8.73047  21
   0  -6  -2 135.310 8.80490   8
   0   6  -2 134.058 8.83994   7
   0  -6   2 119.529 8.78463   9
   0  -6   2 124.527 8.88707   8
   0   6   2 131.260 8.76955   8
   0  -6   2 126.111 8.94230  17
   0  -6   2 138.396 8.96654  18
   0   6  -2 139.656 8.95230  18
   0  -6  -2 129.732 8.92040  17
   0   6   2 130.383 8.87187  16
   0   6   2 126.061 8.84673  12
   0  -6  -2 126.320 8.85063  10
   0  -6  -2 131.387 9.07786  11
   0  -6   2 141.442 8.79519  12
   0   6   2 126.934 8.83303  10
   0   6  -2 128.584 8.62147  10
   0   6  -3 153.687 10.5790   1
   0  -6  -3 156.646 11.1506   2
   0  -6  -3 155.075 10.5925   1
   0  -6  -3 155.437 11.0619   3
   0   6  -3 154.286 10.7392  23
   0  -6  -3 162.502 10.5734  25
   0  -6  -3 169.049 10.9987  19
   0   6   3 158.088 10.9341  19
   0  -6  -3 151.207 10.5696  20
   0   6   3 159.460 10.6257  21
   0   6  -3 147.809 10.6614  22
   0   6   3 155.160 10.6008   8
   0   6  -3 152.190 10.6473   7
   0  -6  -3 157.852 10.6341   8
   0  -6   3 144.093 10.7640   8
   0  -6   3 158.815 10.8271  18
   0  -6  -3 153.789 10.7761  17
   0   6   3 170.789 10.6946  16
   0  -6   3 155.160 10.8256  17
   0   6   3 167.986 10.8342  17
   0   6   3 148.362 10.7722   6
   0   6   3 161.705 10.7824   5
   0  -6   3 146.513 10.8656   5
   0  -6   3 157.120 10.6508  12
   0   6   3 166.646 10.7546  10
   0  -6   3 173.412 10.6512   9
   0  -6  -3 153.946 10.9746  11
   0  -6  -3 166.756 10.7888  10
   0  -6  -4 197.011 11.8915   3
   0   6  -4 162.193 11.3397   1
   0  -6  -4 167.747 11.3660   1
   0  -6  -4 174.548 11.8908   2
   0  -6  -4 175.457 11.6921  24
   0  -6  -4 155.068 11.1848  25
   0   6   4 184.441 11.8253  24
   0   6  -4 186.886 11.5311  23
   0   6  -4 168.988 11.3389  22
   0   6   4 168.805 11.6620  19
   0  -6  -4 165.908 11.3030  20
   0   6   4 189.145 11.3894  21
   0   6   4 165.428 11.2920   8
   0  -6   4 166.937 11.5158   8
   0   6  -4 176.357 11.3756   6
   0   6  -4 159.526 11.3197   7
   0   6  -4 139.752 11.3269   9
   0   6   4 170.083 11.5047  17
   0  -6   4 170.279 11.5310  18
   0  -6  -4 171.276 11.4881  17
   0  -6   4 165.128 11.5364  17
   0   6   4 170.827 11.3406  16
   0  -6  -4 161.900 11.6801  11
   0  -6  -4 164.794 11.5057  10
   0  -6   4 185.344 11.3260   9
   0   6   4 162.363 11.4691   5
   0   6   4 174.810 11.5434   6
   0  -6   4 160.987 11.5960   5
   0   6   5 1797.77 119.827   6
   0  -6   5 1807.32 119.923   5
   0  -6  -5 1990.69 120.130   3
   0   6  -5 1702.59 119.797   5
   0  -6  -5 1833.17 119.738   1
   0  -6  -5 1873.63 120.124   2
   0   6  -5 1815.68 119.722   1
   0   6   5 1966.17 120.140  24
   0  -6  -5 1883.07 119.945  24
   0   6   5 1775.47 119.747  26
   0   6  -5 1794.10 119.619  22
   0   6   5 1898.69 119.968  19
   0   6  -5 1713.41 119.606   7
   0   6   5 1812.81 119.621   8
   0   6  -5 1782.05 119.677   9
   0   6  -5 1820.23 119.703   6
   0  -6   5 1717.00 119.584   7
   0  -6   5 1753.41 119.810   8
   0  -6   5 1828.67 119.835  18
   0  -6  -5 1918.23 119.793  17
   0   6   5 1835.51 119.799  17
   0   6   5 1842.93 119.603  16
   0   6  -5 1866.65 119.755  13
   0  -6  -5 1822.51 119.861  10
   0  -6  -5 1866.08 119.958  11
   0   6  -6 558.889 35.2119   5
   0  -6  -6 530.937 35.4605   3
   0   6   6 520.952 35.1920   6
   0  -6   6 514.458 35.2978   5
   0   6  -6 527.717 35.1144   1
   0  -6  -6 506.724 35.1131   1
   0   6   6 543.302 35.4090   2
   0   6   6 525.331 35.0690  26
   0   6  -6 520.324 35.1107  26
   0  -6  -6 536.333 35.3014  24
   0   6   6 556.977 35.5022  24
   0   6  -6 505.741 34.8985  22
   0   6   6 541.996 35.3552  19
   0  -6   6 526.665 35.1761   8
   0   6   6 511.717 34.9658   8
   0   6  -6 560.731 35.0521   9
   0   6  -6 522.485 35.0665   6
   0  -6   6 522.943 34.9063   7
   0   6  -6 541.793 35.1302  18
   0   6   6 514.629 35.1250  17
   0  -6  -6 523.800 35.1238  17
   0  -6   6 554.973 35.1914  18
   0   6  -6 518.685 35.0547  13
   0  -6  -6 522.693 35.3037  11
   0  -6  -6 521.970 35.2265  10
   0  -6  -7 2386.67 146.417   3
   0  -6   7 2169.53 146.157   5
   0  -6  -7 2195.24 146.025   1
   0   6  -7 2224.53 146.014   1
   0   6   7 2028.53 145.863  26
   0   6  -7 2181.42 145.934  26
   0   6   7 2479.21 146.418  24
   0   6   7 2187.72 146.218  19
   0   6  -7 2255.55 145.710  22
   0   6  -7 2260.52 145.953   6
   0  -6   7 2080.54 145.726   7
   0   6   7 2240.19 145.991  17
   0  -6   7 2136.65 146.013  18
   0   6  -7 2201.13 145.954  18
   0  -6  -7 2345.91 145.971  17
   0   6  -7 2198.80 145.880  13
   0  -6  -7 2270.23 146.113  10
   0  -6  -7 2313.63 146.174  11
   0   6  -7 2181.79 145.885   9
   0   6  -7 2218.26 145.647  10
   0  -6   8 226.179 15.9823   5
   0  -6  -8 245.562 16.2422   3
   0  -6   8 239.833 15.9478  24
   0   6   8 263.974 16.3206  24
   0   6  -8 238.465 15.7289  26
   0   6   8 248.920 15.6740  26
   0  -6   8 220.794 15.4834   7
   0   6  -8 233.949 15.7687   6
   0  -6  -8 236.579 15.8955   1
   0   6  -8 222.610 15.8690   1
   0  -6   8 240.699 15.8432  18
   0   6  -8 258.774 15.7862  18
   0   6   8 220.701 15.7634  17
   0  -6   8 204.261 15.5798  14
   0   6  -8 224.137 15.6242  13
   0  -6  -8 240.494 15.9675  10
   0   6  -8 241.082 15.7212   9
   0   6  -8 228.244 15.4373  10
   0  -6  -9 6.70328 2.09475   3
   0   6  -9 3.48135 1.50394   6
   0  -6   9 4.19453 1.81998   5
   0   6   9 5.97901 1.99475  24
   0   6   9 6.13950 1.35476  26
   0  -6   9 2.60075 1.53905  24
   0   6   9 3.94528 0.76839  25
   0   6  -9 7.48556 1.58138  26
   0  -6   9 2.38547 0.94779   7
   0  -6   9 3.03245 1.43957   6
   0  -6  -9 4.03541 1.72166   1
   0   6  -9 5.14379 1.69179   1
   0  -6   9 3.91264 1.37124  18
   0   6   9 1.59514 1.43165  17
   0   6  -9 2.29260 1.16306  13
   0  -6   9 3.21278 1.22672  14
   0  -6  -9 5.27949 1.70817  10
   0  -6   9 1.69466 0.86567  10
   0   6  -9 4.40801 0.87564  10
   0   6  -9 4.90303 1.46516   9
   0   6 -10 12.6031 2.09098   6
   0   6 -10 14.3208 1.92011  26
   0   6  10 15.7715 1.41466  25
   0  -6  10 16.8308 2.27500  24
   0   6  10 13.8642 1.76026  26
   0  -6  10 12.0442 1.92741   6
   0  -6  10 11.9806 1.49061   7
   0   6 -10 15.9651 2.37006   1
   0  -6 -10 15.3733 2.35137   1
   0  -6  10 14.3745 2.01281  18
   0   6  10 15.2711 1.99222  17
   0   6 -10 15.1440 1.69175  13
   0  -6  10 15.4256 1.76227  14
   0  -6 -10 16.0696 2.33113  10
   0  -6  10 13.2981 1.50400  10
   0   6 -10 18.0550 2.09668   9
   0   6 -10 17.1376 1.51892  10
   0   6  11 236.151 16.7521  25
   0  -6  11 245.703 17.3703  24
   0   6 -11 251.123 16.9697  26
   0   6  11 293.827 16.8949  26
   0   6 -11 270.556 17.3046   6
   0  -6  11 238.438 16.7843   7
   0   6 -11 251.647 17.4080   1
   0  -6 -11 266.573 17.4649   1
   0   6  11 260.428 17.1934  17
   0  -6  11 272.368 17.2691  18
   0  -6  11 242.337 16.8727  14
   0   6 -11 252.449 16.8594  13
   0   6 -11 254.439 16.8541  10
   0  -6 -11 254.723 17.4392  10
   0   6 -11 244.853 17.1095   9
   0  -6  11 228.190 16.8214  10
   0   6  12 235.178 15.4168  26
   0   6 -12 242.938 15.5867  26
   0  -6  12 245.763 16.1356  24
   0   6 -12 235.496 15.9705   6
   0  -6  12 203.339 15.3942   7
   0  -6 -12 244.046 16.1846   1
   0   6 -12 234.600 16.1449   1
   0   6  12 252.391 15.8712  17
   0  -6  12 222.615 15.8552  18
   0  -6  12 229.299 15.4710  14
   0   6 -12 231.992 15.4463  13
   0   6 -12 240.862 15.5272  10
   0  -6  12 207.525 15.4723  10
   0   6 -12 238.558 15.8220   9
   0   6 -13 21.6896 2.79352   6
   0   6  13 15.9120 1.67599  26
   0   6 -13 16.3529 2.07797  26
   0  -6  13 19.4077 2.84203  24
   0  -6  13 14.8781 1.84190   7
   0   6 -13 21.4648 3.13564   1
   0  -6 -13 17.7118 3.05790   1
   0   6  13 17.2044 2.40342  17
   0  -6  13 20.3268 2.54266  18
   0  -6  13 18.6472 1.89808  14
   0  -6  13 15.8600 1.99407  10
   0   6 -13 17.4256 1.95035  10
   0   6 -13 19.3941 2.58681   9
   0   6 -14 37.5449 3.97014   1
   0  -6 -14 35.4033 3.87918   1
   0  -6  14 21.5023 2.51755   7
   0   6  14 31.9350 2.81285   8
   0  -6  14 34.9480 3.66787  24
   0   6 -14 31.1252 2.68034  26
   0  -6 -14 31.2762 2.80303  18
   0   6  14 31.9777 3.15599  17
   0  -6  14 30.3025 3.30936  18
   0   6 -14 30.2798 3.52818   6
   0   6 -14 28.1104 3.25957   9
   0   6 -14 33.4083 2.78271  10
   0  -6  14 26.7065 2.70436  10
   0   6 -15 1.51982 2.72161   1
   0  -6 -15 1.82704 2.83646   1
   0  -6  15-1.76679 1.48514   7
   0  -6  15-0.58190 2.33882  24
   0   6 -15 2.01134 1.35644  26
   0  -6  15 1.60768 2.09866  18
   0   6  15 1.54579 2.01713  17
   0  -6  15-1.57969 2.55802   5
   0   6 -15 5.46631 2.53437   6
   0   6 -15 1.83204 1.53114  10
   0   6 -15 0.81794 2.16211   9
   0  -6 -16 187.282 13.3735   2
   0  -6 -16 206.241 13.2377   1
   0   6 -16 171.880 13.0987   1
   0  -6  16 177.621 13.0207  24
   0  -6  16 138.523 11.9577   7
   0  -6  16 180.205 12.7042  18
   0   6  16 196.010 12.5844  17
   0   6 -16 188.901 12.2993  10
   0   6 -16 172.664 12.5959   9
   0  -6 -16 205.581 13.1582  10
   0   6 -16 198.806 13.0069   6
   0  -6  16 211.726 13.2981   5
   0   6 -17 14.3234 3.11567   6
   0  -6  17 19.2486 3.52403   5
   0   6  17 19.9747 3.92639  24
   0  -6  17 15.2915 3.34927  24
   0   6  17 8.64552 2.57911  22
   0  -6 -17 17.7289 3.62095   2
   0  -6 -17 17.3792 3.43965   1
   0   6 -17 21.6603 3.72515   1
   0   6 -17 23.8036 3.40989  16
   0   6  17 16.3142 2.60625  17
   0  -6 -17 9.92118 2.22482  14
   0   6  17 14.8741 1.76864  13
   0   6 -17 17.1277 2.32240  10
   0   6 -17 13.2530 2.85788   9
   0  -6 -17 22.6851 3.67028  10
   0  -6  18 76.1983 6.20403   5
   0   6 -18 68.5341 5.82010   6
   0   6  18 69.1443 5.54813   5
   0  -6  18 66.2366 6.00549  24
   0   6  18 82.5569 6.85184  24
   0   6  18 60.9609 5.16199  22
   0  -6 -18 75.4738 6.30324   1
   0  -6 -18 72.3012 6.40942   2
   0   6 -18 83.9450 6.47400   1
   0   6 -18 66.8948 5.70469  16
   0   6  18 71.9248 5.28924  17
   0   6  18 42.6741 4.22685  13
   0  -6 -18 60.2667 4.68701  14
   0  -6 -18 75.6918 6.04104  10
   0   6 -18 50.8043 5.33052   9
   0   6 -18 66.9726 4.94287  10
   0   6 -19 80.8109 6.89489   6
   0  -6  19 97.3697 7.34998   5
   0   6  19 85.0017 6.56618   5
   0   6  19 83.8865 7.73263  24
   0  -6  19 84.3086 7.16068  24
   0   6  19 74.2297 6.09728  22
   0   6 -19 91.5275 7.35953   1
   0  -6 -19 76.8017 7.27229   2
   0  -6 -19 93.6569 7.33564   1
   0   6  19 89.3285 6.25094  17
   0   6 -19 73.5439 6.62721  16
   0  -6 -19 57.7107 5.46532  14
   0  -6  19 74.8515 7.67611  11
   0   6 -19 62.2828 6.34978   9
   0   6 -19 67.1668 5.85730  10
   0  -6 -19 94.1885 7.13165  10
   0  -6 -20 12.2933 3.90634   2
   0  -6 -20 11.1868 3.97048   1
   0   6 -20 6.91234 3.80566   1
   0   6  20 9.77645 2.57834  22
   0  -6  20 14.0540 3.49941  24
   0   6  20 10.2948 4.30524  24
   0   6  20 8.36903 2.51566  17
   0   6 -20 8.96818 3.47491  16
   0   6 -20 11.1527 3.52042   6
   0  -6  20 13.0566 3.74651   5
   0   6  20 16.0518 3.14569   5
   0  -6 -20 12.3279 3.54675  10
   0  -6  20 3.15301 3.98708  11
   0   6 -20 1.98628 2.88773   9
   0  -6 -21 82.2091 7.37509   2
   0  -6 -21 71.8751 7.22999   1
   0   6 -21 71.3331 7.19713   1
   0   6  21 55.5788 5.73388  22
   0  -6  21 70.6208 6.96284  24
   0   6  21 87.1410 7.93803  24
   0   6 -21 58.4460 6.45675  16
   0   6  21 73.9381 5.96554  17
   0   6  21 87.0777 6.62057   5
   0  -6  21 81.7648 7.27415   5
   0   6 -21 82.5239 6.91392   6
   0  -6  21 79.4357 7.77387  11
   0   6 -21 58.6978 6.28702   9
   0  -6 -21 75.3479 6.88777  10
   0  -6 -22 18.7079 4.72401   1
   0  -6 -22 19.3031 4.47552   2
   0   6 -22 4.34246 4.22534   1
   0   6  22 9.36262 2.69419  22
   0   6 -22 11.0638 3.52172  16
   0   6 -22 7.45707 3.75588   6
   0  -6  22 17.4731 4.33053   5
   0  -6  22 13.1827 4.32384   4
   0   6  22 13.8686 3.42174   5
   0   6  22 8.86866 4.34724   4
   0   6 -22 5.90821 3.32328   9
   0   6  22 4.60547 5.12093  11
   0  -6  22 9.94408 4.51145  11
   0  -6 -22 11.7317 3.76419  10
   0   6  22 12.5586 4.71826  24
   0  -6  22 11.6487 4.20809  24
   0  -6 -23 1.02744 3.89620   2
   0   6 -23 1.01147 4.36489   1
   0  -6 -23-10.0531 4.74476   1
   0  -6  23-0.48914 3.98818  24
   0   6  23-6.84941 4.52468  24
   0   6  23 1.47295 3.97470   4
   0  -6  23 1.48346 4.15839   4
   0  -6  23-0.95016 3.85981   5
   0   6  23 0.31764 3.11545   5
   0   6 -23-1.29736 3.79114   6
   0   6  23 2.06437 5.21861  11
   0  -6  23-2.45553 4.48068  11
   0   6 -23 1.61011 3.28731   9
   0  -6 -23-0.43420 3.55289  10
   0  -6 -24-4.18663 4.57314   1
   0   6 -24-2.10945 4.85767   1
   0   6 -24 0.51344 4.28852  20
   0  -6  24 4.57301 4.15709  24
   0   6  24-5.16630 5.15155  24
   0   6 -24-1.78597 3.98514   6
   0  -6  24 0.51744 4.14297   4
   0  -6  24 0.98241 4.10277   5
   0   6  24 2.59198 3.15379   5
   0   6  24 3.08309 4.26281   4
   0  -6 -24-1.34436 3.83043  10
   0   6 -24-1.32467 3.55165   9
   0   6  24-5.71111 5.32418  11
   0  -6  24 0.64270 4.71135  11
   0   6 -25-1.09217 4.93644   1
   0  -6 -25-9.75586 5.30651   1
   0   6 -25 4.75495 4.72084  20
   0   6  25-7.30674 5.34262  24
   0  -6  25 2.62250 4.11195  24
   0   6 -25 6.06775 3.57755   9
   0   6  25 9.07306 4.52318   4
   0  -6  25 6.55881 4.26241   5
   0   6  25 7.86863 3.34630   5
   0  -6  25 6.98562 4.78712   4
   0  -6  25 10.7063 5.07928  11
   0  -6 -25 4.11991 3.93188  10
   0   6  25 8.11245 5.59716  11
   0  -6 -26 38.4542 6.18567   1
   0   6 -26 28.6440 5.92003   1
   0  -6  26 39.2637 5.84422  24
   0   6  26 38.7859 6.85662  24
   0  -6  26 26.5566 5.87201   4
   0   6  26 43.4189 6.29768   4
   0  -6  26 52.0708 6.01448   5
   0  -6 -26 46.5213 5.93066  10
   0  -6  26 31.1071 6.35905  11
   0   6  26 49.8174 7.51132  11
   0   6 -26 26.4939 6.02010  20
   0  -6  27 6.02796 4.57544  24
   0  -6 -27 6.08153 4.21958  10
   0  -6  27 12.3700 4.89231   5
   0  -7   0-0.11773 1.48629   5
   0   7   0 0.09506 1.34741   5
   0  -7   0 1.43173 1.99025   3
   0  -7   0 0.98039 0.96764  23
   0   7   0-1.20104 1.28249  20
   0  -7   0 0.49565 1.07566  21
   0   7   0 0.90686 1.19971   8
   0  -7   0 0.71552 1.21963   8
   0  -7   0 0.64099 1.33674  17
   0   7   0-0.10616 1.35406  18
   0  -7   0 0.12849 1.67403  19
   0  -7   0 1.31768 1.04718  12
   0  -7   0-0.75720 1.70693  11
   0   7   0 0.12291 1.06783  12
   0   7   0 0.33394 0.92782  10
   0  -7   0 0.93129 0.88506  10
   0  -7  -1 629.331 42.1295   5
   0  -7   1 611.716 42.1320   5
   0   7   1 625.668 42.0457   5
   0   7  -1 622.347 42.0516   5
   0  -7   1 663.429 42.3364   3
   0  -7  -1 672.609 42.3583   3
   0  -7   1 659.948 41.8946  23
   0  -7  -1 638.435 41.9045  21
   0  -7  -1 651.579 41.9145  23
   0   7  -1 655.545 42.0387  20
   0  -7  -1 630.865 42.1954  19
   0   7   1 702.053 41.9935  20
   0   7  -1 614.876 41.9579  23
   0  -7  -1 619.978 41.9572   8
   0   7  -1 610.696 42.0340   8
   0  -7   1 634.699 42.0076   8
   0   7   1 642.947 41.9713   8
   0   7  -1 548.605 42.0441  18
   0  -7   1 606.235 42.1016  18
   0  -7   1 631.172 42.0920  17
   0   7   1 571.080 42.0188  16
   0  -7  -1 651.405 42.0987  17
   0   7   1 650.242 42.1311  19
   0  -7   1 646.944 42.1910  19
   0  -7   1 645.815 41.9187  12
   0   7   1 637.418 41.9571  12
   0   7  -1 628.419 41.8408  10
   0  -7  -1 632.503 42.1863  11
   0  -7   1 608.075 41.8414  10
   0  -7  -1 623.923 41.9541  10
   0   7   1 653.860 41.9454  10
   0   7   2 319.101 20.8378   4
   0   7  -2 308.245 21.1476   5
   0  -7   2 318.250 20.8546   4
   0   7   2 324.374 21.1323   5
   0  -7   2 333.273 21.2801   5
   0  -7  -2 310.536 20.8502   1
   0   7  -2 317.562 20.8361   1
   0  -7  -2 332.952 21.4590   3
   0  -7   2 330.494 21.4282   3
   0   7  -2 294.526 21.0574  23
   0   7  -2 312.514 21.1391  20
   0  -7  -2 282.542 21.0018  23
   0  -7  -2 310.614 21.3110  19
   0   7  -2 305.814 21.0987  22
   0  -7  -2 326.706 20.9604  21
   0   7   2 333.755 20.9453  21
   0  -7  -2 306.546 20.9196  20
   0   7   2 322.049 21.0266  20
   0  -7   2 311.891 21.1132   8
   0   7  -2 311.692 21.1612   8
   0  -7   2 292.875 21.0137   9
   0   7  -2 328.285 21.0832   7
   0  -7  -2 319.620 21.0305   8
   0   7   2 325.978 21.0014   8
   0   7   2 312.775 21.2012  17
   0   7  -2 311.546 21.1681  18
   0  -7   2 301.709 21.1892  18
   0   7   2 291.749 21.0835  16
   0  -7   2 312.085 21.1883  17
   0  -7  -2 322.782 21.1770  17
   0   7   2 328.780 21.2592  19
   0   7   2 318.014 21.0690  12
   0   7   2 332.756 21.0650  10
   0  -7   2 312.876 21.0001  12
   0  -7  -2 327.603 21.3130  11
   0  -7  -2 302.235 21.0711  10
   0   7  -2 307.261 20.8488  10
   0  -7  -3 328.886 21.9640   1
   0  -7  -3 347.628 22.5628   3
   0  -7  -3 351.012 22.5884   2
   0   7  -3 336.804 21.9559   1
   0  -7  -3 329.399 21.9730  25
   0   7  -3 334.932 22.1512  23
   0   7   3 320.160 21.9979  21
   0  -7  -3 331.765 22.3813  19
   0   7  -3 324.538 22.1126  22
   0  -7  -3 345.267 21.9595  20
   0   7   3 315.445 22.2997  19
   0   7  -3 345.356 22.0971   7
   0  -7  -3 327.979 22.0442   8
   0  -7   3 324.235 22.1784   8
   0  -7   3 329.748 22.0448   9
   0   7   3 328.043 22.0132   8
   0  -7  -3 345.258 22.2686  18
   0  -7  -3 332.472 22.2110  17
   0   7   3 327.665 22.1043  16
   0   7   3 325.602 22.2365  17
   0  -7   3 344.380 22.2646  17
   0   7  -3 313.925 22.1982  18
   0  -7   3 315.795 22.2258  18
   0   7   3 356.366 22.1584  10
   0  -7  -3 327.857 22.1747  10
   0  -7   3 310.852 22.0395  12
   0  -7  -3 323.144 22.3502  11
   0   7   3 314.836 22.1493   5
   0   7   3 336.060 22.2004   6
   0  -7   3 323.810 22.3167   5
   0   7   4 1.09963 1.37608   5
   0   7   4 2.54838 1.47592   6
   0  -7   4 0.44041 1.52652   5
   0   7  -4 2.84870 1.00496   1
   0  -7  -4 2.11709 1.06346   1
   0  -7  -4 0.79885 2.04182   2
   0  -7  -4 0.56111 1.94262   3
   0  -7  -4 1.94924 0.89961  25
   0   7   4 2.48687 1.55864  26
   0   7  -4 1.04088 1.44482  23
   0   7   4 2.28909 1.11858  21
   0   7  -4 2.22427 1.18583  22
   0  -7  -4 0.77701 0.96616  20
   0   7  -4 3.19293 1.13511   7
   0   7  -4 2.56098 1.13274   6
   0   7   4 2.03368 0.98760   8
   0  -7   4 2.07871 1.06511   9
   0  -7   4 2.54610 1.38366   8
   0   7   4 2.73232 1.85091  19
   0  -7   4 3.05500 1.33929  18
   0   7   4 0.92576 1.28658  17
   0  -7  -4 0.72361 1.41504  18
   0  -7  -4 0.86916 1.41436  17
   0  -7   4 1.35187 1.45162  17
   0   7   4-0.07331 1.25578  16
   0   7   4 2.82620 1.33647  10
   0  -7  -4 0.22977 1.34613  10
   0  -7  -4 2.09663 1.76995  11
   0  -7   5 3.63074 1.68077   5
   0   7   5 4.99492 1.56908   6
   0   7   5 5.48684 1.44080   5
   0   7  -5 3.69534 1.18308   1
   0  -7  -5 4.54502 1.22573   1
   0  -7  -5 2.79846 1.99374   3
   0  -7  -5 2.09136 1.95667   2
   0   7   5 4.05073 1.61640  26
   0  -7  -5 2.89691 1.72949  24
   0   7  -5 6.27780 1.50733  23
   0   7   5 6.46109 2.00871  24
   0   7   5 6.57033 1.88069  19
   0  -7  -5 2.13481 1.09040  20
   0   7  -5 4.90382 1.14838  22
   0   7   5 5.29962 1.27203  21
   0   7  -5 3.82854 1.20899   6
   0   7  -5 3.63720 1.10383   7
   0   7   5 4.37350 1.01854   8
   0  -7   5 2.75962 1.51056   8
   0   7  -5 4.78849 1.23309   9
   0   7   5 2.23352 1.37139  17
   0  -7  -5 3.92030 1.44875  17
   0  -7  -5 3.94664 1.40586  18
   0  -7   5 2.24052 1.42305  18
   0   7   5 4.53937 1.22657  16
   0  -7  -5 4.42279 1.85788  11
   0   7   5 4.47672 1.36579  10
   0  -7   5 5.61197 1.07599   9
   0  -7  -5 5.32174 1.49282  10
   0  -7  -6 41.5342 3.86498   3
   0   7   6 44.7547 3.46233   6
   0  -7   6 39.2937 3.51602   5
   0  -7  -6 37.4167 3.24568   1
   0   7  -6 38.0764 3.20477   1
   0   7  -6 41.4874 3.39378  26
   0   7   6 50.7627 3.92656  24
   0   7   6 44.3796 3.36802  26
   0  -7  -6 34.3443 3.04576  20
   0   7   6 41.9854 3.65325  19
   0   7  -6 37.3385 3.01640  22
   0   7  -6 38.9562 3.17898   9
   0   7  -6 42.8392 3.02382   7
   0   7   6 41.4742 3.03627   8
   0   7  -6 42.3651 3.19603   6
   0   7   6 39.1499 3.29035  17
   0  -7   6 40.3015 3.37214  18
   0   7  -6 38.2073 3.26391  18
   0  -7  -6 43.0170 3.34096  17
   0   7   6 38.0859 3.01935  16
   0   7  -6 43.1481 3.28591  13
   0  -7  -6 37.8636 3.62380  11
   0  -7  -6 38.5794 3.40350  10
   0  -7  -7 628.305 39.7990   3
   0  -7   7 575.248 39.5346   5
   0  -7  -7 589.740 39.3372   1
   0   7  -7 588.936 39.3271   1
   0   7  -7 581.624 39.3215  26
   0   7   7 635.428 39.3051  26
   0   7   7 634.200 39.7854  24
   0   7  -7 589.311 39.0657  22
   0   7  -7 570.556 39.2501   6
   0   7  -7 580.473 39.2124   9
   0  -7   7 559.823 39.0515   7
   0   7   7 594.602 39.1361   8
   0  -7   7 567.079 39.3628  18
   0  -7  -7 588.595 39.2979  17
   0   7   7 584.313 39.3298  17
   0   7  -7 608.145 39.2679  13
   0  -7  -7 621.926 39.4949  10
   0  -7   8 240.218 16.9716   5
   0  -7  -8 253.324 17.1763   3
   0  -7  -8 241.873 16.7594   1
   0   7  -8 235.129 16.7243   1
   0   7  -8 256.087 16.6956  26
   0   7   8 260.306 16.6377  26
   0   7   8 278.667 17.2920  24
   0   7  -8 252.923 16.3678  22
   0  -7   8 234.888 16.3875   7
   0   7  -8 249.259 16.6710   6
   0   7   8 258.691 16.5326   8
   0   7   8 258.623 16.7364  17
   0  -7  -8 269.829 16.7086  17
   0  -7   8 234.817 16.7542  18
   0  -7   8 212.019 16.5049  14
   0  -7  -8 231.318 16.3148  15
   0   7  -8 247.974 16.6068  13
   0   7  -8 260.244 16.6303   9
   0  -7  -8 247.424 16.8856  10
   0  -7   9 67.3922 6.01186   5
   0  -7  -9 83.5007 6.39076   3
   0  -7   9 79.1553 5.90013  24
   0   7   9 77.4440 5.58853  26
   0   7   9 90.3565 6.46809  24
   0   7  -9 72.4531 5.66598  26
   0   7  -9 79.6892 5.70849   6
   0  -7   9 68.9441 5.30284   7
   0   7   9 81.6300 5.55151   8
   0  -7  -9 73.8554 5.85190   1
   0   7  -9 83.0836 5.90133   1
   0  -7   9 77.3081 5.80888  18
   0   7   9 75.8130 5.70503  17
   0  -7   9 57.7007 5.44251  14
   0   7  -9 84.5761 5.59507  13
   0   7  -9 91.4955 5.71066   9
   0   7  -9 78.4257 5.21539  10
   0  -7  -9 77.4847 5.94787  10
   0  -7  10 148.035 11.4287   5
   0   7  10 167.183 11.7844  24
   0  -7  10 161.232 11.3193  24
   0   7  10 164.114 10.9322  26
   0   7 -10 166.739 11.0369  26
   0   7 -10 172.228 11.1704   6
   0  -7  10 142.976 10.6900   7
   0  -7 -10 164.720 11.2996   1
   0   7 -10 161.535 11.2769   1
   0  -7  10 162.259 11.1870  18
   0   7  10 166.946 11.1266  17
   0   7 -10 164.011 10.9108  13
   0  -7  10 144.131 10.8504  14
   0   7 -10 160.366 10.6756  10
   0   7 -10 157.158 11.0247   9
   0  -7 -10 171.292 11.4110  10
   0   7 -11 15.8639 2.30060   6
   0   7 -11 16.8844 2.14627  26
   0  -7  11 13.2649 2.38122  24
   0   7  11 17.6813 2.00053  26
   0   7 -11 12.6681 2.12196   9
   0  -7  11 14.9597 1.58497   7
   0   7 -11 18.5779 2.71183   1
   0  -7 -11 17.5455 2.73022   1
   0  -7  11 14.2342 2.22036  18
   0   7  11 14.9836 2.16761  17
   0  -7  11 9.17321 1.82151  14
   0   7 -11 17.4969 1.85587  13
   0  -7 -11 17.4740 2.66155  10
   0   7 -11 14.2145 1.50968  10
   0   7  12 51.0034 3.42678  26
   0   7 -12 53.8238 3.68524  26
   0  -7  12 47.8359 4.14273  24
   0  -7  12 44.0309 3.18455   7
   0   7 -12 59.4782 4.06007   6
   0   7 -12 45.1995 4.23763   1
   0  -7 -12 58.9361 4.36633   1
   0   7  12 54.8710 3.88329  17
   0  -7  12 46.0808 3.85617  18
   0  -7  12 42.4483 3.39754  14
   0   7 -12 54.3209 3.40613  13
   0   7 -12 49.3502 3.79906   9
   0  -7 -12 51.3799 4.25860  10
   0   7 -12 52.6936 3.26804  10
   0   7 -13 253.482 14.5400   6
   0   7 -13 236.033 14.0350  26
   0  -7  13 232.145 14.6239  24
   0   7  13 217.984 13.8181  26
   0  -7  13 181.403 13.7307   7
   0   7 -13 235.870 14.7095   1
   0  -7 -13 239.728 14.7280   1
   0   7  13 241.872 14.3083  17
   0  -7  13 224.711 14.4100  18
   0   7 -13 252.237 13.8971  13
   0  -7  13 242.214 13.9068  14
   0   7 -13 224.470 13.8644  10
   0   7 -13 221.255 14.2634   9
   0   7 -14 4.20645 2.23299   6
   0   7 -14 3.49665 1.73488  26
   0  -7  14 4.60754 2.41376  24
   0   7  14 2.35456 1.06849  25
   0   7  14 2.64151 1.43687   8
   0  -7  14 1.80055 1.18564   7
   0   7 -14 6.93872 2.64180   1
   0  -7 -14 5.86539 2.61658   1
   0  -7  14 6.67168 2.19609  18
   0   7  14 8.36563 2.03948  17
   0  -7  14 1.47706 1.42756  14
   0   7 -14 2.79612 2.15932   9
   0   7 -14 2.33617 1.35405  10
   0  -7 -15 35.8816 4.06431   1
   0   7 -15 38.1253 4.10703   1
   0  -7  15 24.8833 2.47338   7
   0  -7  15 35.6105 3.75742  24
   0   7 -15 33.5449 2.80675  26
   0   7  15 23.9336 2.39771  25
   0   7  15 36.7749 3.31628  17
   0  -7  15 29.3453 3.40729  18
   0   7 -15 36.9014 3.78301   6
   0   7 -15 29.2106 3.28450   9
   0   7 -15 29.8780 2.70094  10
   0  -7 -16 96.3072 7.50431   2
   0   7 -16 105.682 7.38221   1
   0  -7 -16 105.035 7.34847   1
   0  -7  16 95.5246 7.16364  24
   0   7  16 63.7222 5.68437  25
   0   7 -16 77.1587 5.85397  26
   0  -7  16 65.2928 5.74568   7
   0  -7  16 92.3561 6.74317  18
   0   7 -16 87.7939 6.96474  16
   0   7  16 106.364 6.62330  17
   0   7 -16 93.3226 6.64259   9
   0   7 -16 96.7625 6.09377  10
   0  -7  16 109.131 7.45663   5
   0   7 -16 101.054 6.96756   6
   0  -7  17 8.56630 3.33409   5
   0   7 -17-1.79095 2.65632   6
   0  -7  17 1.01693 2.62281  24
   0   7  17-0.90544 2.20343  22
   0  -7 -17-1.62477 3.13044   2
   0   7 -17 0.70303 2.93606   1
   0  -7 -17 3.87271 3.08607   1
   0   7 -17 1.16863 2.85795  16
   0   7  17-0.80770 2.04235  17
   0  -7  17 0.26887 2.37130  18
   0   7  17-1.43098 1.45370  13
   0  -7 -17 5.81372 2.97926  10
   0   7 -17 1.38979 2.29368   9
   0   7 -18 28.2260 3.85307   6
   0  -7  18 30.4570 4.38105   5
   0   7  18 26.2838 3.39778   5
   0  -7  18 28.0939 3.98923  24
   0   7  18 28.5419 4.75896  24
   0   7  18 23.8291 3.23179  22
   0   7 -18 23.0471 4.14827   1
   0  -7 -18 28.7143 4.38481   1
   0  -7 -18 31.6805 4.37893   2
   0   7  18 27.8418 3.13554  17
   0   7 -18 26.6970 3.86109  16
   0   7  18 19.8429 2.27676  13
   0  -7 -18 24.7965 2.82999  14
   0   7 -18 18.0035 3.28011   9
   0  -7 -18 33.6493 4.08434  10
   0   7 -19 3.76065 3.02413   6
   0  -7  19 0.83097 3.22726   5
   0   7  19 0.26767 2.71337   5
   0  -7  19 1.93947 3.04808  24
   0   7  19 4.77666 3.82167  24
   0   7  19 0.92340 2.47572  22
   0  -7 -19 0.89732 3.38832   2
   0  -7 -19-2.81718 3.37276   1
   0   7 -19-3.62367 3.54000   1
   0   7 -19-4.07899 3.32333  16
   0   7  19 2.08292 2.10659  17
   0  -7 -19-2.78373 1.91301  14
   0   7 -19 0.26101 2.76451   9
   0   7  19 1.72108 4.40361  11
   0  -7 -19-2.28236 3.18788  10
   0  -7 -20 27.9791 4.75581   2
   0   7 -20 23.5862 4.61176   1
   0  -7 -20 30.3936 4.85163   1
   0  -7  20 35.3912 4.69448  24
   0   7  20 23.4828 5.09980  24
   0   7  20 22.3508 3.49526  22
   0   7 -20 29.3417 4.46426  16
   0   7  20 31.9770 3.38832  17
   0   7 -20 31.9174 4.36024   6
   0  -7  20 25.8413 4.72172   5
   0   7  20 40.4928 4.07723   5
   0  -7  20 21.2739 4.88781  11
   0  -7 -20 37.1210 4.60224  10
   0   7 -20 26.9610 3.90456   9
   0   7  20 33.9145 5.81714  11
   0   7 -21 40.8211 5.45516   1
   0  -7 -21 39.8102 5.37225   1
   0  -7 -21 55.3591 5.79023   2
   0  -7  21 40.3064 5.17472  24
   0   7  21 37.5429 5.69572  24
   0   7  21 25.6672 3.91370  22
   0   7 -21 36.2568 4.31174   9
   0   7 -21 30.9220 4.72744  16
   0   7  21 32.2711 3.80566  17
   0  -7  21 25.5774 4.84880   5
   0   7  21 50.0556 4.49835   5
   0   7  21 36.0164 5.30648   4
   0   7 -21 32.5464 4.75244   6
   0  -7  21 22.6667 5.00690   4
   0  -7 -21 45.0720 5.26137  10
   0   7  21 44.5587 6.34644  11
   0  -7  21 34.7401 5.67048  11
   0  -7 -22 17.6256 4.66696   2
   0  -7 -22 14.2722 4.49404   1
   0   7 -22 12.8883 4.49647   1
   0   7  22 17.1887 5.14800  24
   0  -7  22 14.7624 4.15346  24
   0   7  22 9.90053 2.90250  22
   0   7 -22 14.3575 3.50374   9
   0   7 -22 13.6320 3.99389  16
   0   7  22 31.0863 4.94354   4
   0   7  22 17.9366 3.62600   5
   0  -7  22 10.7962 4.12196   4
   0   7 -22 22.8929 4.25815   6
   0  -7  22 19.5498 4.65584   5
   0   7  22 20.0330 5.78521  11
   0  -7 -22 15.6250 4.05733  10
   0  -7  22 18.8330 5.21754  11
   0   7 -23-0.50022 4.39830   1
   0  -7 -23-0.99669 4.20461   1
   0  -7 -23-6.24742 4.22950   2
   0   7 -23-3.58261 4.48640  20
   0  -7  23-1.93192 4.02066  24
   0   7  23-0.63793 4.63533  24
   0   7 -23-4.00820 3.34735   9
   0   7 -23 5.02086 3.65655   6
   0  -7  23-0.49331 4.07863   4
   0  -7  23 0.98361 4.16315   5
   0   7  23 0.91780 3.04419   5
   0   7  23 0.97576 3.99180   4
   0  -7 -23 3.14097 3.81088  10
   0   7  23-1.39112 5.48675  11
   0  -7  23-2.46142 4.47134  11
   0  -7 -24-2.59193 4.72728   1
   0  -7 -24 8.03855 4.23356   2
   0   7 -24 1.04279 4.80826   1
   0   7 -24 4.23554 4.60372  20
   0   7  24 5.28993 4.91603  24
   0   7 -24 5.52053 4.63231  23
   0  -7  24-0.50258 4.04543  24
   0   7 -24 5.04779 3.43945   9
   0   7 -24 4.75791 3.68056   6
   0  -7  24 4.57453 4.16488   5
   0  -7  24 1.54270 4.19869   4
   0   7  24 5.90280 3.26411   5
   0   7  24 3.56076 4.21180   4
   0   7  24 5.76522 5.49216  11
   0  -7 -24 6.01050 4.04687  10
   0  -7  24-3.22911 5.00218  11
   0  -7 -25 13.4014 4.83303   1
   0   7 -25-3.77523 4.84810   1
   0   7 -25 7.43321 5.07722  23
   0   7  25 2.71467 5.14453  24
   0  -7  25 11.9024 4.70752  24
   0  -7  25 12.7961 4.73707   4
   0   7  25 12.1366 4.53211   4
   0  -7  25 2.58694 4.34410   5
   0  -7 -25 6.13649 4.09771  10
   0   7  25 8.15233 5.28194  11
   0  -7  25 3.35485 5.06572  11
   0   7 -25 7.63596 4.90253  20
   0   7 -26 0.55456 4.70510   1
   0  -7 -26 6.05977 4.88367   1
   0  -7  26 3.70183 4.32336  24
   0   7 -26 5.29021 5.06688  23
   0   7  26 2.77683 5.12129  24
   0  -7  26 3.29123 4.59295   4
   0   7  26 3.80095 4.63754   4
   0  -7  26 5.78826 4.45110   5
   0   7 -26 0.55551 4.89483  20
   0  -7 -26 9.57457 4.37231  10
   0  -7  26 13.8348 5.44528  11
   0   7  26 5.30408 5.73154  11
   0  -7  27 5.39835 4.62795  24
   0  -8   0 722.876 44.8739   3
   0  -8   0 620.999 44.3266  23
   0   8   0 722.884 44.4982  20
   0  -8   0 682.054 44.7051  19
   0  -8   0 610.533 44.3632  21
   0  -8   0 693.069 44.4692   8
   0   8   0 650.354 44.4800   8
   0  -8   0 710.398 44.6131  17
   0   8   0 721.160 44.6093  18
   0  -8   0 636.436 44.3535  10
   0   8   0 689.686 44.3608  10
   0   8   0 668.506 44.3825  12
   0  -8   0 682.882 44.6750  11
   0  -8   0 710.867 44.6682   5
   0   8   0 659.823 44.5234   5
   0   8  -1 737.066 50.2946   5
   0   8   1 778.719 50.2984   5
   0  -8  -1 748.813 50.3878   5
   0  -8   1 749.736 50.4164   5
   0  -8  -1 760.750 50.6023   3
   0  -8   1 820.841 50.6493   3
   0  -8  -1 734.268 50.1220  23
   0  -8   1 744.667 50.1056  23
   0   8   1 727.626 50.2081  20
   0  -8  -1 788.558 50.4857  19
   0   8  -1 864.990 50.2495  23
   0  -8   1 747.395 50.1653  21
   0  -8  -1 742.994 50.1306  21
   0   8  -1 832.140 50.3138  20
   0   8  -1 760.593 50.2899   8
   0  -8  -1 734.662 50.1975   8
   0   8   1 741.431 50.2052   8
   0  -8   1 729.601 50.2399   8
   0   8  -1 731.650 50.3347  18
   0  -8   1 731.803 50.4452  19
   0  -8   1 764.390 50.3864  18
   0  -8  -1 790.571 50.3559  17
   0  -8   1 754.356 50.3636  17
   0   8   1 808.034 50.3460  16
   0   8   1 757.967 50.1787  12
   0  -8   1 741.317 50.1394  12
   0   8  -1 751.599 50.0728  10
   0  -8   1 719.443 50.0689  10
   0  -8  -1 778.707 50.4541  11
   0   8   1 765.782 50.1717  10
   0  -8  -1 757.840 50.1939  10
   0  -8   1 776.871 50.4458  11
   0  -8   2 725.810 49.5888   4
   0   8   2 767.597 49.9020   5
   0   8   2 755.571 49.5692   4
   0   8  -2 757.578 49.9278   5
   0  -8   2 737.577 50.0462   5
   0  -8   2 769.508 50.2300   3
   0  -8  -2 767.602 50.2636   3
   0   8  -2 750.181 49.5664   1
   0  -8  -2 733.172 49.5876   1
   0   8  -2 736.791 49.8353  23
   0   8  -2 803.072 49.9528  20
   0  -8  -2 814.226 49.7994  23
   0   8   2 770.765 49.8110  20
   0  -8  -2 767.187 49.7257  21
   0   8  -2 769.250 49.9070  22
   0  -8  -2 750.133 50.1027  19
   0   8  -2 766.381 49.8738   7
   0  -8   2 697.476 49.7831   9
   0   8   2 763.571 49.7834   8
   0   8  -2 760.981 49.9449   8
   0  -8   2 744.715 49.8837   8
   0  -8  -2 752.408 49.8033   8
   0   8   2 786.761 50.0242  17
   0  -8  -2 739.463 49.9470  17
   0   8   2 762.426 50.0169  19
   0  -8   2 795.188 50.0259  18
   0   8   2 730.173 49.8880  16
   0  -8   2 745.168 49.9830  17
   0   8  -2 795.285 49.9868  18
   0   8   2 722.839 49.8225  12
   0  -8  -2 750.789 50.0840  11
   0  -8   2 737.138 49.7596  12
   0  -8  -2 744.059 49.8520  10
   0   8  -2 731.723 49.6258  10
   0   8   2 765.156 49.8246  10
   0  -8   3 26.5932 1.92206   4
   0   8   3 21.8860 2.30845   5
   0   8   3 24.1064 2.36629   6
   0   8  -3 27.8867 2.46153   5
   0  -8   3 27.3557 2.70019   5
   0  -8  -3 26.4348 2.94488   3
   0   8  -3 27.1395 1.89479   1
   0  -8  -3 24.1837 1.91443   1
   0  -8  -3 27.5787 3.11038   2
   0   8  -3 23.4311 2.36216  23
   0  -8  -3 24.9708 2.06817  25
   0   8   3 22.2869 2.00503  21
   0   8  -3 24.2148 2.45227  20
   0   8  -3 21.4962 2.28277  22
   0  -8  -3 24.4715 1.95078  20
   0  -8  -3 21.4841 2.70983  19
   0   8  -3 22.2823 2.50191   8
   0  -8   3 26.6342 2.42675   8
   0   8  -3 24.3128 2.25041   7
   0  -8  -3 21.7989 2.15550   8
   0   8   3 26.5680 2.06819   8
   0  -8   3 27.7866 2.20385   9
   0  -8  -3 21.5593 2.35981  18
   0  -8   3 21.4549 2.40022  17
   0   8   3 20.0447 2.40620  17
   0   8   3 24.1209 2.62646  19
   0  -8   3 22.0817 2.40202  18
   0  -8  -3 21.0941 2.38822  17
   0   8   3 19.8880 2.30132  16
   0   8  -3 29.3807 2.48196  18
   0   8   3 23.4748 2.30688  12
   0   8  -3 20.3678 1.69993  10
   0  -8  -3 25.1942 2.76243  11
   0  -8   3 26.3821 2.18413  12
   0  -8  -3 22.1629 2.26534  10
   0   8   3 26.2798 2.29203  10
   0  -8  -4 391.221 27.0793   1
   0  -8  -4 416.992 27.6709   3
   0   8  -4 386.594 27.0612   1
   0  -8  -4 413.319 27.7704   2
   0   8   4 460.656 27.4277  26
   0  -8  -4 386.856 27.0216  25
   0   8  -4 455.272 27.3276  23
   0  -8  -4 418.066 27.0282  20
   0   8  -4 416.389 27.2123  22
   0   8   4 425.123 27.1061  21
   0   8   4 411.074 27.4559  19
   0   8  -4 399.642 27.1564   7
   0   8   4 411.653 27.0810   8
   0  -8   4 419.759 27.3197   8
   0  -8   4 393.754 27.3859  18
   0  -8  -4 379.963 27.3271  18
   0   8   4 358.118 27.1613  16
   0  -8  -4 411.296 27.3214  17
   0  -8   4 398.180 27.3591  17
   0   8   4 425.735 27.3739  17
   0   8   4 415.846 27.3104   6
   0  -8   4 396.462 27.4630   5
   0   8   4 409.408 27.2697   5
   0  -8   4 392.131 27.1413  12
   0  -8  -4 386.884 27.4613  11
   0  -8   4 427.753 27.1285   9
   0  -8  -4 424.193 27.3362  10
   0   8   4 428.581 27.2768  10
   0  -8  -5 565.120 36.8338   1
   0   8  -5 555.065 36.8110   1
   0   8  -5 513.457 37.0160  26
   0  -8  -5 510.684 36.6124  25
   0   8   5 529.476 36.9894  26
   0   8  -5 486.946 36.9308  23
   0   8   5 553.931 36.8109  21
   0   8   5 579.975 37.1779  19
   0  -8  -5 580.759 36.7164  20
   0   8  -5 520.547 36.8159  22
   0   8   5 560.138 36.7400   8
   0   8  -5 580.337 36.8550   6
   0   8  -5 556.712 36.7978   7
   0  -8  -5 555.805 37.0357  18
   0  -8   5 580.813 37.1055  18
   0   8   5 575.072 37.0274  17
   0  -8  -5 580.043 37.0042  17
   0   8   5 561.192 36.8157  16
   0   8   5 604.179 37.0001  10
   0  -8  -5 581.542 37.2002  11
   0  -8  -5 555.980 37.0365  10
   0  -8   5 554.866 36.7616   9
   0   8   5 566.398 37.0064   6
   0   8   5 571.380 36.9492   5
   0  -8   5 571.382 37.2015   5
   0  -8  -5 580.428 37.3862   3
   0  -8   6 5.29394 1.78783   5
   0   8   6 4.80822 1.52077   5
   0  -8  -6 7.27405 2.09023   3
   0  -8  -6 4.11072 1.30166   1
   0   8  -6 5.97617 1.34906   1
   0   8   6 4.69794 1.70948  26
   0   8  -6 4.85107 1.63256  26
   0   8  -6 6.13226 1.58109  23
   0   8   6 5.03311 2.02312  24
   0  -8  -6 3.56261 1.06354  20
   0   8   6 2.16593 1.86846  19
   0   8  -6 4.94844 1.18065  22
   0   8   6 6.15462 1.34967  21
   0   8  -6 5.41363 1.29630   9
   0   8  -6 6.75551 1.31774   6
   0   8  -6 5.85403 1.17145   7
   0   8   6 5.02570 1.09415   8
   0  -8  -6 4.59711 1.41822  17
   0  -8   6 5.04924 1.55181  18
   0   8   6 5.67885 1.47682  17
   0  -8  -6 5.53597 1.48401  18
   0   8  -6 5.32661 1.44886  13
   0   8   6 3.68615 1.19969  16
   0  -8  -6 5.89120 1.54595  10
   0  -8  -7 386.177 26.0724   3
   0  -8   7 376.424 25.8725   5
   0   8  -7 398.342 25.5833   1
   0  -8  -7 373.206 25.5694   1
   0   8   7 408.929 26.1636  24
   0   8  -7 395.659 25.7322  23
   0   8  -7 382.622 25.6609  26
   0   8   7 399.794 25.6278  26
   0  -8  -7 355.912 25.3957  20
   0   8  -7 380.431 25.3674  22
   0   8  -7 347.343 25.4445   9
   0   8   7 395.393 25.3692   8
   0   8  -7 395.663 25.5304   6
   0  -8   7 385.601 25.7148  18
   0   8   7 388.024 25.6353  17
   0  -8  -7 355.964 25.5667  17
   0   8  -7 390.811 25.5852  13
   0  -8  -7 369.826 25.7375  10
   0  -8  -8 446.080 28.3686   3
   0  -8   8 374.685 28.0367   5
   0  -8  -8 426.173 27.8422   1
   0   8  -8 409.566 27.8055   1
   0   8   8 445.799 28.3792  24
   0   8  -8 421.449 27.8312  26
   0   8   8 400.699 27.7492  26
   0   8  -8 405.574 27.4935  22
   0   8  -8 414.449 27.6806   9
   0   8   8 418.277 27.5621   8
   0   8  -8 418.308 27.7448   6
   0  -8   8 391.820 27.8700  18
   0  -8  -8 416.289 27.7751  17
   0   8   8 420.011 27.8280  17
   0   8  -8 412.047 27.7341  13
   0  -8  -8 422.062 28.0022  10
   0  -8   9 18.5884 2.64442   5
   0  -8  -9 19.2503 2.83760   3
   0   8   9 16.7103 2.19300  26
   0  -8   9 15.1533 2.27398  24
   0   8   9 21.1031 2.97972  24
   0   8  -9 21.1176 2.41092  26
   0   8  -9 17.0425 2.05688   6
   0  -8   9 13.4610 1.54285   7
   0   8   9 16.1047 1.76421   8
   0   8  -9 17.3496 2.05542   9
   0   8  -9 16.8785 2.15962   1
   0  -8  -9 17.2804 2.23755   1
   0   8   9 15.3530 2.11853  17
   0  -8   9 16.2408 2.21468  18
   0   8  -9 16.8846 2.02643  13
   0  -8   9 12.6327 1.94915  14
   0  -8  -9 13.0925 1.39825  15
   0  -8  -9 16.5304 2.37437  10
   0  -8 -10 101.953 7.64283   3
   0  -8  10 90.6666 7.30658   5
   0  -8  10 89.7234 7.06516  24
   0   8  10 112.759 7.75394  24
   0   8 -10 103.242 6.91119  26
   0   8  10 96.9895 6.77760  26
   0   8 -10 93.1269 6.85022   6
   0  -8  10 78.9152 6.38307   7
   0   8  10 97.4071 6.64740   8
   0  -8 -10 100.409 7.06601   1
   0   8 -10 100.417 7.04757   1
   0  -8  10 96.6842 7.01224  18
   0   8  10 102.343 6.94073  17
   0   8 -10 96.4640 6.72725  13
   0  -8  10 80.7782 6.64142  14
   0  -8 -10 100.797 7.24352  10
   0   8 -10 86.5992 6.74903   9
   0  -8  11 130.901 9.16648   5
   0   8  11 121.407 8.42535  26
   0  -8  11 123.457 8.89824  24
   0   8  11 139.724 9.59047  24
   0   8 -11 124.376 8.59710  26
   0   8  11 128.018 8.41567   8
   0   8 -11 131.044 8.68579   6
   0  -8  11 103.304 8.09833   7
   0   8 -11 119.829 8.82818   1
   0  -8 -11 130.697 8.87900   1
   0  -8  11 118.212 8.75737  18
   0   8  11 113.084 8.58498  17
   0  -8  11 103.049 8.32749  14
   0   8 -11 128.449 8.41974  13
   0   8 -11 123.096 8.55108   9
   0  -8 -11 127.470 8.98852  10
   0   8 -12 9.15067 2.19489   6
   0   8  12 11.4049 1.89557  26
   0  -8  12 10.7684 2.43442  24
   0   8 -12 8.08386 2.05844  26
   0   8 -12 8.29119 1.98932   9
   0  -8  12 6.72322 1.26419   7
   0   8 -12 11.4036 2.57166   1
   0  -8 -12 9.48316 2.46715   1
   0  -8  12 13.5401 2.22138  18
   0   8  12 7.42106 1.94894  17
   0   8 -12 7.20274 1.62626  13
   0  -8  12 6.77225 1.74548  14
   0  -8 -12 7.43593 2.44610  10
   0   8 -13 225.033 14.5540  26
   0   8  13 230.232 14.3808  26
   0  -8  13 226.748 15.0620  24
   0  -8  13 182.430 14.1350   7
   0   8 -13 222.522 14.8278   6
   0   8 -13 225.354 15.0420   1
   0  -8 -13 222.844 15.0380   1
   0  -8  13 213.961 14.8603  18
   0   8  13 232.616 14.7076  17
   0  -8  13 180.448 14.2981  14
   0   8 -13 219.696 14.3684  13
   0  -8 -13 236.771 15.1595  10
   0   8 -13 223.416 14.6727   9
   0   8 -14 70.9677 5.24348   6
   0   8 -14 60.5593 4.66646  26
   0   8  14 50.1094 4.36654  26
   0  -8  14 67.8151 5.36436  24
   0   8  14 63.1044 4.44454   8
   0  -8  14 43.6066 4.15715   7
   0   8 -14 68.7193 5.51030   1
   0  -8 -14 65.5150 5.49898   1
   0   8  14 63.6013 4.88300  17
   0  -8  14 67.2205 5.19566  18
   0   8 -14 62.7494 4.42302  13
   0   8 -14 63.9078 4.94260   9
   0  -8 -14 72.6942 5.62244  10
   0   8 -15 77.0568 6.11403   1
   0  -8 -15 80.0456 6.15088   1
   0  -8  15 73.5244 5.95229  24
   0   8 -15 65.6289 5.05855  26
   0  -8  15 47.9835 4.62159   7
   0   8  15 72.0377 4.94707   8
   0   8  15 83.2923 5.46262  17
   0  -8  15 72.8091 5.68339  18
   0   8 -15 91.3569 5.88344   6
   0   8  15 66.3092 6.78197  11
   0   8 -15 61.2547 5.39781   9
   0  -8 -16 98.9254 7.28372   1
   0   8 -16 90.2547 7.20689   1
   0  -8 -16 86.9060 7.51501   2
   0   8 -16 68.4761 6.02119  26
   0  -8  16 93.4355 7.14655  24
   0   8  16 89.0850 6.78119  22
   0   8  16 85.4242 6.47529  17
   0  -8  16 78.0496 6.71823  18
   0   8 -16 82.8341 7.16972  16
   0   8  16 94.2716 8.16932  11
   0   8 -16 70.2534 6.49684   9
   0   8 -16 98.1532 6.95249   6
   0  -8  17 52.9309 5.17506   5
   0   8 -17 40.5929 4.48387   6
   0   8 -17 43.2778 4.95271   1
   0  -8 -17 41.2296 5.07111   2
   0  -8 -17 50.1381 4.99190   1
   0  -8  17 51.5860 4.87960  24
   0   8  17 44.3914 4.26933  22
   0   8 -17 26.3946 3.91792   9
   0   8 -17 44.7435 4.80967  16
   0   8  17 49.9484 4.01790  17
   0  -8  17 43.8146 4.34608  18
   0   8  17 32.2228 3.46650  13
   0   8  17 45.9416 5.65931  11
   0   8 -18 10.3363 3.14616   6
   0  -8  18 18.9839 3.94767   5
   0   8 -18 24.2747 3.86136   1
   0  -8 -18 19.4850 3.93284   1
   0  -8 -18 16.3135 3.97710   2
   0  -8  18 16.1226 3.28370  24
   0   8  18 17.2702 2.95624  22
   0   8 -18 9.56975 2.77814   9
   0  -8  18 9.39645 2.85066  18
   0   8  18 16.9317 2.62006  17
   0   8 -18 16.9272 3.70941  16
   0  -8 -18 12.3857 2.62752  14
   0   8  18 15.0057 2.03066  13
   0   8  18 21.0312 4.75714  11
   0   8  19 19.1041 3.28106   5
   0  -8  19 21.2057 4.01613   5
   0   8 -19 15.3335 3.46396   6
   0   8 -19 12.7868 3.77229   1
   0  -8 -19 15.7061 4.03703   2
   0  -8 -19 16.4109 4.00142   1
   0  -8  19 19.0452 3.77372  24
   0   8  19 30.1957 4.97938  24
   0   8  19 21.9692 3.30882  22
   0   8 -19 13.8889 2.96387   9
   0   8  19 18.0013 2.74011  17
   0   8 -19 8.76164 3.66253  16
   0  -8 -19 12.6474 2.51001  14
   0   8  19 26.3208 5.25892  11
   0  -8 -19 15.3664 3.84975  10
   0  -8 -20 14.8313 4.14104   2
   0  -8 -20 1.69753 3.72207   1
   0   8 -20 4.66736 3.70999   1
   0   8  20 8.07160 4.55886  24
   0  -8  20 3.28529 3.14306  24
   0   8  20-1.00973 2.61333  22
   0   8 -20 4.76457 2.88528   9
   0   8  20 2.35969 2.14129  17
   0   8 -20 7.61930 3.73538  16
   0   8  20 5.34723 3.66325   4
   0   8  20 11.6868 2.97335   5
   0   8 -20 3.17797 3.13965   6
   0  -8  20 6.26941 3.57520   4
   0  -8  20 10.0200 3.85565   5
   0  -8  20 8.63369 4.36366  11
   0  -8 -20-0.41308 3.37071  10
   0   8  20 6.78423 4.72587  11
   0  -8 -21 85.6014 7.30909   1
   0  -8 -21 87.4148 7.51319   2
   0   8 -21 58.7308 6.99269   1
   0  -8  21 62.7374 6.79284  24
   0   8  21 73.2909 7.94816  24
   0   8  21 52.5254 5.82825  22
   0   8 -21 53.2363 5.99053   9
   0   8 -21 61.0710 6.66981  16
   0   8  21 86.9645 6.35391   5
   0  -8  21 64.2230 6.89667   4
   0   8  21 79.8230 7.17601   4
   0   8 -21 73.3256 6.69136   6
   0  -8  21 100.954 7.73866   5
   0  -8  21 59.0113 7.33652  11
   0  -8 -21 61.6730 6.79334  10
   0   8  21 76.3222 8.02849  11
   0  -8 -22 4.71427 4.11536   1
   0   8 -22 2.83334 4.13502   1
   0  -8 -22 9.75438 4.01208   2
   0   8 -22 0.50867 4.32786  23
   0  -8  22 3.20177 3.53493  24
   0   8  22 6.94262 4.57299  24
   0   8 -22 6.60281 4.47351  20
   0   8  22 2.18972 2.74743  22
   0   8 -22 4.56712 3.10379   9
   0   8 -22 2.14023 3.69117  16
   0   8  22-1.15517 2.91261   5
   0  -8  22 2.79841 3.86497   4
   0  -8  22 2.47131 3.96622   5
   0   8 -22 5.06253 3.52660   6
   0   8  22 8.27314 4.00029   4
   0  -8  22 12.4829 4.76668  11
   0  -8 -22 4.48034 3.66218  10
   0   8  22 6.75798 5.35737  11
   0  -8 -23 27.0967 5.35807   1
   0  -8 -23 40.1869 5.34925   2
   0   8 -23 15.8148 4.86700   1
   0  -8  23 37.2343 5.10698  24
   0   8 -23 17.5910 5.22351  23
   0   8  23 32.0695 6.24876  24
   0   8 -23 32.1707 5.70491  20
   0   8 -23 26.6435 4.06984   9
   0   8 -23 18.9951 4.50816  16
   0   8 -23 35.6264 4.90836   6
   0   8  23 29.4426 5.27238   4
   0  -8  23 15.1894 4.98111   4
   0  -8  23 36.1636 5.54097   5
   0   8  23 32.1548 4.22755   5
   0  -8  23 28.5367 5.65435  11
   0   8  23 35.8477 6.56754  11
   0  -8 -23 20.3448 4.88553  10
   0  -8 -24-5.12276 4.70583   1
   0  -8 -24-0.54234 4.39024   2
   0   8 -24 7.19269 4.53120   1
   0   8 -24 1.66398 4.66422  23
   0  -8  24-2.97364 4.09767  24
   0   8  24-2.03344 5.14032  24
   0  -8  24 6.63542 4.34907   4
   0   8  24 4.52905 4.10289   4
   0  -8  24-3.14995 4.35551   5
   0   8 -24-1.25253 3.63753   6
   0   8  24 2.08691 2.93829   5
   0  -8 -24 5.70761 3.95959  10
   0  -8  24 1.28931 4.84867  11
   0   8  24-1.45217 5.29941  11
   0   8 -24 2.17710 4.53090  20
   0  -8 -25 12.1629 4.92507   1
   0   8 -25 10.0903 4.85055   1
   0   8 -25 18.9096 5.51364  23
   0  -8  25 2.04967 4.06144  24
   0   8  25 8.32596 5.11572  24
   0  -8  25 8.45316 4.57412   4
   0   8  25 9.89916 4.48397   4
   0  -8  25 16.5435 4.85992   5
   0  -8 -25 12.1282 4.51517  10
   0   8  25 11.9183 6.09470  11
   0  -8  25 16.7059 5.41898  11
   0   8 -25 13.4335 5.45614  20
   0  -8 -26-0.54248 4.76968   1
   0   8 -26 4.36110 4.85110   1
   0   8 -26 1.76583 4.96587  23
   0  -8  26-1.04420 4.19563  24
   0   8  26 0.70567 5.28513  24
   0   8 -26 6.28455 5.24792  20
   0   8  26-2.13864 4.67213   4
   0  -8  26-2.16929 4.98155   4
   0  -8  26-5.96093 4.83665   5
   0  -8 -26 3.93330 4.20257  10
   0  -8  26 2.06345 5.32173  11
   0   8  26 0.75996 5.44728  11
   0  -9   0-1.26569 2.07867   3
   0  -9   0 1.09717 0.99774  23
   0   9   0 0.42799 1.35652  20
   0  -9   0 1.19419 1.12948  21
   0  -9   0-0.71546 1.29393   8
   0   9   0 0.21345 1.23700   8
   0  -9   0 0.67561 1.75483  19
   0   9   0-1.48762 1.41729  18
   0  -9   0-0.27039 1.45581  17
   0  -9   0 0.60224 1.01414  10
   0  -9   0 1.11939 1.77710  11
   0   9   0-1.51100 1.04387  12
   0   9   0 0.49412 0.92337  10
   0  -9   0 0.77906 1.50905   5
   0   9   0-0.47508 1.37661   5
   0  -9  -1 26.8845 2.80268   5
   0   9   1 27.9482 2.63048   5
   0  -9   1 33.5615 2.95545   5
   0   9  -1 26.9624 2.60833   5
   0  -9  -1 23.7242 3.09803   3
   0  -9   1 25.3298 3.18281   3
   0  -9  -1 29.5126 2.34972  23
   0  -9   1 32.8520 2.31482  23
   0  -9   1 27.6594 2.40878  21
   0   9  -1 29.0089 2.68448  20
   0   9  -1 28.2510 2.50411  23
   0  -9  -1 30.3273 2.38784  21
   0   9   1 26.1754 2.53161  20
   0  -9   1 27.0557 2.55474   8
   0   9   1 27.1145 2.48570   8
   0  -9  -1 25.4108 2.47722   8
   0   9  -1 28.7151 2.61803   8
   0  -9   1 29.2448 2.96465  19
   0  -9   1 26.2834 2.67368  18
   0  -9   1 33.2386 2.77977  17
   0  -9  -1 27.3643 2.97814  19
   0  -9  -1 22.8297 2.63953  17
   0   9  -1 26.6617 2.73147  18
   0   9   1 25.7837 2.83712  16
   0   9   1 25.3562 2.69927  17
   0  -9   1 26.8986 2.37163  12
   0  -9   1 27.3983 2.23775  10
   0   9   1 30.6829 2.44268  12
   0  -9  -1 22.4513 2.91961  11
   0   9   1 31.6118 2.39874  10
   0   9  -1 28.0671 2.21944  10
   0  -9   1 24.4138 2.90772  11
   0  -9  -1 27.7372 2.42025  10
   0  -9  -2 2412.92 153.598   3
   0  -9   2 2452.14 153.578   3
   0   9  -2 2187.96 152.902  10
   0   9   2 2338.55 153.101  10
   0  -9  -2 2097.97 153.098  10
   0  -9  -2 2306.74 153.366  11
   0   9  -2 2203.59 153.188  22
   0  -9  -2 2632.16 153.081  23
   0   9   2 2276.66 153.082  20
   0   9  -2 2340.29 153.131  23
   0  -9  -2 2338.72 152.999  21
   0   9  -2 2370.30 153.241  20
   0  -9  -2 2221.92 153.384  19
   0   9   2 2324.10 153.068   8
   0  -9   2 2237.02 153.160   8
   0   9  -2 2351.51 153.175   7
   0  -9  -2 2329.23 153.092   8
   0  -9   2 2509.16 153.122   9
   0   9  -2 2287.64 153.237   8
   0   9   2 2308.90 153.323  17
   0   9   2 2231.82 153.195  16
   0  -9  -2 2387.06 153.262  17
   0   9   2 2288.82 153.291  19
   0  -9   2 2311.17 153.388  19
   0  -9   2 2366.99 153.321  18
   0   9   2 2262.41 153.102  12
   0  -9   2 2327.63 153.044  12
   0  -9   2 2338.49 153.380   5
   0   9   2 2367.44 153.192   5
   0   9  -2 2371.25 153.225   5
   0  -9   3 644.090 42.7292   4
   0   9   3 657.387 43.0227   6
   0   9   3 672.960 43.0355   5
   0  -9   3 629.736 43.2200   5
   0   9   3 673.296 42.7141   4
   0   9  -3 646.863 43.0637   5
   0  -9   3 676.588 43.4493   3
   0  -9  -3 698.641 43.5035   3
   0   9  -3 642.854 42.7057   1
   0  -9  -3 729.680 43.6227   2
   0  -9  -3 653.286 42.7268   1
   0   9  -3 625.526 42.9934  23
   0  -9  -3 653.817 42.8359  25
   0   9  -3 627.179 43.0982  20
   0  -9  -3 777.012 42.9789  23
   0  -9  -3 671.582 43.3062  19
   0   9  -3 656.923 43.0219  22
   0   9   3 661.276 42.8679   8
   0  -9   3 657.793 43.0488   8
   0   9  -3 698.360 42.9976   7
   0  -9   3 562.158 42.8565   9
   0   9  -3 662.284 43.1418   8
   0  -9  -3 661.815 42.9099   8
   0  -9  -3 621.045 43.0538  17
   0   9   3 657.083 43.1696  17
   0   9   3 664.684 43.0229  16
   0   9   3 681.715 43.1963  19
   0  -9   3 617.186 43.1467  18
   0  -9  -3 676.296 43.1634  18
   0   9   3 702.783 43.0183  12
   0   9  -3 538.639 42.6523  10
   0  -9  -3 669.459 43.0406  10
   0   9   3 690.713 42.9926  10
   0  -9   3 670.987 42.8998  12
   0  -9  -3 643.221 43.2447  11
   0  -9  -4 15.0839 1.42125   1
   0  -9  -4 14.0894 2.44799   3
   0  -9  -4 14.2046 2.54955   2
   0   9  -4 10.7010 1.33671   1
   0  -9  -4 12.6981 1.42776  25
   0   9   4 10.4819 2.10572  26
   0   9  -4 12.4121 2.14747  26
   0   9  -4 13.8501 1.89376  23
   0   9  -4 12.9366 1.70188  22
   0  -9  -4 14.4801 2.31356  19
   0   9  -4 13.9728 2.06858  20
   0  -9  -4 14.0375 1.32924  20
   0   9   4 11.7509 1.44390  21
   0  -9  -4 13.3583 1.62111   8
   0   9   4 14.6343 1.46828   8
   0  -9   4 13.9279 1.58775   9
   0   9  -4 13.5965 1.69676   7
   0   9  -4 10.4644 1.92996   8
   0   9   4 12.6665 1.93956  17
   0   9   4 14.1101 1.81140  16
   0  -9   4 9.80944 1.83762  18
   0   9   4 14.0281 2.19783  19
   0  -9  -4 15.1588 1.97379  18
   0  -9  -4 10.8249 1.87883  17
   0   9   4 14.8105 1.81106  10
   0  -9   4 14.9682 1.59508  12
   0  -9  -4 9.81242 1.74664  10
   0   9   4 14.3903 1.87084   5
   0  -9   4 14.0470 1.40423   4
   0   9   4 15.7915 1.39120   4
   0  -9   4 12.9399 2.15268   5
   0   9   4 13.2869 1.86291   6
   0   9   5 5.17602 1.54286   5
   0   9   5 4.78156 1.60159   6
   0  -9   5 9.21285 1.88158   5
   0  -9  -5 6.77114 1.23042   1
   0  -9  -5 4.40936 2.04401   3
   0   9  -5 7.52587 1.21371   1
   0  -9  -5 5.50984 0.99460  25
   0   9   5 10.1335 1.94154  26
   0   9  -5 6.60010 1.90319  26
   0   9  -5 8.51406 1.72909  23
   0   9   5 5.78905 1.24234  21
   0   9  -5 7.33312 1.39406  22
   0  -9  -5 6.24729 0.99874  20
   0   9  -5 7.00622 1.36240   7
   0   9  -5 7.17620 1.31957   6
   0   9   5 5.55984 1.10118   8
   0   9   5 10.2871 1.68847  17
   0  -9  -5 7.72294 1.62945  17
   0  -9   5 5.79546 1.69126  18
   0   9   5 4.82108 1.86171  19
   0  -9  -5 7.75924 1.53185  18
   0   9   5 6.07059 1.43630  16
   0  -9   5 7.08886 1.22282   9
   0  -9  -5 5.98933 1.60236  10
   0  -9   5 6.32907 1.35693  12
   0   9   6 1345.74 93.1323   5
   0  -9  -6 1443.85 93.6601   3
   0  -9   6 1349.24 93.4223   5
   0   9  -6 1395.82 93.0468   1
   0  -9  -6 1365.60 93.0457   1
   0   9  -6 1392.94 93.2799  26
   0   9  -6 1431.81 93.2585  23
   0   9   6 1399.38 93.2427  26
   0  -9  -6 1474.30 92.8898  20
   0   9  -6 1341.81 93.0172  22
   0   9   6 1448.77 93.0233  21
   0   9  -6 1413.43 93.0575   6
   0   9  -6 1367.76 92.9795   7
   0   9   6 1418.15 92.9182   8
   0  -9  -6 1432.64 93.2814  18
   0   9   6 1437.04 93.2448  17
   0  -9   6 1398.96 93.3191  18
   0  -9  -6 1282.88 93.1581  17
   0   9  -6 1396.47 93.2092  13
   0   9   6 1451.06 93.0078  16
   0  -9   6 1462.70 92.9541   9
   0  -9  -6 1379.23 93.2843  10
   0  -9   7 132.625 10.1511   5
   0   9   7 140.595 9.82205   5
   0  -9  -7 137.483 10.4242   3
   0   9  -7 150.676 9.76877   1
   0  -9  -7 134.948 9.74917   1
   0   9   7 135.634 9.88480  26
   0   9   7 162.764 10.5707  24
   0   9  -7 146.419 9.97127  23
   0   9  -7 142.267 9.99641  26
   0   9   7 133.176 9.68275  21
   0   9  -7 132.770 9.58100  22
   0  -9  -7 137.983 9.50176  20
   0   9  -7 148.936 9.72713   6
   0   9  -7 138.074 9.55947   7
   0   9   7 143.222 9.51083   8
   0   9  -7 117.689 9.60677   9
   0  -9  -7 144.930 9.91774  18
   0   9   7 135.710 9.85079  17
   0  -9  -7 139.784 9.85059  17
   0  -9   7 143.948 9.98565  18
   0   9  -7 144.608 9.88096  13
   0   9   7 153.752 9.58055  16
   0  -9  -7 133.544 9.97937  10
   0  -9  -8 1.42639 2.36783   3
   0  -9   8 6.10849 2.09770   5
   0   9  -8 6.67440 1.71704   1
   0  -9  -8 4.02694 1.60844   1
   0   9   8 2.93450 1.88380  26
   0   9  -8 2.78390 1.77393  23
   0   9  -8 8.09340 2.08605  26
   0   9   8 8.92077 2.49055  24
   0   9   8 7.05115 1.63641  21
   0  -9  -8 7.49590 1.35954  20
   0   9  -8 5.81713 1.23512  22
   0   9  -8 4.58993 1.55057   9
   0   9   8 7.05577 1.19432   8
   0   9  -8 8.53942 1.61632   6
   0  -9  -8 5.94768 1.69041  17
   0  -9   8 8.10534 1.81081  18
   0  -9  -8 5.04313 1.75812  18
   0   9   8 6.37482 1.65715  17
   0   9  -8 6.75413 1.78514  13
   0  -9  -8 5.74717 1.87848  10
   0  -9  -9 3.62712 2.53742   3
   0  -9   9 5.53528 2.28631   5
   0   9  -9 1.27921 1.75786   1
   0  -9  -9 3.12786 1.81223   1
   0   9  -9 2.82049 1.95647  26
   0   9   9 8.23348 2.76188  24
   0   9  -9 3.06307 2.01860  23
   0   9   9 4.61729 1.88904  26
   0  -9  -9 2.50451 1.36663  20
   0   9  -9 4.69848 1.11994  22
   0   9  -9 5.29006 1.62233   6
   0   9   9 3.19572 1.24310   8
   0   9  -9 2.69124 1.55594   9
   0  -9   9 3.95650 1.74928  18
   0   9   9 7.65529 1.76021  17
   0  -9  -9 2.93694 1.65478  17
   0  -9  -9 4.19093 1.07985  15
   0   9  -9 4.24541 1.63412  13
   0  -9   9 1.17821 1.72345  14
   0   9   9 2.54227 2.88097  11
   0  -9  -9 7.75181 2.09580  10
   0  -9 -10 22.1695 3.21875   3
   0  -9  10 18.4339 2.89899   5
   0  -9  10 20.9316 2.61896  24
   0   9  10 20.5115 3.35485  24
   0   9  10 20.2375 2.32992  26
   0   9 -10 14.6104 2.43833  26
   0   9 -10 16.6922 2.15456   9
   0   9  10 15.8433 1.84091   8
   0   9 -10 19.1051 2.21536   6
   0  -9 -10 18.9771 2.53028   1
   0   9 -10 20.3161 2.49537   1
   0   9  10 17.0528 2.22450  17
   0  -9  10 19.3507 2.49871  18
   0   9 -10 18.3156 2.20712  13
   0  -9  10 10.2725 2.04835  14
   0  -9 -10 14.8862 2.46878  10
   0   9  10 19.0928 3.48520  11
   0  -9 -11 20.8441 3.37169   3
   0   9 -11 16.5345 2.33943   6
   0  -9  11 18.5432 3.09987   5
   0  -9  11 17.3777 2.70517  24
   0   9 -11 17.9716 2.56209  26
   0   9  11 18.2144 2.32541  26
   0   9  11 20.0435 3.40261  24
   0   9 -11 13.9515 2.20811   9
   0   9  11 15.9254 1.94268   8
   0   9 -11 17.5070 2.70980   1
   0  -9 -11 15.3934 2.66982   1
   0  -9  11 19.5371 2.59439  18
   0   9  11 17.4438 2.41581  17
   0  -9  11 9.00361 2.08502  14
   0   9 -11 15.2537 2.13907  13
   0  -9 -11 13.5106 2.66301  10
   0   9  11 20.4576 3.51119  11
   0  -9  12 270.090 19.2033   5
   0  -9  12 263.137 18.9583  24
   0   9 -12 277.175 18.6755  26
   0   9  12 296.582 18.5455  26
   0   9  12 330.072 19.8066  24
   0   9 -12 259.782 18.5735   9
   0   9  12 274.585 18.4191   8
   0   9 -12 291.121 18.7561   6
   0   9 -12 277.800 18.9090   1
   0  -9 -12 283.864 18.9430   1
   0  -9  12 272.830 18.8510  18
   0   9  12 274.969 18.6873  17
   0   9 -12 264.090 18.4643  13
   0  -9  12 225.848 18.3905  14
   0   9  12 289.133 19.7028  11
   0  -9 -12 288.876 19.0873  10
   0  -9  13 90.8330 7.25631  24
   0   9  13 94.5964 6.66794  26
   0   9 -13 91.2802 6.87244  26
   0   9 -13 93.2549 7.00954   6
   0   9  13 88.3861 6.61333   8
   0   9 -13 93.5704 7.25684   1
   0  -9 -13 94.0531 7.27569   1
   0  -9  13 84.8151 7.06262  18
   0   9  13 93.3558 6.88462  17
   0   9 -13 88.0629 6.61540  13
   0  -9 -13 96.9132 7.40508  10
   0   9  13 103.770 8.23108  11
   0   9 -13 80.6005 6.77952   9
   0   9 -14 81.6872 6.54518   6
   0  -9  14 86.3547 6.92082  24
   0   9 -14 79.6057 6.29848  26
   0   9  14 82.8258 6.03351  26
   0   9  14 83.8600 6.14769   8
   0   9  14 85.6197 5.88304   8
   0   9 -14 79.8333 6.83933   1
   0  -9 -14 94.8596 6.99322   1
   0  -9  14 87.3908 6.63819  18
   0   9  14 79.0355 6.31205  17
   0   9 -14 81.4881 6.01537  13
   0   9 -14 64.7095 6.23335   9
   0  -9 -14 94.0372 7.09169  10
   0   9  14 79.4161 7.77083  11
   0   9 -15 8.81525 2.55688   6
   0  -9 -15 10.7713 2.99025   1
   0   9 -15 6.80656 3.00681   1
   0   9  15 4.32145 1.63900  26
   0  -9  15 7.55779 2.68057  24
   0   9 -15 7.14711 2.09726  26
   0   9  15 3.87203 1.91000   8
   0   9 -15 4.63835 2.25857   9
   0   9  15 8.13899 2.08425  17
   0  -9  15 10.4284 2.55935  18
   0   9 -15 8.83676 1.65820  13
   0  -9 -15 4.22636 2.75318  10
   0   9  15 10.4564 3.87397  11
   0   9 -16-0.96233 2.87146   1
   0  -9 -16 1.25827 3.15441   2
   0  -9 -16-4.85782 3.04862   1
   0   9 -16-0.53717 1.86916  26
   0  -9  16 1.62383 2.53246  24
   0   9  16 2.36086 2.53417  22
   0   9 -16-0.41254 2.21213   9
   0   9  16-0.45945 1.90717   8
   0   9  16 0.38531 1.97517  17
   0  -9  16 3.32032 2.46955  18
   0   9 -16-0.97387 3.10425  16
   0   9  16 4.04125 3.71920  11
   0   9 -16-1.05799 2.33966   6
   0   9 -17 60.2480 4.86742   6
   0  -9 -17 46.2613 5.35649   2
   0  -9 -17 55.9197 5.17066   1
   0   9 -17 36.8947 4.89937   1
   0  -9  17 47.2616 4.88370  24
   0   9  17 46.5560 4.63749  22
   0   9  17 36.4131 3.86703   8
   0   9 -17 38.3817 4.23427   9
   0   9  17 46.5800 4.06133  17
   0  -9  17 38.9630 4.42703  18
   0   9 -17 39.8336 4.97480  16
   0   9  17 41.6364 3.80953  13
   0   9  17 58.4268 6.33551  11
   0  -9  18-1.29226 3.46151   5
   0   9 -18 0.60739 2.69447   6
   0  -9 -18-0.91178 3.70340   2
   0   9 -18 0.36922 3.15589   1
   0  -9 -18 0.37247 3.25480   1
   0  -9  18-2.95296 3.08300  24
   0   9  18 1.63060 2.57863  22
   0   9  18 1.18401 2.04462   8
   0   9 -18-1.61199 2.41333   9
   0   9 -18 2.45131 3.44233  16
   0  -9  18-1.23081 2.73000  18
   0   9  18 2.34203 2.11864  17
   0   9  18-1.46210 1.77891  13
   0   9  18 0.56659 4.15332  11
   0  -9  19 8.60131 3.43156   4
   0  -9  19 6.76557 3.78414   5
   0   9 -19 6.16467 3.20834   6
   0   9  19 16.0948 3.59409   4
   0   9  19 11.2807 2.96799   5
   0   9 -19 2.76171 3.54573   1
   0  -9 -19 2.37560 3.83199   2
   0  -9 -19 11.8849 3.76211   1
   0   9 -19 8.30470 3.83769  23
   0  -9  19 8.19677 3.28698  24
   0   9  19 9.31957 3.09812  22
   0   9 -19 8.71240 2.73816   9
   0   9  19 8.72414 2.22593   8
   0   9  19 9.83947 2.32545  17
   0   9 -19 11.9251 3.88487  16
   0  -9 -19 10.3718 2.01401  18
   0  -9 -19 8.09980 2.48968  14
   0   9  19 5.82942 1.76683  13
   0   9  19 13.1412 4.70989  11
   0   9 -20 30.9706 5.05703   1
   0  -9 -20 35.6995 5.17619   1
   0  -9 -20 48.7403 5.64432   2
   0   9 -20 34.7724 5.39685  23
   0  -9  20 43.1600 5.05125  24
   0   9  20 39.5472 6.07403  24
   0   9  20 40.3373 4.44583  22
   0   9 -20 28.6795 4.15681   9
   0   9  20 30.0959 3.65992  17
   0   9 -20 34.7839 5.02858  16
   0   9 -20 42.2005 4.84895   6
   0  -9  20 35.3682 4.91975   4
   0  -9  20 42.6307 5.44180   5
   0   9  20 27.3348 4.77408   4
   0   9  20 49.5836 4.42084   5
   0   9  20 40.1387 6.35677  11
   0  -9 -20 40.9412 5.12263  10
   0   9 -21 0.44287 3.88191   1
   0  -9 -21 2.54478 3.95332   2
   0  -9 -21-4.88043 4.02959   1
   0   9 -21 5.37656 4.23143  23
   0   9  21-5.62682 4.60305  24
   0  -9  21 0.86843 3.45092  24
   0   9  21 2.99806 2.84402  22
   0   9 -21 6.52776 4.27817  20
   0   9 -21 1.57784 2.95568   9
   0   9 -21 2.64082 3.77126  16
   0  -9  21-0.44008 3.80983   4
   0   9  21-0.81790 2.75096   5
   0   9 -21-0.72131 3.27559   6
   0  -9  21 0.49216 4.15212   5
   0   9  21-2.15792 3.82913   4
   0  -9  21 0.57439 4.30190  11
   0  -9 -21-2.66731 3.64979  10
   0   9  21-3.93774 5.01744  11
   0   9 -22-2.79212 4.01659   1
   0  -9 -22-0.52482 4.01301   2
   0  -9 -22 1.39719 4.10790   1
   0   9  22-6.49931 4.68048  24
   0   9 -22-0.51294 4.52413  23
   0  -9  22-5.90035 3.95453  24
   0   9  22 1.59878 2.84094  22
   0   9 -22-1.56894 4.52807  20
   0   9 -22-0.27025 3.02696   9
   0   9 -22 0.38165 4.00887  16
   0  -9  22 1.52610 4.23505   5
   0   9 -22 0.37644 3.37055   6
   0   9  22-1.39561 2.77134   5
   0   9  22-0.91061 3.86722   4
   0  -9  22-4.17529 4.27383   4
   0  -9 -22-0.46128 3.74788  10
   0  -9  22 1.19995 4.49406  11
   0   9  22-3.42403 4.81822  11
   0  -9 -23-2.91611 4.40446   1
   0   9 -23-0.97259 4.21299   1
   0  -9 -23 5.92219 4.37358   2
   0   9 -23 4.33743 4.46669  20
   0  -9  23 3.30592 3.86795  24
   0   9 -23 10.7091 4.62113  23
   0   9  23 10.0960 5.30192  24
   0   9 -23 3.44668 3.85512  16
   0  -9  23 5.82941 4.38970   4
   0   9  23 9.06468 4.34886   4
   0  -9  23 10.0017 4.57219   5
   0   9 -23 5.46413 3.70242   6
   0   9  23 8.48458 3.02460   5
   0  -9 -23 8.58513 4.14563  10
   0  -9  23 6.86296 5.00905  11
   0   9  23 4.25615 5.16736  11
   0  -9 -24 0.50474 4.38467   1
   0   9 -24 2.02098 4.42999   1
   0  -9 -24-2.74676 4.13302   2
   0   9 -24-0.55614 4.56720  23
   0  -9  24 1.47772 3.85736  24
   0   9  24 7.61050 5.13908  24
   0   9  24 1.98373 4.22671   4
   0  -9  24 0.53817 4.29439   5
   0   9 -24 1.60502 3.58293   6
   0  -9  24-0.50483 4.20365   4
   0   9  24 6.58210 5.61479  11
   0  -9  24 1.93860 4.69643  11
   0  -9 -24 5.86252 4.17726  10
   0   9 -24 1.12097 4.68260  20
   0   9 -25 4.69423 4.59649   1
   0  -9 -25 5.20819 4.82086   1
   0  -9 -25 6.69099 4.61629   2
   0   9  25 16.9500 5.68586  24
   0  -9  25 12.6451 4.41910  24
   0   9 -25 12.6264 5.20186  23
   0  -9  25 9.34656 4.67642   5
   0  -9  25 4.69385 4.55410   4
   0   9  25 2.05040 4.69347   4
   0   9  25 11.2255 5.82069  11
   0  -9  25 9.97915 5.14118  11
   0  -9 -25 12.4350 4.67033  10
   0   9 -25 16.0463 5.39890  20
   0  -9 -26 3.19718 4.62056   1
   0   9 -26-0.53405 4.87131   1
   0  -9  26 5.65109 4.13671  24
   0  -9  26 4.82635 4.53182   4
   0  -9  26 7.79191 4.71834   5
   0   9  26-1.05357 4.92621   4
   0  -9 -26 9.05551 4.43102  10
   0 -10   0 2160.51 130.154   3
   0 -10   0 2057.07 129.448  23
   0  10   0 1897.85 129.820  26
   0 -10   0 1824.78 129.481  21
   0  10   0 2016.50 129.644  20
   0 -10   0 1971.75 129.898  19
   0  10   0 1980.27 129.626   8
   0 -10   0 1907.25 129.588   8
   0  10   0 1784.61 129.735  16
   0  10   0 1981.87 129.470  10
   0 -10   0 1928.14 129.483  10
   0  10   0 2012.66 129.493  12
   0  10   0 1977.69 129.661   5
   0 -10   0 2002.40 129.850   5
   0  10   1 138.963 9.19991   5
   0 -10   1 133.671 9.39610   5
   0 -10  -1 131.183 9.34335   5
   0  10  -1 132.641 9.18311   5
   0 -10   1 130.717 9.63296   3
   0 -10  -1 146.047 9.73758   3
   0  10  -1 134.365 9.43436  26
   0 -10  -1 129.220 8.91500  23
   0  10  -1 136.002 9.06460  23
   0 -10  -1 128.671 8.95305  21
   0 -10   1 126.279 8.99381  21
   0 -10  -1 133.681 9.44831  19
   0  10   1 122.041 9.06738  20
   0  10  -1 135.490 9.19311  20
   0  10  -1 134.771 9.26760  22
   0  10   1 130.724 9.06401   8
   0 -10   1 130.033 9.12426   8
   0  10  -1 130.642 9.17285   8
   0 -10  -1 132.304 9.07319   8
   0  10   1 132.579 9.28743  16
   0  10   1 127.043 9.30297  17
   0 -10   1 124.658 9.37416  19
   0 -10   1 133.136 8.95318  12
   0  10   1 131.846 8.98979  10
   0 -10   1 127.179 8.88034  10
   0  10   1 127.867 8.99175  12
   0  10  -1 128.132 8.86743  10
   0 -10  -1 121.550 9.00144  10
   0 -10   2 0.94740 1.91783   3
   0 -10  -2 2.20823 1.97953   3
   0  10  -2 1.41140 1.89661  26
   0 -10  -2 0.81461 1.10141  23
   0  10  -2 1.42948 1.58332  20
   0 -10  -2-0.21500 1.00122  21
   0  10   2 1.83376 1.28310  20
   0 -10  -2-0.39428 1.82667  19
   0  10  -2 1.67989 1.34818  23
   0  10  -2-0.14139 1.42424  22
   0 -10   2 0.89753 1.21625  21
   0 -10   2-0.10343 1.28310   9
   0  10  -2 2.33831 1.43070   7
   0 -10   2-0.25218 1.36969   8
   0  10   2 0.48428 1.13938   8
   0 -10  -2 2.37910 1.29110   8
   0  10  -2 0.57926 1.45193   8
   0 -10  -2 1.16791 1.28681  18
   0  10   2 0.13903 1.57221  16
   0 -10   2 0.95602 1.74227  19
   0 -10   2 1.18272 1.40257  18
   0  10   2 0.34127 1.44047  17
   0 -10  -2 0.44310 1.51854  17
   0  10   2 1.60625 1.64020  19
   0 -10   2 0.25598 1.09246  12
   0  10   2 2.01962 1.19790  10
   0 -10  -2 0.45377 1.15108  10
   0  10   2 0.92801 1.20871  12
   0  10  -2 0.20656 0.73096  10
   0 -10   2 1.31596 1.73239   5
   0  10   2 0.76464 1.38711   5
   0 -10   3 887.417 56.8436   5
   0 -10   3 784.988 56.1964   4
   0  10   3 884.061 56.5671   5
   0  10   3 920.268 56.5756   6
   0  10   3 847.338 56.1718   4
   0 -10  -3 956.086 57.1262   3
   0 -10  -3 882.242 56.2046   1
   0  10  -3 805.326 56.1661   1
   0 -10   3 962.282 57.0979   3
   0  10  -3 926.249 56.5851  23
   0 -10  -3 879.366 56.3711  25
   0  10  -3 870.543 56.7622  26
   0  10  -3 881.723 56.5892  22
   0  10  -3 830.001 56.6464  20
   0 -10  -3 984.612 56.4735  23
   0 -10  -3 887.211 56.8777  19
   0 -10  -3 895.452 56.4521   8
   0  10  -3 879.647 56.6902   8
   0 -10   3 781.580 56.4029   9
   0  10  -3 875.707 56.5363   7
   0  10   3 887.190 56.4076   8
   0  10   3 903.041 56.7408  19
   0 -10  -3 845.291 56.7066  18
   0  10   3 913.243 56.7493  17
   0  10   3 838.126 56.5846  16
   0 -10   3 890.657 56.7421  18
   0 -10  -3 883.516 56.6565  17
   0  10   3 909.191 56.5378  12
   0 -10   3 837.792 56.4007  12
   0  10  -3 721.924 56.1695  10
   0  10   3 930.770 56.5270  10
   0 -10  -3 877.916 56.5654  10
   0  10   3 892.344 56.9880  11
   0  10   4-0.40316 1.45561   6
   0  10   4 1.42256 1.50934   5
   0  10   4 2.53633 0.84048   4
   0 -10   4-0.20584 1.76727   5
   0 -10   4 1.94984 0.91883   4
   0 -10  -4 3.88977 2.10838   3
   0  10  -4 1.73509 0.80925   1
   0 -10  -4 1.96902 2.29485   2
   0 -10  -4-0.06020 0.85759   1
   0  10   4 1.03444 1.88850  26
   0  10  -4 2.51785 1.89486  26
   0 -10  -4 2.10798 1.04175  25
   0  10  -4 2.20151 1.75006  20
   0 -10  -4 1.28019 1.80815  19
   0  10   4 0.63085 0.91377  21
   0  10  -4 0.13588 1.53538  23
   0  10  -4 0.89683 1.40460  22
   0 -10  -4 2.24292 1.32688  23
   0  10   4 1.03671 1.02659   8
   0  10  -4 0.67131 1.25589   7
   0 -10  -4 0.37407 1.23145   8
   0 -10   4 0.70758 1.15230   9
   0 -10  -4 1.48899 1.52569  17
   0  10   4 0.17833 1.77220  19
   0 -10  -4 2.19777 1.43837  18
   0  10   4 2.05978 1.49065  16
   0 -10   4 2.14834 1.64680  18
   0  10   4 2.66155 1.55166  17
   0  10   4 1.99040 1.41113  12
   0 -10   4 1.16625 1.23707  12
   0 -10  -4 0.43238 1.42980  10
   0  10   4 1.70106 2.17708  11
   0  10   5 18.3120 1.78885   4
   0 -10   5 14.4651 2.57475   5
   0  10   5 18.9008 2.23827   5
   0 -10   5 20.3390 1.85414   4
   0 -10  -5 17.9328 1.82031   1
   0 -10  -5 20.6757 2.90535   3
   0  10  -5 18.7376 1.80041   1
   0  10  -5 18.6264 2.32329  23
   0 -10  -5 19.7480 1.73844  25
   0  10  -5 16.3456 2.53515  26
   0  10   5 16.6180 2.55516  26
   0  10  -5 19.8576 2.12928  22
   0  10   5 15.2133 1.78955  21
   0 -10  -5 20.3662 1.66813  20
   0  10  -5 20.1331 2.59270  20
   0  10  -5 21.1990 2.04001   7
   0  10  -5 20.9557 2.04040   6
   0  10   5 21.3002 1.81145   8
   0 -10   5 20.4146 2.49824  18
   0 -10  -5 17.7981 2.29921  17
   0 -10  -5 17.8298 2.32970  18
   0  10   5 23.1583 2.37733  17
   0  10   5 18.5399 2.15427  16
   0  10   5 17.0129 3.01024  11
   0 -10  -5 15.9821 2.27507  10
   0 -10   5 18.4195 2.04364  12
   0 -10   5 20.6424 1.92110   9
   0  10   6 522.866 34.8553   5
   0 -10  -6 530.038 35.4369   3
   0 -10   6 535.385 35.2314   5
   0  10  -6 511.260 34.6809   1
   0 -10  -6 505.590 34.7027   1
   0  10  -6 561.704 35.0126  23
   0  10  -6 520.402 35.0385  26
   0  10   6 566.713 35.0536  26
   0  10  -6 524.430 34.7623  22
   0 -10  -6 528.822 34.5134  20
   0  10   6 534.322 34.6681  21
   0  10  -6 498.438 34.6786   7
   0  10  -6 560.337 34.7683   6
   0  10   6 523.943 34.5852   8
   0 -10   6 536.992 35.0924  18
   0  10   6 499.799 34.7128  16
   0 -10  -6 538.078 34.9471  17
   0  10   6 546.809 34.9956  17
   0 -10  -6 522.829 34.9927  18
   0  10  -6 513.995 34.9459  13
   0 -10   6 501.400 34.7328  12
   0  10   6 511.191 35.3780  11
   0 -10   6 484.867 34.6068   9
   0 -10  -6 482.701 34.9681  10
   0 -10  -7 1041.99 67.0098   3
   0 -10   7 974.794 66.7536   5
   0  10   7 997.867 66.3823   5
   0 -10  -7 975.013 66.2887   1
   0  10  -7 967.702 66.2704   1
   0  10  -7 1003.60 66.5473  26
   0  10  -7 934.225 66.4875  23
   0  10   7 1084.32 66.5480  26
   0  10  -7 930.259 66.2186  22
   0 -10  -7 1021.00 66.0514  20
   0  10   7 1036.11 66.2470  21
   0  10  -7 1022.12 66.1834   7
   0  10   7 1035.85 66.0998   8
   0  10  -7 996.926 66.2800   6
   0 -10  -7 966.038 66.4964  18
   0 -10   7 979.773 66.5753  18
   0 -10  -7 1014.66 66.4632  17
   0  10   7 1042.49 66.5031  17
   0  10  -7 1013.62 66.4738  13
   0  10   7 1007.84 66.1845  16
   0 -10   7 934.216 66.2561  12
   0  10   7 1031.04 67.0138  11
   0 -10  -7 955.083 66.5406  10
   0 -10   8 2.29792 2.38747   5
   0 -10  -8 2.45841 2.59550   3
   0  10   8 0.73501 1.78126   5
   0 -10  -8 2.96507 1.64687   1
   0  10  -8 2.43923 1.55616   1
   0  10   8 1.66835 2.08757  26
   0  10  -8 1.36421 2.01082  23
   0  10   8 4.48465 2.55829  24
   0  10  -8 2.78977 2.12108  26
   0  10  -8 1.68030 1.25871  22
   0 -10  -8 1.50937 1.11691  20
   0  10   8 1.21436 1.53777  21
   0  10  -8 0.12771 1.46970   6
   0  10  -8 2.46457 1.44214   9
   0  10   8 1.49926 1.08723   8
   0 -10   8 2.55971 1.86257  18
   0  10   8 1.18621 1.71435  17
   0 -10  -8 0.62950 1.70602  17
   0 -10  -8 2.84044 1.74095  18
   0  10  -8 5.53151 1.82591  13
   0  10   8 2.52148 2.72281  11
   0 -10  -8 1.04628 1.99970  10
   0 -10  -9 216.749 13.9790   3
   0 -10   9 179.692 13.5619   5
   0  10   9 182.726 13.1243   5
   0 -10  -9 198.678 13.1710   1
   0  10  -9 182.002 13.1124   1
   0  10   9 218.403 14.0053  24
   0  10  -9 181.827 13.3540  23
   0  10   9 187.357 13.1883  26
   0  10  -9 172.378 13.2189  26
   0  10   9 196.989 13.0617  21
   0  10  -9 192.379 12.7947  22
   0 -10  -9 194.315 12.7946  20
   0  10   9 188.092 12.7393   8
   0  10  -9 166.904 12.9083   9
   0  10  -9 195.045 13.0398   6
   0  10   9 181.551 13.1334  17
   0 -10   9 185.989 13.2905  18
   0 -10  -9 185.391 13.1875  18
   0  10  -9 186.352 13.1135  13
   0  10   9 221.555 14.1210  11
   0 -10  -9 194.683 13.4057  10
   0 -10  10 2.58876 2.71730   5
   0 -10 -10 2.73051 2.82119   3
   0  10 -10 3.37573 1.93058   1
   0 -10 -10 4.78368 2.11089   1
   0  10 -10 2.05639 2.14442  26
   0  10 -10 6.96081 2.42139  23
   0  10  10 6.11694 2.94223  24
   0  10  10 4.49960 2.11438  26
   0  10  10 5.18425 1.90044  21
   0 -10 -10 1.60395 1.38143  20
   0  10 -10 3.69025 1.71413   6
   0  10 -10 1.70995 1.65132   9
   0  10  10 5.98999 1.28272   8
   0 -10  10 2.77788 2.06648  18
   0  10  10 3.84970 1.84794  17
   0 -10 -10 3.26819 1.74670  18
   0 -10 -10 1.94767 1.06906  15
   0  10 -10 3.15245 1.83151  13
   0  10  10 1.07853 3.03153  11
   0 -10 -10 6.34917 2.53626  10
   0 -10 -11 503.466 33.8155   3
   0 -10  11 493.318 33.5810   5
   0 -10 -11 513.060 33.2005   1
   0  10 -11 488.926 33.1470   1
   0 -10  11 470.148 33.2932  24
   0  10  11 515.533 33.0161  26
   0  10 -11 427.041 33.2452  23
   0  10 -11 540.695 33.1619  26
   0  10  11 551.024 34.0344  24
   0 -10 -11 480.734 32.7621  20
   0  10 -11 528.391 33.0723   6
   0  10 -11 404.624 32.8341   9
   0  10  11 505.793 32.6890   8
   0 -10  11 481.523 33.2159  18
   0  10  11 513.481 33.0831  17
   0 -10 -11 504.311 33.0937  18
   0  10 -11 477.330 32.9518  13
   0 -10 -11 497.440 33.4092  10
   0  10  11 507.554 33.9460  11
   0  10 -12 0.18575 1.81055   6
   0 -10  12 1.93702 2.71630   5
   0  10  12-0.80854 3.15388  24
   0  10 -12 0.55244 2.23881  26
   0 -10  12 3.91013 2.47527  24
   0  10  12 3.14166 2.07435  26
   0  10 -12 0.27404 2.56087  23
   0  10 -12 0.92163 1.78295   9
   0  10  12 1.63168 1.39080   8
   0  10 -12-0.22206 2.16901   1
   0 -10 -12 5.90678 2.35197   1
   0 -10  12 0.46781 2.06507  18
   0  10  12-1.45573 1.84709  17
   0 -10 -12 1.84550 1.85603  18
   0  10 -12 2.51557 1.77396  13
   0 -10 -12 6.72843 2.62680  10
   0  10  12-0.40888 3.20213  11
   0 -10  13 165.331 12.7874   5
   0 -10  13 159.979 12.4742  24
   0  10 -13 191.449 12.2102  26
   0  10 -13 143.750 12.4705  23
   0  10  13 188.702 13.2931  24
   0  10  13 189.277 12.0209  26
   0  10 -13 181.500 12.2356   6
   0  10 -13 132.045 11.9138   9
   0  10  13 180.271 11.7653   8
   0  10 -13 162.699 12.3386   1
   0 -10 -13 174.769 12.4095   1
   0 -10  13 162.245 12.3401  18
   0  10  13 168.278 12.0987  17
   0 -10 -13 175.369 12.1064  18
   0  10 -13 186.882 11.9662  13
   0  10  13 178.949 13.2966  11
   0 -10 -13 173.825 12.6086  10
   0  10 -14 44.8598 4.18241   6
   0  10 -14 42.7955 4.78632  23
   0  10 -14 44.7956 4.06666  26
   0  10  14 42.1148 3.78199  26
   0 -10  14 44.6454 4.56771  24
   0  10 -14 38.3362 3.93777   9
   0  10  14 41.8197 3.53505   8
   0  10  14 42.8210 3.33700   8
   0  10 -14 50.2600 4.56461   1
   0 -10 -14 35.5466 4.34570   1
   0 -10 -14 43.7094 3.87991  18
   0 -10  14 40.8499 4.31273  18
   0  10  14 46.7235 4.02270  17
   0  10 -14 47.1877 3.73912  13
   0  10  14 45.3439 5.53210  11
   0 -10 -14 41.7347 4.62094  10
   0  10 -15 130.834 8.80764   6
   0  10 -15 112.004 8.96237   1
   0 -10 -15 130.554 9.74165   2
   0 -10 -15 111.418 8.92337   1
   0  10  15 98.8163 8.10477  26
   0  10 -15 101.552 9.10856  23
   0  10 -15 114.504 8.44312  26
   0 -10  15 109.877 8.93744  24
   0  10  15 119.790 8.14300   8
   0  10 -15 108.051 8.46600   9
   0  10  15 121.089 8.49180  17
   0 -10 -15 115.239 8.38446  18
   0  10 -15 110.228 9.23818  16
   0 -10  15 113.848 8.78087  18
   0  10 -15 121.642 8.18919  13
   0 -10 -15 119.412 9.18108  10
   0  10  15 123.279 10.0077  11
   0  10 -16 11.8847 2.83506   6
   0 -10 -16 14.7332 3.38461   1
   0  10 -16 17.0781 3.28806   1
   0 -10 -16 17.0937 3.84769   2
   0 -10  16 13.8659 3.11585  24
   0  10 -16 9.55757 3.44269  23
   0  10 -16 9.95105 2.41618  26
   0  10  16 8.50662 1.87250  26
   0  10  16 18.9962 3.27058  22
   0  10  16 13.6891 2.10999   8
   0  10 -16 12.5487 2.54056   9
   0  10  16 16.9499 2.44551  17
   0 -10  16 16.7727 2.94831  18
   0  10 -16 17.3732 3.89448  16
   0 -10 -16 13.6024 2.29133  18
   0  10 -16 13.3321 1.94130  13
   0  10  16 17.1703 4.50482  11
   0 -10 -16 12.1567 3.29130  10
   0 -10  17 18.0081 3.37217   4
   0  10 -17 15.2291 3.11519   6
   0 -10 -17 14.9808 3.87107   2
   0 -10 -17 16.5107 3.58659   1
   0  10 -17 11.2204 3.43044   1
   0 -10  17 13.6338 3.27551  24
   0  10 -17 12.5654 3.62404  23
   0  10 -17 8.34606 2.34272  26
   0  10  17 12.7168 3.02837  22
   0  10  17 13.4046 2.14312   8
   0  10 -17 9.45109 2.59126   9
   0  10  17 12.7110 2.44658  17
   0 -10  17 5.18921 2.77290  18
   0  10 -17 15.1522 3.87299  16
   0 -10 -17 17.8425 2.41655  18
   0  10  17 12.9252 2.33857  13
   0  10  17 14.8491 4.37002  11
   0  10 -18 8.56482 2.96778   6
   0  10  18 12.7796 3.42477   4
   0 -10  18 9.10333 3.46445   4
   0  10 -18 10.5824 3.53424   1
   0 -10 -18 10.3078 3.65276   1
   0 -10 -18 15.1070 4.24812   2
   0 -10  18 13.7816 3.44694  24
   0  10 -18 7.10390 3.43205  23
   0  10  18 10.8516 3.08279  22
   0  10  18 10.4045 2.12341   8
   0  10 -18 11.4814 2.75323   9
   0  10  18 13.6292 2.47943  17
   0 -10  18 10.5165 2.97187  18
   0  10 -18 10.4428 3.84653  16
   0 -10 -18 10.6745 2.12006  18
   0  10  18 9.88531 2.18538  13
   0  10  18 7.53826 4.41833  11
   0 -10  19-3.76081 3.95676   5
   0  10 -19 2.83299 2.90660   6
   0 -10  19 2.33327 3.39706   4
   0  10  19 3.03587 3.28512   4
   0 -10 -19 11.7607 4.08169   2
   0  10 -19 5.83292 3.59072   1
   0 -10 -19 10.1857 3.57696   1
   0  10 -19 11.9709 4.11167  23
   0 -10  19 6.66950 3.18542  24
   0  10  19 2.36776 2.96051  22
   0  10 -19 3.69286 2.59107   9
   0  10 -19 5.39047 3.81183  16
   0 -10 -19 5.56904 1.83874  18
   0 -10  19 8.30266 3.25340  18
   0  10  19 8.08949 2.16547  17
   0  10  19 6.06171 1.94551  13
   0  10  19 6.70512 4.46380  11
   0 -10 -20 13.1657 4.57446   2
   0 -10 -20 19.9414 4.17306   1
   0  10 -20 16.1036 4.13971   1
   0 -10  20 12.8563 3.74619  24
   0  10  20 16.6893 4.87201  24
   0  10 -20 14.0527 4.37235  23
   0  10 -20 18.8357 4.53488  20
   0  10  20 18.0753 3.55053  22
   0  10 -20 15.8108 3.12182   9
   0  10 -20 17.7166 4.38154  16
   0 -10  20 18.1658 4.15858   4
   0  10  20 13.9242 3.17715   5
   0  10  20 17.7342 4.24196   4
   0 -10  20 21.6500 4.52892   5
   0  10 -20 21.2453 3.71414   6
   0  10  20 14.6840 5.26672  11
   0 -10 -21 18.2812 4.66637   2
   0  10 -21 6.53763 4.08334   1
   0 -10 -21 13.5700 4.14435   1
   0  10 -21 11.3340 4.74694  23
   0  10  21 12.2225 4.99391  24
   0 -10  21 9.53526 3.79078  24
   0  10 -21 7.77081 4.62923  20
   0  10  21 11.1889 3.35612  22
   0  10 -21 13.3622 3.09218   9
   0  10 -21 5.62654 4.17833  16
   0  10  21 11.3684 3.14860   5
   0 -10  21 14.8629 4.24632   4
   0 -10  21 12.2497 4.54919   5
   0  10 -21 14.6175 3.77620   6
   0  10  21 4.27131 3.76085   4
   0 -10 -21 15.0989 4.23366  10
   0  10  21 11.9975 5.17032  11
   0 -10 -22 19.2713 4.55282   1
   0 -10 -22 21.4387 4.95285   2
   0  10 -22 21.9534 4.65706   1
   0  10  22 18.7536 3.66904  22
   0  10 -22 16.1469 4.91737  20
   0  10 -22 13.9320 4.93392  23
   0  10  22 12.6655 5.22964  24
   0 -10  22 24.8267 4.36449  24
   0  10 -22 12.5698 4.34640  16
   0 -10  22 12.6323 4.70532   5
   0  10  22 12.3341 3.28601   5
   0 -10  22 20.2187 4.58085   4
   0  10  22 18.8734 4.51810   4
   0  10 -22 18.4727 3.80620   6
   0  10  22 24.2279 5.93771  11
   0 -10  22 26.6920 5.54006  11
   0 -10 -22 16.5845 4.44879  10
   0 -10 -23 2.74248 4.36120   2
   0 -10 -23 6.22298 4.42353   1
   0  10 -23 1.90949 4.26276   1
   0  10  23-0.83938 3.14170  22
   0  10 -23 5.02577 4.85133  20
   0  10 -23 2.15130 4.52431  23
   0 -10  23 4.24211 3.96559  24
   0  10  23-0.68884 5.13906  24
   0  10 -23-1.21982 4.11443  16
   0 -10  23-1.63160 4.62058   5
   0 -10  23 4.79990 4.02477   4
   0  10  23 3.28679 4.02858   4
   0  10 -23 4.49106 3.50685   6
   0  10  23 0.71548 5.40506  11
   0 -10 -23 1.46737 4.04591  10
   0 -10  23 0.62847 4.58864  11
   0  10 -24 11.8916 4.72126   1
   0 -10 -24 16.1065 4.68667   2
   0 -10 -24 15.8842 4.77834   1
   0  10  24 16.2370 5.70923  24
   0  10 -24 9.47078 5.01666  23
   0 -10  24 14.0916 4.58548  24
   0 -10  24 13.8623 4.87649   5
   0  10  24 14.1406 4.57634   4
   0 -10  24 8.96915 4.36146   4
   0  10 -24 18.4106 4.06863   6
   0  10  24 15.4480 5.72415  11
   0 -10  24 18.1565 5.31353  11
   0 -10 -24 26.0293 4.86586  10
   0  10 -24 2.29501 4.81936  20
   0 -10 -25 8.68351 4.42221   1
   0 -10 -25-3.93830 4.37029   2
   0  10 -25-2.04160 4.63577   1
   0  10  25-5.74375 5.91524  24
   0 -10  25 0.99463 4.01115  24
   0  10 -25 2.87157 4.81320  23
   0  10  25 1.51257 4.41958   4
   0 -10  25 3.95194 4.65142   5
   0 -10  25 0.51505 4.38841   4
   0  10 -25 2.94195 4.83085  20
   0 -10 -25-1.52495 4.31693  10
   0 -10  25 9.34412 5.01985  11
   0  10  25-8.25473 5.94185  11
   0 -10  26 7.60211 4.36083  24
   0 -11   0 0.26443 2.06214   3
   0 -11   0-0.07216 0.98138  23
   0  11   0 0.58510 1.91274  26
   0  11   0-0.13387 1.54922  20
   0 -11   0 0.57459 1.21625  21
   0  11   0-0.52528 1.33150   8
   0 -11   0 0.87369 1.40575   8
   0 -11   0-0.21049 1.83392  19
   0  11   0 0.80585 1.71670  17
   0  11   0 0.35059 1.79745  16
   0 -11   0 1.17576 1.85471   5
   0  11   0 1.56930 1.10409  12
   0  11   0 0.08516 1.04627  10
   0 -11   0 1.01120 1.09901  10
   0 -11  -1 170.610 11.5514   3
   0 -11   1 181.871 11.6192   3
   0  11  -1 147.847 11.1846  26
   0 -11  -1 179.356 10.7063  23
   0  11   1 157.433 10.8971  20
   0 -11  -1 157.151 11.2396  19
   0 -11  -1 150.310 10.7121  21
   0 -11   1 152.601 10.7756  21
   0  11  -1 160.261 10.9961  20
   0  11  -1 147.233 11.0468  22
   0  11   1 163.982 10.8802   8
   0 -11   1 125.758 10.7903   9
   0 -11   1 149.853 10.9056   8
   0  11  -1 155.668 10.9609   8
   0 -11  -1 165.449 10.8849   8
   0  11  -1 169.777 11.0651   7
   0  11  -1 138.344 11.1082  16
   0  11   1 159.469 11.2232  17
   0  11   1 172.577 11.1757  16
   0 -11   1 151.445 11.2291  19
   0  11  -1 155.549 10.6450  10
   0 -11   1 146.940 10.6514  10
   0  11   1 159.333 10.7602  10
   0  11   1 160.321 10.7655  12
   0 -11  -1 161.786 10.8160  10
   0 -11   1 158.869 11.2145   5
   0 -11  -1 156.290 11.1456   5
   0  11   1 164.418 10.9710   5
   0 -11   2 129.781 9.80985   5
   0  11   2 146.860 9.56577   5
   0 -11   2 142.010 10.1359   3
   0 -11  -2 138.547 10.1203   3
   0  11  -2 128.398 9.80391  26
   0 -11  -2 141.377 9.30732  23
   0  11   2 137.845 9.44477  20
   0  11  -2 134.067 9.63879  20
   0 -11   2 128.200 9.38082  21
   0 -11  -2 135.072 9.85680  19
   0  11  -2 125.639 9.42973  23
   0 -11  -2 140.126 9.27540  21
   0  11  -2 139.348 9.63229  22
   0 -11  -2 138.918 9.43858   8
   0  11   2 142.657 9.41118   8
   0 -11   2 126.757 9.42857   9
   0  11  -2 135.191 9.62282   8
   0  11  -2 142.199 9.57457   7
   0 -11   2 129.999 9.83057  19
   0 -11   2 121.631 9.66088  18
   0  11   2 126.005 9.62084  16
   0 -11  -2 153.290 9.76904  18
   0  11   2 143.296 9.77654  17
   0 -11   2 129.306 9.30262  12
   0  11   2 141.453 9.40801  10
   0 -11  -2 128.553 9.44575  10
   0  11  -2 131.636 9.15805  10
   0  11   2 138.128 9.40149  12
   0  11   3 93.0707 6.16061   5
   0 -11   3 66.1066 5.53198   4
   0 -11   3 62.8171 5.54170   4
   0  11   3 91.0115 6.10626   6
   0 -11   3 91.6593 6.54761   5
   0 -11  -3 77.9009 5.54650   1
   0 -11  -3 95.7938 6.90766   3
   0 -11   3 101.187 6.88342   3
   0 -11  -3 89.8301 5.91163  25
   0  11  -3 91.9898 6.54097  26
   0  11  -3 94.9189 6.26360  22
   0  11  -3 101.213 6.16551  23
   0 -11  -3 85.5686 5.91438  23
   0 -11  -3 99.1239 6.61992  19
   0  11  -3 88.4292 6.32694  20
   0 -11   3 93.7227 6.01437   9
   0  11   3 92.4437 5.93152   8
   0 -11  -3 90.3622 6.01226   8
   0  11  -3 100.250 6.36985   8
   0  11  -3 100.841 6.18802   7
   0  11   3 101.611 6.40960  17
   0 -11  -3 98.4504 6.37060  18
   0  11   3 98.0760 6.28553  16
   0 -11   3 100.481 6.59029  19
   0 -11   3 100.287 6.42123  18
   0 -11   3 88.6032 5.92939  12
   0  11   3 103.323 6.11449  12
   0  11   3 97.1775 6.08243  10
   0  11  -3 76.8376 5.60378  10
   0 -11  -3 92.1802 6.15050  10
   0 -11   4 1.58622 2.06831   5
   0  11   4 1.94860 1.55552   5
   0  11   4 2.64408 0.83543   4
   0 -11   4 1.52445 0.87629   4
   0 -11  -4 1.31008 0.89386   1
   0 -11   4 2.71755 2.15588   3
   0  11  -4 1.77890 0.81021   1
   0 -11  -4 3.13195 2.38990   3
   0 -11  -4 0.30958 2.41777   2
   0  11  -4 0.80492 1.94867  26
   0  11   4 1.55004 1.97762  26
   0 -11  -4 3.29812 1.22243  25
   0  11  -4 2.03847 1.72513  23
   0 -11  -4 0.46305 2.04621  19
   0 -11  -4-0.21788 1.40767  23
   0  11  -4 3.32581 1.78553  20
   0  11  -4 3.19442 1.54378  22
   0  11   4 4.50652 1.26225   8
   0  11  -4 2.91746 1.50684   7
   0 -11   4 1.45642 1.29272   9
   0 -11  -4 1.44638 1.32999   8
   0 -11   4 2.37324 1.60646  18
   0 -11  -4 2.60014 1.67767  18
   0  11   4 1.38156 1.64836  16
   0  11   4 1.28912 1.60495  17
   0  11   4 1.95118 1.58956  12
   0 -11   4 3.20192 1.33909  12
   0  11   4 1.05860 2.23677  11
   0 -11  -4 2.15712 1.47194  10
   0  11   5 68.2181 4.92114   4
   0  11   5 67.1280 5.28021   5
   0 -11   5 70.8419 5.76605   5
   0 -11   5 70.0238 4.95574   4
   0 -11  -5 83.7717 6.14719   3
   0 -11  -5 69.9837 4.95092   1
   0  11  -5 65.8827 4.90428   1
   0  11  -5 72.4124 5.46163  23
   0 -11  -5 65.7097 4.91622  25
   0  11   5 73.7365 5.63355  26
   0  11  -5 64.8080 5.66166  26
   0  11   5 71.1720 4.93626  21
   0  11  -5 67.8112 5.24362  22
   0  11  -5 62.8135 5.56077  20
   0  11  -5 66.0123 5.11587   6
   0  11  -5 66.1649 5.16115   7
   0  11   5 75.1853 4.99049   8
   0 -11   5 75.5825 5.65360  18
   0  11   5 65.7028 5.45674  17
   0  11   5 80.0180 5.36306  16
   0 -11  -5 69.4370 5.46983  18
   0  11   5 72.3817 5.36569  12
   0 -11   5 71.8081 5.05930   9
   0 -11  -5 71.0217 5.42270  10
   0 -11   5 61.4457 5.10227  12
   0  11   5 72.3269 6.02403  11
   0 -11   6 321.255 23.0833   4
   0  11   6 328.074 23.2855   5
   0  11   6 355.202 23.0847   4
   0 -11   6 338.550 23.7264   5
   0 -11  -6 359.064 24.0147   3
   0 -11  -6 353.373 23.1149   1
   0  11  -6 333.580 23.0706   1
   0  11  -6 361.056 23.4674  23
   0  11  -6 324.683 23.5173  26
   0  11   6 350.632 23.5348  26
   0  11   6 362.851 23.0545  21
   0  11  -6 348.103 23.2431  22
   0  11  -6 330.055 23.5718  20
   0  11   6 339.924 23.0223   8
   0  11  -6 359.190 23.1932   6
   0  11  -6 355.876 23.1712   7
   0 -11   6 345.160 23.5538  18
   0  11   6 369.021 23.4876  17
   0  11   6 367.935 23.2351  16
   0 -11  -6 355.377 23.4895  18
   0  11  -6 325.301 23.4267  13
   0 -11  -6 325.622 23.4202  10
   0  11   6 364.080 23.9809  11
   0 -11   6 349.675 23.0632   9
   0 -11   6 308.932 23.1477  12
   0  11   7 10.3417 1.54971   4
   0  11   7 4.13979 1.85923   5
   0 -11   7 7.05741 2.60819   5
   0 -11   7 8.14697 1.64427   4
   0 -11  -7 5.87708 1.56654   1
   0  11  -7 7.75194 1.59254   1
   0 -11  -7 5.70966 2.73077   3
   0  11   7 7.01341 2.43067  26
   0  11  -7 7.00061 2.57592  26
   0  11  -7 5.26858 2.07916  23
   0 -11  -7 6.65715 1.05999  20
   0  11   7 6.15486 1.46021  21
   0  11  -7 8.39903 1.67530  22
   0  11  -7 7.45405 2.40873  20
   0  11   7 5.62486 1.21586   8
   0  11  -7 6.14019 1.51099   7
   0  11  -7 7.25640 1.64421   6
   0  11   7 8.38761 1.97466  17
   0 -11   7 5.88199 1.94385  18
   0 -11  -7 8.95502 2.06720  18
   0  11  -7 6.77803 2.04233  13
   0  11   7 7.70997 1.69613  16
   0 -11  -7 6.70307 2.09798  10
   0 -11   7 5.15201 1.62937  12
   0  11   7 3.74935 2.66515  11
   0 -11  -8 42.9163 4.83368   3
   0 -11   8 42.3476 4.50363   5
   0  11  -8 45.8814 3.82141   1
   0 -11  -8 43.1875 3.85363   1
   0  11   8 51.7807 4.35658  26
   0  11  -8 37.8454 4.16524  23
   0  11  -8 47.3181 4.41261  26
   0  11   8 43.9027 3.73126  21
   0  11  -8 43.1110 3.70560  22
   0 -11  -8 46.4388 3.39530  20
   0  11   8 49.7541 3.46284   8
   0  11  -8 47.3173 3.80081   6
   0  11  -8 49.7226 3.61157   7
   0 -11  -8 50.7900 4.12303  18
   0 -11   8 50.2195 4.30549  18
   0  11   8 49.2044 4.08036  17
   0  11   8 44.4185 3.62522  16
   0  11  -8 48.8359 4.13188  13
   0  11   8 48.7057 5.03388  11
   0 -11  -8 40.0948 4.20871  10
   0 -11  -9 10.3690 3.02662   3
   0 -11   9 7.87044 2.74689   5
   0 -11  -9 8.59273 2.04826   1
   0  11  -9 10.6870 1.98390   1
   0  11   9 8.88056 2.38756  26
   0  11  -9 8.95704 2.55584  26
   0  11  -9 12.0270 2.59988  23
   0 -11  -9 7.61277 1.29615  20
   0  11   9 8.67385 1.86492  21
   0  11  -9 7.40556 1.59305  22
   0  11  -9 11.9961 1.89145   6
   0  11   9 9.10206 1.32113   8
   0  11   9 9.62385 2.06570  17
   0 -11   9 7.99286 2.12962  18
   0 -11  -9 13.1967 2.23424  18
   0  11  -9 10.0821 2.19593  13
   0 -11  -9 10.6972 2.49186  10
   0  11   9 12.0740 3.30112  11
   0 -11 -10 197.762 13.0747   3
   0 -11  10 181.654 12.6573   5
   0  11 -10 172.208 12.0182   1
   0 -11 -10 184.563 12.0849   1
   0  11 -10 187.676 12.2697  26
   0  11  10 191.781 12.1515  26
   0  11 -10 179.243 12.3830  23
   0  11  10 188.062 13.0343  24
   0 -11 -10 155.201 11.5278  20
   0  11  10 171.362 11.9035  21
   0  11 -10 164.025 11.5779  22
   0  11  10 172.969 11.5161   8
   0  11 -10 148.416 11.7470   9
   0  11 -10 179.599 11.9297   6
   0 -11 -10 186.005 12.1336  18
   0 -11  10 164.869 12.2182  18
   0  11  10 168.787 12.0492  17
   0 -11 -10 160.203 11.5182  15
   0  11 -10 175.037 12.0512  13
   0  11  10 175.035 12.9935  11
   0 -11 -10 181.652 12.3869  10
   0 -11 -11 7.23751 2.96280   3
   0 -11  11 11.7176 3.03818   5
   0  11 -11 5.53254 1.94300   6
   0 -11 -11 2.42518 2.13958   1
   0  11 -11 7.83148 2.24562   1
   0  11 -11 1.24468 2.41927  26
   0  11 -11 4.18066 2.58635  23
   0  11  11 2.42499 3.10477  24
   0  11  11 6.17898 2.25544  26
   0 -11  11 3.93575 2.42246  24
   0  11  11 5.56752 1.97546  21
   0 -11 -11 4.53960 1.47674  20
   0  11  11 4.15488 1.18672   8
   0  11 -11 6.74992 1.77262   9
   0  11  11 4.53750 1.92731  17
   0 -11  11 5.99372 2.17994  18
   0 -11 -11 5.68494 1.95538  18
   0 -11 -11 3.02585 0.96733  15
   0  11 -11 2.42127 1.97096  13
   0 -11 -11 7.13449 2.55962  10
   0  11  11 6.43161 3.46030  11
   0 -11  12 83.1817 7.42816   5
   0 -11 -12 97.0509 7.84695   3
   0 -11 -12 84.2871 6.85828   1
   0  11 -12 94.2051 6.89932   1
   0  11 -12 90.9809 6.87157  26
   0  11  12 89.9612 6.68302  26
   0 -11  12 91.0344 7.13088  24
   0  11 -12 76.5165 7.07489  23
   0  11  12 98.2451 7.86233  24
   0  11  12 90.8980 6.72842  21
   0  11 -12 76.6657 6.45742   9
   0  11 -12 89.7008 6.64574   6
   0  11  12 84.7851 6.09307   8
   0  11  12 94.3185 6.72982  17
   0 -11  12 91.0729 6.97892  18
   0 -11 -12 81.1766 6.64627  18
   0  11 -12 82.0407 6.56140  13
   0  11  12 99.9051 8.09744  11
   0 -11 -12 86.7205 7.20937  10
   0 -11  13 76.6895 6.94685   5
   0  11 -13 83.7891 6.42678   1
   0 -11 -13 83.1816 6.52817   1
   0  11 -13 63.2734 6.61852  23
   0  11 -13 77.6633 6.32396  26
   0  11  13 90.0953 7.57012  24
   0  11  13 74.9734 6.13256  26
   0 -11  13 79.3036 6.68443  24
   0  11  13 79.6535 6.30715  21
   0  11  13 83.0366 5.58897   8
   0  11 -13 84.4679 6.24125   6
   0  11  13 81.3628 5.49114   8
   0  11 -13 61.4287 5.89240   9
   0 -11  13 81.5320 6.47971  18
   0 -11 -13 83.6200 6.21279  18
   0  11  13 82.1997 6.18780  17
   0  11 -13 73.5849 5.96731  13
   0 -11 -13 78.5650 6.73755  10
   0  11  13 69.2853 7.29260  11
   0  11 -14 348.165 22.0529   6
   0 -11  14 352.609 22.8139   5
   0 -11 -14 333.656 22.2458   1
   0  11 -14 309.562 22.1525   1
   0  11 -14 283.745 22.3637  23
   0 -11  14 307.230 22.3098  24
   0  11 -14 332.611 21.9697  26
   0  11  14 328.208 21.7763  26
   0  11  14 335.318 23.1599  24
   0  11 -14 253.466 21.7023   9
   0  11  14 344.927 21.4378   8
   0  11  14 310.476 21.8800  17
   0 -11  14 266.385 22.0495  18
   0 -11 -14 337.330 21.9252  18
   0  11 -14 322.464 22.5600  16
   0  11 -14 328.995 21.7309  13
   0  11  14 363.124 23.2904  11
   0 -11 -14 326.612 22.4941  10
   0  11  15 34.4266 3.90590   4
   0  11 -15 32.0029 3.57978   6
   0 -11  15 29.2323 3.76289   4
   0 -11 -15 35.4289 3.97719   1
   0  11 -15 25.2727 3.88924   1
   0 -11 -15 38.9126 4.82434   2
   0  11  15 27.0421 3.05226  26
   0 -11  15 29.3190 3.85866  24
   0  11 -15 28.0309 4.26644  23
   0  11 -15 29.1450 3.46607  26
   0  11  15 28.6069 3.88305  22
   0  11 -15 24.5813 3.19418   9
   0  11  15 29.3784 2.59145   8
   0 -11  15 30.3746 3.60075  18
   0  11 -15 27.4897 4.47394  16
   0  11  15 28.0106 3.18394  17
   0 -11 -15 30.2431 3.13401  18
   0  11 -15 27.6050 2.98835  13
   0  11  15 23.3380 5.02099  11
   0 -11 -15 38.2402 4.31799  10
   0 -11  16 24.7494 3.64082   4
   0  11 -16 27.1984 3.38092   6
   0  11  16 20.3280 3.54979   4
   0 -11 -16 27.0879 4.43839   2
   0  11 -16 19.5943 3.50979   1
   0 -11 -16 22.7766 3.69659   1
   0  11  16 21.7864 2.60136  26
   0 -11  16 26.2525 3.70956  24
   0  11 -16 16.8424 3.82431  23
   0  11 -16 20.2793 3.03564  26
   0  11  16 25.8886 3.59794  22
   0  11  16 20.1155 2.15015   8
   0  11 -16 19.4298 2.99298   9
   0  11  16 18.9794 2.77132  17
   0  11 -16 18.9310 3.96455  16
   0 -11  16 20.8885 3.33597  18
   0 -11 -16 22.9842 2.76317  18
   0  11 -16 21.9158 2.47502  13
   0  11  16 17.6847 4.70997  11
   0 -11 -16 22.6371 3.88090  10
   0  11  17 64.4839 5.44968   4
   0  11 -17 57.8352 5.04321   6
   0 -11  17 53.2973 5.30009   4
   0  11 -17 43.8515 5.13415   1
   0 -11 -17 57.3932 5.42747   1
   0 -11 -17 72.7337 6.67328   2
   0 -11  17 51.3818 5.36111  24
   0  11 -17 44.5261 4.49231  26
   0  11 -17 45.8649 5.62904  23
   0  11  17 54.0957 5.29678  22
   0  11 -17 39.3128 4.57214   9
   0  11 -17 40.3843 5.52118  16
   0 -11 -17 51.2522 4.47400  18
   0 -11  17 58.5772 5.26426  18
   0  11  17 57.0721 4.57975  17
   0  11  17 48.2256 4.50302  13
   0 -11 -17 59.7475 5.68252  10
   0  11  17 53.6475 6.80004  11
   0  11  18-0.35102 3.07001   4
   0  11 -18-1.14458 2.66066   6
   0 -11  18-1.44526 3.15992   4
   0 -11 -18 5.45043 3.19731   1
   0 -11 -18 3.91497 3.74351   2
   0  11 -18 3.58775 3.24234   1
   0  11 -18-0.84771 3.62519  23
   0 -11  18-0.37575 3.21433  24
   0  11  18 1.57517 2.89657  22
   0  11 -18 3.25460 3.97618  20
   0  11 -18 3.96326 2.45471   9
   0  11 -18 2.77999 3.68059  16
   0  11  18 3.98744 2.08564  17
   0 -11  18 4.34270 3.04531  18
   0 -11 -18 3.81742 1.85000  18
   0  11  18-0.17577 1.99067  13
   0  11  18 1.18705 4.29505  11
   0 -11 -18 0.41035 3.42972  10
   0 -11  19 2.70288 3.40069   4
   0 -11  19 5.86802 4.07530   5
   0  11 -19-0.91239 2.91503   6
   0  11  19 1.12594 3.32580   4
   0  11 -19 7.25755 3.54347   1
   0 -11 -19-0.50389 4.03925   2
   0 -11 -19 5.79708 3.58505   1
   0  11 -19 0.89771 3.85408  23
   0 -11  19 4.73702 3.26952  24
   0  11  19 5.08240 3.24811  22
   0  11 -19-0.48843 4.02886  20
   0  11 -19 2.38310 2.48344   9
   0  11  19 2.94119 2.11360  17
   0  11 -19 8.17281 4.15656  16
   0 -11 -19 1.61221 1.72621  18
   0 -11  19 2.41915 3.07259  18
   0  11  19 4.95623 2.07763  13
   0  11  19 7.46170 4.58234  11
   0 -11 -20 16.6444 4.57806   2
   0  11 -20 10.9422 3.88648   1
   0 -11 -20 11.8727 3.92371   1
   0 -11  20 12.0663 3.94264  24
   0  11 -20 6.62316 4.11978  23
   0  11 -20 14.8293 4.80863  20
   0  11  20 17.1764 3.49859  22
   0  11 -20 14.9621 3.00397   9
   0 -11  20 11.7291 3.53405  18
   0  11 -20 14.6404 4.52592  16
   0 -11  20 20.4508 4.70424   5
   0  11  20 19.1204 4.24150   4
   0  11  20 22.0677 3.28758   5
   0 -11  20 9.82571 4.00344   4
   0  11 -20 15.0257 3.38938   6
   0  11  20 16.2398 5.34645  11
   0 -11 -21 78.4037 7.18929   1
   0  11 -21 73.9090 6.95765   1
   0 -11 -21 70.7069 7.45000   2
   0  11 -21 49.0142 7.25101  20
   0  11  21 55.3065 6.22988  22
   0 -11  21 68.9041 6.97234  24
   0  11  21 77.4738 8.25154  24
   0  11 -21 50.6574 7.13965  23
   0  11 -21 63.8151 7.10456  16
   0  11  21 63.9556 6.84129   4
   0 -11  21 85.6410 7.77005   5
   0  11 -21 67.8457 6.48429   6
   0  11  21 77.1532 6.15405   5
   0 -11  21 65.2727 6.97464   4
   0  11  21 83.1271 8.56299  11
   0 -11 -22 13.1686 4.69328   2
   0  11 -22 4.03197 4.04350   1
   0 -11 -22 6.31649 4.02451   1
   0  11 -22 6.65078 4.87580  20
   0  11  22 4.95988 3.35038  22
   0 -11  22 11.7552 4.03287  24
   0  11  22 6.83477 5.07101  24
   0  11 -22 7.80442 4.46665  23
   0  11 -22 2.14365 4.27560  16
   0 -11  22 0.90661 3.87197   4
   0  11 -22 10.0497 3.56130   6
   0 -11  22-2.17694 4.64044   5
   0  11  22 8.38716 4.09849   4
   0 -11  22 7.97926 4.76711  11
   0 -11 -22 9.72143 4.25474  10
   0  11  22 3.50109 5.21658  11
   0 -11 -23-0.93996 4.20537   1
   0  11 -23 1.86879 4.09358   1
   0 -11 -23 8.89846 4.49551   2
   0  11  23 2.10231 3.16839  22
   0  11 -23 6.28961 4.84909  20
   0  11 -23 5.40191 4.55211  23
   0  11  23 4.21315 5.06512  24
   0 -11  23 3.26785 3.88432  24
   0  11 -23 3.86682 4.27496  16
   0  11 -23 6.80138 3.48856   6
   0 -11  23 3.78376 4.14388   4
   0  11  23 14.7511 4.28011   4
   0 -11  23 11.7615 4.91838   5
   0 -11  23 6.97739 5.06879  11
   0 -11 -23-3.50265 4.21814  10
   0  11  23 5.76807 5.17678  11
   0 -11 -24-2.91702 4.44071   1
   0 -11 -24-2.81797 4.23874   2
   0  11 -24 2.90306 4.54260   1
   0  11  24 2.15176 5.28079  24
   0  11 -24-2.78878 4.70556  23
   0 -11  24 6.71001 4.03014  24
   0 -11  24 0.57027 4.58264   5
   0  11  24 4.78873 4.32436   4
   0 -11  24 2.94684 4.22507   4
   0 -11  24-3.25996 5.42723  11
   0  11  24-1.47756 5.50976  11
   0 -11 -24-2.04431 4.49353  10
   0  11 -24-1.17812 4.85311  20
   0 -11 -25 29.5158 5.48022   2
   0 -11 -25 16.9505 5.02727   1
   0  11 -25 19.8652 5.20343   1
   0  11  25 31.9701 6.33415  24
   0  11 -25 33.8447 6.13184  23
   0 -11  25 34.4656 5.20704  24
   0  11 -25 23.9676 5.90496  20
   0  11  25 15.7500 4.88858   4
   0 -11  25 24.7434 5.38404   4
   0 -11  25 23.1930 5.48810   5
   0 -11  25 25.3293 5.71865  11
   0  11  25 27.7891 6.34834  11
   0 -11 -25 17.1213 5.06338  10
   0 -12   0 435.826 30.1196   3
   0  12   0 419.513 29.8079  26
   0 -12   0 438.740 29.2475  23
   0 -12   0 421.943 29.3399  21
   0 -12   0 426.526 29.8403  19
   0  12   0 470.513 29.5896  20
   0  12   0 435.472 29.7070  22
   0 -12   0 438.191 29.4874   8
   0  12   0 444.160 29.5339   8
   0  12   0 423.041 29.7220  16
   0 -12   0 452.544 29.8537   5
   0  12   0 473.082 29.3395  12
   0  12   0 432.376 29.3078  10
   0 -12   0 429.454 29.3426  10
   0 -12  -1 51.0797 4.96299   3
   0 -12   1 49.3546 4.84833   3
   0  12  -1 50.0101 4.72920  26
   0 -12  -1 52.8201 3.85644  23
   0  12   1 55.5400 4.21668  20
   0 -12  -1 52.5228 3.97580  21
   0  12  -1 52.3894 4.39024  22
   0 -12   1 48.9360 4.02839  21
   0  12  -1 56.9752 4.38968  20
   0 -12  -1 51.8455 4.69375  19
   0 -12   1 52.0320 4.71423  19
   0  12   1 54.3914 4.15784   8
   0 -12  -1 48.7243 4.14012   8
   0  12  -1 60.1999 4.34558   8
   0 -12   1 38.7289 4.06161   9
   0  12  -1 58.6129 4.42793   7
   0  12   1 61.3400 4.61957  17
   0  12   1 55.4747 4.58089  16
   0  12  -1 51.8173 4.58690  16
   0  12   1 51.4171 3.98557  10
   0  12   1 58.4678 4.03381  12
   0  12  -1 43.6185 3.80804  10
   0 -12  -1 56.4710 4.09129  10
   0 -12   1 45.4722 4.56044   5
   0 -12  -1 53.7764 4.62898   5
   0  12   2 60.2512 4.37580   6
   0 -12   2 52.5159 4.83260   5
   0 -12  -2 51.0769 5.14940   3
   0 -12   2 57.6677 5.21512   3
   0  12  -2 55.6416 4.85445  26
   0 -12  -2 53.4198 4.09006  23
   0  12  -2 60.7836 4.67738  20
   0 -12  -2 52.2920 4.87198  19
   0  12   2 52.6827 4.34021  20
   0  12  -2 60.3387 4.63238  22
   0 -12  -2 53.2223 4.08331  21
   0  12  -2 47.4673 4.29164  23
   0 -12   2 46.9772 4.23651  21
   0  12  -2 60.9546 4.56636   7
   0 -12  -2 56.3320 4.34008   8
   0  12  -2 55.4240 4.52904   8
   0 -12   2 45.6354 4.29626   9
   0  12   2 63.2391 4.31529   8
   0 -12  -2 61.4544 4.70275  18
   0  12   2 55.9682 4.71383  17
   0  12  -2 53.2903 4.84139  16
   0  12   2 54.4412 4.64034  16
   0 -12   2 57.3398 4.68662  18
   0 -12   2 57.1226 4.85075  19
   0 -12   2 53.3250 4.13174  12
   0 -12  -2 58.4641 4.34424  10
   0  12  -2 50.6254 3.94376  10
   0  12   2 61.3536 4.28581  10
   0  12   2 59.9107 4.26374  12
   0 -12   3 50.3233 4.68138   5
   0 -12  -3 48.5783 4.94644   3
   0 -12   3 53.9590 5.03325   3
   0 -12  -3 49.4013 4.00430  25
   0 -12  -3 57.0039 3.99673  23
   0  12  -3 56.9710 4.79747  26
   0  12  -3 53.2189 4.23458  23
   0  12  -3 56.4864 4.40111  22
   0  12  -3 50.3518 4.43307  20
   0 -12   3 40.6821 4.03168  21
   0 -12  -3 51.2824 4.67759  19
   0  12   3 55.3407 4.02066   8
   0  12  -3 52.1877 4.27177   7
   0 -12   3 46.9344 4.09002   9
   0 -12  -3 51.9297 4.10613   8
   0  12  -3 58.5644 4.47979   8
   0  12   3 64.2267 4.59437  17
   0 -12   3 57.3691 4.72736  19
   0  12   3 44.6301 4.34401  16
   0 -12  -3 49.5510 4.43610  18
   0 -12   3 60.6917 4.52933  18
   0 -12   3 50.5023 3.99846  12
   0  12   3 58.3736 4.16916  12
   0  12  -3 45.4094 3.63312  10
   0 -12  -3 62.8690 4.32381  10
   0 -12   4 0.59711 2.39090   3
   0 -12  -4 2.00233 0.82802   1
   0  12  -4 0.44286 0.65739   1
   0 -12  -4 0.67786 2.56011   2
   0 -12  -4 0.93903 2.39353   3
   0  12   4 3.23060 2.39849  26
   0  12  -4 0.44710 2.32309  26
   0 -12  -4-1.79570 1.38476  25
   0  12  -4 1.38307 1.67891  23
   0 -12  -4 0.54453 1.40767  23
   0  12  -4 0.81402 1.78908  22
   0  12  -4-0.40066 2.07737  20
   0 -12  -4-0.99956 2.13652  19
   0  12  -4 1.98117 1.65525   7
   0 -12  -4 0.67847 1.51021   8
   0 -12   4-0.94771 1.40460   9
   0  12   4 1.94152 1.32888   8
   0 -12   4 0.43400 1.95454  18
   0  12   4 2.43497 1.90571  17
   0  12   4 0.46899 1.85964  16
   0 -12  -4-0.20252 1.72620  18
   0 -12   4 1.71257 2.09850  19
   0 -12   4 3.04212 1.43954  12
   0  12   4-0.14384 1.55909  12
   0 -12  -4 2.13115 1.65489  10
   0 -12   4 1.98931 2.20015   5
   0  12   4 0.12908 0.67093   4
   0 -12   4 0.18962 0.83824   4
   0  12   4 1.20905 0.64215   4
   0 -12   5 3.10998 2.32042   5
   0 -12   5 2.08435 1.09111   4
   0  12   5 1.23650 1.03435   4
   0  12  -5 2.76394 1.05933   1
   0 -12  -5 5.74846 2.77952   3
   0 -12   5 2.14498 2.47823   3
   0 -12  -5 1.89197 1.06020   1
   0 -12  -5 2.24857 1.23695  25
   0  12  -5 3.37321 2.27132  26
   0  12   5 4.70632 2.38442  26
   0  12  -5 2.70198 1.83511  23
   0 -12  -5 2.47543 1.62723  23
   0  12  -5 1.29339 2.17786  20
   0  12  -5 2.63577 1.74583  22
   0  12  -5 3.68424 1.62645   7
   0  12   5 3.22562 1.23167   8
   0  12  -5 3.75156 1.52342   6
   0 -12   5 3.57934 1.43017   9
   0  12   5 4.61432 2.01394  17
   0 -12  -5 4.47859 1.87895  18
   0 -12   5 2.73553 2.03089  18
   0  12   5 3.40045 1.84270  12
   0  12   5 4.06306 1.93544  16
   0 -12  -5 3.24449 1.91400  10
   0 -12   5 2.77321 1.52058  12
   0  12   5 3.30776 2.60157  11
   0 -12  -6 193.159 13.4495   3
   0 -12   6 179.608 13.0987   5
   0  12   6 191.041 12.3197   4
   0 -12   6 172.716 12.3200   4
   0  12  -6 179.575 12.3082   1
   0 -12  -6 186.822 12.3465   1
   0  12   6 171.894 12.8800  26
   0 -12  -6 151.983 12.1235  25
   0  12  -6 186.456 12.7827  23
   0  12  -6 194.211 13.0337  26
   0  12  -6 178.171 12.5655  22
   0  12  -6 179.369 12.9652  20
   0  12   6 192.041 12.2664  21
   0  12  -6 184.075 12.4836   7
   0  12   6 185.854 12.2894   8
   0  12  -6 197.155 12.4986   6
   0 -12  -6 188.963 12.8567  18
   0  12   6 183.959 12.5774  16
   0 -12   6 194.920 12.9671  18
   0  12   6 189.843 12.8187  17
   0  12   6 191.325 12.7549  12
   0  12  -6 186.979 12.8684  13
   0  12   6 207.976 13.4722  11
   0 -12  -6 176.600 12.7508  10
   0 -12   6 188.933 12.3650   9
   0 -12   6 169.592 12.4665  12
   0 -12   7 49.0424 3.99326   4
   0  12   7 55.7408 3.98548   4
   0 -12   7 44.3560 4.82324   5
   0  12  -7 50.1730 3.97694   1
   0 -12  -7 52.4090 4.01407   1
   0 -12  -7 50.0947 5.22465   3
   0  12  -7 52.2565 4.87372  26
   0  12  -7 56.3592 4.63122  23
   0  12   7 56.8109 4.77073  26
   0  12   7 50.2180 3.86400  21
   0  12  -7 47.4991 4.12265  22
   0  12  -7 58.9180 4.91280  20
   0  12  -7 52.9881 4.10404   6
   0  12   7 52.5102 3.76386   8
   0  12  -7 54.6707 4.05417   7
   0 -12   7 47.1007 4.59528  18
   0  12   7 49.2180 4.46796  17
   0 -12  -7 54.6119 4.51313  18
   0  12   7 42.3611 4.09977  16
   0  12  -7 51.2906 4.50996  13
   0 -12  -7 47.7847 4.52546  10
   0  12   7 51.9330 5.14404  11
   0 -12   7 46.1244 4.09195  12
   0  12   8 121.965 8.72277   4
   0 -12   8 117.567 8.72572   4
   0 -12   8 122.292 9.59785   5
   0 -12  -8 125.903 9.81986   3
   0 -12  -8 126.251 8.78922   1
   0  12  -8 112.314 8.69439   1
   0  12   8 127.747 9.19702  26
   0  12  -8 114.046 9.13092  23
   0  12  -8 118.030 9.29649  26
   0  12  -8 103.811 9.27768  20
   0  12   8 116.322 8.60699  21
   0  12  -8 134.325 8.77315  22
   0  12   8 128.072 8.44608   8
   0  12  -8 132.017 8.78964   6
   0  12  -8 128.606 8.64788   7
   0  12   8 127.674 9.10526  17
   0 -12  -8 129.930 9.11394  18
   0 -12   8 121.105 9.22781  18
   0  12   8 131.447 8.68018  16
   0  12  -8 126.848 9.09774  13
   0 -12  -8 116.065 9.14181  10
   0  12   8 121.115 9.78274  11
   0 -12   9 394.838 27.1038   4
   0  12   9 416.539 27.0974   4
   0 -12  -9 434.248 28.1176   3
   0 -12   9 395.200 27.7648   5
   0  12  -9 412.154 27.1187   1
   0 -12  -9 415.362 27.1396   1
   0  12  -9 427.887 27.4882  26
   0  12  -9 357.222 27.3525  23
   0  12   9 388.696 27.3414  26
   0  12  -9 422.561 26.9784  22
   0  12  -9 396.313 27.6683  20
   0  12   9 399.499 26.9717  21
   0 -12  -9 378.744 26.6655  20
   0  12  -9 414.048 27.0774   6
   0  12   9 415.601 26.7397   8
   0 -12  -9 422.315 27.3690  18
   0 -12   9 412.965 27.4825  18
   0  12   9 404.061 27.2970  17
   0  12  -9 399.684 27.2961  13
   0  12   9 407.740 28.0344  11
   0 -12  -9 377.346 27.4497  10
   0 -12  10 32.7763 4.15781   5
   0  12  10 43.8114 3.32726   4
   0 -12  10 34.6575 3.31937   4
   0 -12 -10 38.1188 4.40802   3
   0  12 -10 27.5543 3.18542   1
   0 -12 -10 31.4323 3.26559   1
   0  12 -10 25.9978 3.78897  26
   0  12 -10 27.8512 3.66174  23
   0  12  10 34.3852 3.65332  26
   0  12  10 30.3259 3.03428  21
   0  12 -10 26.2885 3.97434  20
   0 -12 -10 26.1451 2.46765  20
   0  12 -10 32.6307 2.81996  22
   0  12 -10 30.2064 3.09775   6
   0  12  10 34.2907 2.52499   8
   0 -12 -10 37.0751 3.40478  18
   0  12  10 32.9290 3.34339  17
   0 -12  10 36.7476 3.70365  18
   0 -12 -10 32.5491 2.75338  15
   0  12 -10 39.5225 3.56560  13
   0  12  10 35.9724 4.65957  11
   0 -12 -10 33.9942 3.79095  10
   0 -12  11 47.9516 4.19752   4
   0 -12  11 54.2857 5.12162   5
   0 -12 -11 55.9536 5.39546   3
   0  12  11 51.2650 4.14942   4
   0  12 -11 43.8867 4.15141   1
   0 -12 -11 42.7028 4.17937   1
   0  12 -11 41.4438 4.54813  23
   0  12  11 46.2358 4.36312  26
   0 -12  11 42.3501 4.55283  24
   0  12 -11 51.8637 4.55158  26
   0  12  11 47.6736 4.01552  21
   0  12  11 48.5885 3.34524   8
   0  12 -11 48.3372 4.06678   6
   0 -12  11 43.4385 4.36629  18
   0  12  11 50.6117 4.17459  17
   0 -12 -11 50.3694 4.21519  18
   0 -12 -11 34.5426 3.38413  15
   0  12 -11 47.1508 4.15781  13
   0 -12 -11 48.0721 4.66044  10
   0  12  11 53.2776 5.50023  11
   0 -12  12 99.1370 7.51828   4
   0 -12  12 106.483 8.27259   5
   0  12  12 108.958 7.50628   4
   0 -12 -12 122.074 8.68527   3
   0  12 -12 99.8605 7.51329   1
   0 -12 -12 106.345 7.59122   1
   0 -12  12 98.4627 7.78493  24
   0  12  12 98.7035 7.46918  26
   0  12 -12 109.384 7.71768  26
   0  12 -12 80.6390 7.69498  23
   0  12  12 103.093 8.65584  24
   0  12  12 89.6708 7.22864  21
   0  12  12 98.9468 6.65471   8
   0  12 -12 108.806 7.35875   6
   0  12 -12 75.2090 7.01700   9
   0 -12  12 84.1099 7.58107  18
   0 -12 -12 99.8450 7.42530  18
   0  12  12 98.5784 7.37457  17
   0  12 -12 101.193 7.37443  13
   0  12  12 96.0475 8.62430  11
   0 -12 -12 87.9718 7.80929  10
   0  12 -13 1.36784 1.99259   6
   0  12  13 0.92305 2.15158   4
   0 -12  13 2.64854 2.18302   4
   0 -12  13 0.76430 3.07270   5
   0  12 -13 5.64967 2.46387   1
   0 -12 -13 1.45851 2.35068   1
   0  12 -13 4.69994 2.83950  23
   0 -12  13 0.59830 2.65615  24
   0  12  13 0.54888 2.31852  26
   0  12 -13-2.92329 2.62660  26
   0  12  13 5.67616 3.45370  24
   0  12  13 4.66769 2.22074  21
   0  12 -13 1.79777 1.86570   9
   0  12  13 1.54941 0.90855   8
   0  12  13 0.66809 0.82165   8
   0  12  13 2.22263 2.02252  17
   0  12 -13 5.28098 3.36827  16
   0 -12  13 0.83431 2.40223  18
   0 -12 -13 1.65689 1.85144  18
   0  12 -13 1.43179 1.96876  13
   0  12  13-0.47064 3.45151  11
   0 -12 -13 5.51679 2.80247  10
   0 -12  14 239.171 16.0629   5
   0 -12  14 234.784 15.3826   4
   0  12  14 241.892 15.3871   4
   0  12 -14 217.277 15.3234   1
   0 -12 -14 233.008 15.4078   1
   0  12  14 221.732 15.0144  26
   0  12  14 227.658 16.4457  24
   0  12 -14 222.486 15.2048  26
   0 -12  14 200.095 15.4355  24
   0  12 -14 179.918 15.4912  23
   0  12  14 220.209 15.5696  22
   0  12  14 214.910 15.1283  21
   0  12  14 202.114 14.3490   8
   0  12 -14 176.961 14.7838   9
   0  12 -14 230.113 15.1344   6
   0 -12 -14 233.052 15.1027  18
   0  12 -14 234.855 15.9535  16
   0  12  14 235.056 15.1126  17
   0 -12  14 205.951 15.3780  18
   0  12 -14 216.330 14.9272  13
   0  12  14 257.720 16.6487  11
   0 -12 -14 236.636 15.7515  10
   0  12 -15-0.22739 2.31065   6
   0 -12  15-1.26706 3.33535   5
   0  12  15 2.75955 2.59577   4
   0 -12  15 2.58073 2.60183   4
   0 -12 -15 4.32665 2.76294   1
   0 -12 -15 0.46364 3.37256   2
   0  12 -15 0.56320 2.62027   1
   0  12 -15 2.34264 2.55018  26
   0  12  15 1.75600 2.15369  26
   0  12  15 4.69616 4.02445  24
   0 -12  15 6.22686 2.84173  24
   0  12 -15 2.51313 3.14136  23
   0  12  15 5.77396 2.95905  22
   0  12  15 2.09714 2.40504  21
   0  12 -15 2.68689 2.10372   9
   0  12  15 2.18931 0.78236   8
   0 -12  15 1.82186 2.44533  18
   0  12 -15 0.38108 3.56220  16
   0  12  15 2.81742 2.02755  17
   0 -12 -15 1.00651 1.85085  18
   0  12 -15 4.43495 2.03785  13
   0  12  15 4.19119 3.91047  11
   0 -12 -15 9.46814 3.17640  10
   0 -12 -16 5.92363 3.04721   1
   0 -12 -16 4.29497 3.65887   2
   0  12 -16 5.79449 2.89933   1
   0  12 -16 4.97694 3.33619  23
   0  12  16 2.54415 2.09729  26
   0  12 -16 4.69342 2.57148  26
   0 -12  16 7.24239 2.85474  24
   0  12  16 2.93959 2.92825  22
   0  12  16 2.00634 2.62022  21
   0  12 -16 0.70749 2.08279   9
   0 -12  16 5.41894 2.84161  18
   0 -12 -16 2.14849 1.92582  18
   0  12 -16 7.10625 3.82396  16
   0  12  16 6.96876 2.14007  17
   0 -12 -16 4.21926 3.13921  10
   0  12  16 6.06450 4.05083  11
   0 -12  16 4.03217 2.87033   4
   0  12  16 3.58789 2.78306   4
   0  12 -16 6.35241 2.53127   6
   0  12  17 22.2798 3.66295   4
   0  12 -17 26.8012 3.46195   6
   0 -12  17 24.7506 3.89310   4
   0 -12 -17 22.7540 3.73554   1
   0  12 -17 20.3496 3.68067   1
   0 -12 -17 25.5974 4.71160   2
   0  12 -17 25.6182 4.36065  23
   0  12  17 15.4048 2.42817  26
   0 -12  17 23.9632 3.71465  24
   0  12 -17 16.2581 3.10852  26
   0  12  17 19.2648 3.76043  22
   0  12  17 18.8847 3.40754  21
   0  12 -17 15.5669 2.79452   9
   0 -12  17 28.1871 3.63592  18
   0 -12 -17 25.7498 2.78621  18
   0  12 -17 20.0132 4.45811  16
   0  12  17 19.1334 2.80203  17
   0  12  17 20.0681 3.04841  13
   0  12  17 21.4206 4.91364  11
   0 -12 -17 20.5925 3.90381  10
   0  12 -18 38.9004 4.16456   6
   0 -12  18 32.2102 4.46841   4
   0  12  18 37.3650 4.52567   4
   0 -12 -18 31.1093 4.48559   1
   0  12 -18 31.9772 4.48459   1
   0 -12 -18 37.0567 5.42870   2
   0  12 -18 33.1966 5.05076  23
   0 -12  18 28.5335 4.40954  24
   0  12 -18 25.0316 5.15028  20
   0  12  18 35.6843 4.65458  22
   0  12 -18 26.3664 3.48293   9
   0 -12 -18 35.1101 3.30375  18
   0 -12  18 32.6044 4.28385  18
   0  12  18 30.9916 3.44198  17
   0  12 -18 34.1698 5.16062  16
   0  12  18 30.4404 3.54803  13
   0  12  18 43.0741 5.99769  11
   0 -12 -18 30.8587 4.68213  10
   0  12  19 77.1261 6.63549   4
   0 -12  19 71.7108 6.57828   4
   0  12 -19 74.5058 6.19283   6
   0  12 -19 52.2593 6.82935  23
   0 -12  19 65.6944 6.61275  24
   0  12  19 61.3912 6.30161  22
   0  12 -19 53.4604 6.99785  20
   0 -12 -19 60.8234 6.52414   1
   0  12 -19 62.1079 6.44686   1
   0 -12 -19 75.9781 7.36393   2
   0 -12  19 74.2167 6.47300  18
   0  12 -19 55.7634 6.76550  16
   0  12  19 60.9817 5.40782  13
   0  12  19 74.1550 7.94443  11
   0 -12 -19 84.0019 7.17771  10
   0 -12 -20 6.95580 4.45149   2
   0  12 -20-0.79274 3.91089   1
   0 -12 -20 5.62555 3.79761   1
   0  12 -20 5.78954 4.43844  20
   0  12  20 5.09215 3.45772  22
   0  12 -20 5.25786 4.05992  23
   0 -12  20 9.17863 3.71693  24
   0 -12  20 4.80862 3.23990  18
   0  12 -20 3.08864 4.22195  16
   0 -12  20 1.61505 3.76511   4
   0  12 -20 5.81307 2.98968   6
   0  12  20 3.88894 2.54768   5
   0  12  20 4.30366 3.68863   4
   0 -12  20 6.35910 4.49817   5
   0  12  20 20.4502 5.33116  11
   0  12 -21 9.61081 4.11007   1
   0 -12 -21 5.07309 3.78656   1
   0 -12 -21 6.57861 4.31294   2
   0  12 -21 1.09835 4.59155  20
   0  12  21 3.70621 3.42683  22
   0  12 -21 13.5078 4.60271  23
   0 -12  21 6.97516 3.79852  24
   0  12 -21 7.16787 4.36012  16
   0  12  21 6.86456 2.81417   5
   0  12  21 10.3161 3.87728   4
   0 -12  21 9.83733 4.64593   5
   0  12 -21 4.77851 3.14578   6
   0 -12  21 6.38455 3.95494   4
   0  12  21 0.68455 5.08012  11
   0 -12 -22 38.0177 5.59585   1
   0 -12 -22 65.3019 6.81291   2
   0  12 -22 47.6665 5.97053   1
   0  12 -22 35.7916 6.64906  20
   0  12  22 48.6394 5.41485  22
   0 -12  22 48.5941 5.90139  24
   0  12  22 62.7311 7.56990  24
   0  12 -22 55.3919 6.58866  23
   0  12 -22 40.6149 6.29107  16
   0  12  22 53.1578 5.97319   4
   0 -12  22 42.7745 5.86946   4
   0 -12  22 56.7234 6.98548   5
   0  12 -22 54.8086 5.53424   6
   0  12  22 56.5425 7.82382  11
   0 -12 -23 2.75650 4.26415   1
   0  12 -23 4.55031 4.18927   1
   0 -12 -23 10.7586 4.48037   2
   0  12  23 15.4053 3.63852  22
   0  12 -23 7.63274 5.01361  20
   0 -12  23 17.1094 4.24435  24
   0  12 -23 15.6980 5.14952  23
   0  12  23 4.99976 5.30749  24
   0  12 -23 5.42328 4.52693  16
   0  12  23 2.25638 3.94185   4
   0 -12  23 6.97558 4.02213   4
   0 -12  23 3.46553 4.65417   5
   0 -12 -23 9.70193 4.57417  10
   0  12  23 5.80296 5.41227  11
   0 -12  23 4.47482 4.87599  11
   0  12 -24 32.9541 5.59692   1
   0 -12 -24 50.8881 6.32674   2
   0 -12 -24 45.9287 5.90540   1
   0  12 -24 51.5859 6.99021  20
   0  12 -24 34.5693 5.95545  16
   0 -12  24 43.3516 6.62535   5
   0  12  24 48.6155 6.02067   4
   0 -12  24 35.5628 5.83580   4
   0  12  24 39.9779 7.42282  11
   0 -12 -24 48.3794 6.23034  10
   0 -12  24 35.9734 6.45733  11
   0  12  24 49.4187 7.37392  24
   0 -12  24 51.8852 6.01916  24
   0  12 -24 31.7563 6.26709  23
   0 -12  25 9.66438 4.23275  24
   0  12  25 6.71138 4.26352   4
   0 -12  25 2.46868 4.46765   4
   0  12 -25 8.67217 4.59278   1
   0 -12 -25 5.82685 4.53145   1
   0 -13   0-0.32070 2.52971   3
   0  13   0-1.91976 2.46584  26
   0  13   0 0.21085 2.00591  22
   0 -13   0 0.87600 1.45589  21
   0  13   0 1.76884 1.96569  20
   0  13   0 1.09120 1.66152   8
   0 -13   0-0.25158 2.21195  19
   0  13   0 1.29060 2.29263  16
   0 -13   0 1.66372 2.29034   5
   0 -13   0 1.62159 1.30898  10
   0  13   0-2.45838 1.44491  10
   0 -13   1 208.294 13.7831   3
   0 -13  -1 193.478 13.6993   3
   0 -13  -1 189.863 12.5703  23
   0  13  -1 191.414 13.3721  26
   0 -13   1 171.974 12.7354  21
   0  13  -1 189.211 13.1088  22
   0  13   1 197.536 12.9012  20
   0  13  -1 189.221 13.0176  20
   0 -13  -1 194.115 13.3704  19
   0 -13  -1 175.698 12.6380  21
   0  13   1 201.231 13.2474  22
   0 -13   1 177.364 13.3152  19
   0  13  -1 187.713 12.9844   8
   0  13  -1 206.340 13.1128   7
   0 -13  -1 173.135 12.8239   8
   0  13   1 180.717 12.8274   8
   0 -13   1 151.208 12.7894   9
   0  13  -1 198.871 13.2876  16
   0  13   1 195.523 13.2707  17
   0  13   1 200.510 13.2355  16
   0 -13  -1 175.251 13.1949   5
   0 -13   1 185.021 13.2827   5
   0  13   1 188.148 12.7240  10
   0  13   1 210.526 12.7203  12
   0 -13  -1 187.133 12.7929  10
   0  13  -1 169.461 12.5620  10
   0 -13  -2 10.1336 2.86561   3
   0 -13   2 16.3992 3.19538   3
   0 -13  -2 14.1517 1.66509  23
   0  13  -2 14.0923 2.92945  26
   0 -13  -2 10.3082 1.88824  25
   0  13  -2 15.4889 2.47461  20
   0  13  -2 11.6950 1.97291  23
   0  13   2 15.1964 2.08286  20
   0 -13   2 10.0968 1.89924  21
   0  13  -2 9.20786 2.28685  22
   0 -13  -2 11.7852 2.64923  19
   0  13   2 17.5127 2.06791   8
   0  13  -2 12.4663 2.26537   7
   0 -13   2 12.3010 2.14671   9
   0  13  -2 13.9002 2.38952   8
   0 -13  -2 10.5079 2.04308   8
   0 -13   2 19.9231 2.62062  18
   0  13   2 14.9957 2.65579  16
   0 -13   2 9.14318 2.54631  19
   0  13   2 13.8713 2.49481  17
   0  13  -2 13.4550 2.83453  16
   0 -13  -2 13.4380 2.43358  18
   0 -13  -2 9.43650 1.93295  10
   0  13   2 15.0232 1.91152  12
   0  13  -2 11.0764 1.44593  10
   0 -13   2 16.3820 2.83059   5
   0 -13   3 1.04417 2.36460   5
   0 -13  -3-2.33276 2.75551   3
   0 -13   3 0.32448 2.67376   3
   0  13  -3-0.73239 2.42362  26
   0 -13  -3 3.39023 1.53037  25
   0  13  -3 2.45229 1.99861  22
   0 -13   3 0.26297 1.64560  21
   0 -13  -3 0.26046 2.29052  19
   0  13  -3 0.44637 1.76710  23
   0  13  -3 0.20140 2.08846  20
   0 -13  -3-0.84869 1.38492  23
   0  13   3 3.17093 1.46779   8
   0  13  -3 0.16754 1.81208   7
   0 -13  -3 2.46952 1.73793   8
   0 -13   3-0.12461 1.70751   9
   0  13   3 2.26347 1.98464  17
   0 -13   3-1.02893 2.16352  19
   0 -13   3 2.07908 2.14609  18
   0 -13  -3-2.19886 2.10328  18
   0  13  -3 1.48064 2.51916  16
   0  13   3 1.10507 2.01190  16
   0 -13   3-0.10378 1.44886  12
   0 -13  -3-1.73078 1.67077  10
   0  13  -3 1.48842 0.85235  10
   0  13   3 1.83440 1.61251  12
   0 -13   4 251.291 16.7834   5
   0 -13   4 241.333 17.0158   3
   0 -13  -4 246.593 17.2024   2
   0 -13  -4 253.104 17.0825   3
   0  13  -4 233.723 16.6883  26
   0  13   4 230.442 16.6243  26
   0 -13  -4 226.157 15.9868  25
   0  13  -4 205.553 16.1863  23
   0  13  -4 241.673 16.3451  22
   0  13  -4 246.421 16.5567  20
   0 -13  -4 230.944 16.0343  23
   0 -13  -4 239.328 16.7038  19
   0  13   4 247.578 16.0385   8
   0 -13  -4 237.296 16.1068   8
   0  13  -4 237.772 16.2503   7
   0  13   4 235.034 16.3439  16
   0 -13   4 253.693 16.7720  19
   0 -13  -4 234.016 16.4896  18
   0  13   4 253.944 16.5611  17
   0 -13   4 258.544 16.6230  18
   0 -13   4 202.822 15.9951  12
   0  13   4 260.712 16.2471  12
   0 -13   4 234.505 16.0755   9
   0 -13  -4 247.145 16.3250  10
   0 -13   5 94.0637 7.50115   5
   0  13   5 81.0931 6.36111   4
   0  13   5 85.1740 6.35878   4
   0 -13   5 83.0755 6.41984   4
   0 -13  -5 98.0038 6.43884   1
   0 -13   5 103.727 7.88361   3
   0 -13  -5 109.209 7.92319   3
   0  13  -5 83.4947 6.35046   1
   0 -13  -5 87.5816 6.55464  25
   0  13  -5 100.430 7.49026  26
   0  13   5 115.222 7.55891  26
   0  13  -5 93.8244 7.03267  23
   0  13  -5 105.253 7.39852  20
   0 -13  -5 97.4093 6.78994  23
   0  13  -5 93.0758 7.02084  22
   0  13  -5 95.7772 6.75880   6
   0  13   5 106.815 6.63832   8
   0  13  -5 98.0662 6.88484   7
   0  13   5 103.719 7.03979  16
   0 -13  -5 105.260 7.25932  18
   0 -13   5 104.496 7.37738  18
   0  13   5 108.935 7.28550  17
   0  13   5 103.541 7.01002  12
   0 -13   5 88.0128 6.71926  12
   0  13  -5 102.591 7.29086  13
   0 -13   5 99.1912 6.69350   9
   0 -13  -5 99.8966 7.10338  10
   0  13   5 103.958 7.84153  11
   0  13   6 159.542 11.0858   4
   0 -13   6 147.886 11.1147   4
   0 -13  -6 183.235 12.4663   3
   0 -13   6 164.298 12.0494   5
   0 -13  -6 168.666 11.1362   1
   0  13  -6 164.917 11.0904   1
   0 -13   6 179.466 12.3764   3
   0 -13  -6 128.628 10.9736  25
   0  13  -6 173.451 11.9697  26
   0  13   6 204.001 12.0638  26
   0  13  -6 179.364 11.7039  23
   0  13  -6 172.248 11.5400  22
   0 -13  -6 193.444 11.4858  23
   0  13  -6 175.116 11.9637  20
   0  13  -6 161.975 11.3028   6
   0  13  -6 169.526 11.3818   7
   0  13   6 166.725 11.1366   8
   0 -13  -6 181.330 11.8174  18
   0 -13   6 165.009 11.8109  18
   0  13   6 167.532 11.4814  16
   0  13   6 165.807 11.6967  17
   0  13  -6 167.608 11.8121  13
   0  13   6 167.429 11.5807  12
   0 -13   6 143.182 11.2778  12
   0 -13   6 168.625 11.2009   9
   0  13   6 171.030 12.3670  11
   0 -13  -6 185.265 11.7714  10
   0  13   7 143.493 9.57691   4
   0 -13  -7 151.570 10.9118   3
   0 -13   7 138.496 10.5110   5
   0 -13   7 122.006 9.57386   4
   0 -13  -7 143.305 9.62088   1
   0  13  -7 128.176 9.54880   1
   0  13  -7 132.923 10.0988  23
   0  13  -7 151.163 10.4448  26
   0  13   7 158.125 10.3460  26
   0  13   7 146.551 9.44952  21
   0  13  -7 139.769 9.84612  22
   0  13  -7 131.413 10.3093  20
   0  13  -7 131.579 9.68353   6
   0  13   7 146.307 9.47503   8
   0  13  -7 142.710 9.70673   7
   0 -13   7 126.856 10.1686  18
   0 -13  -7 146.470 10.1142  18
   0  13   7 146.487 10.1349  17
   0  13   7 142.975 9.79457  16
   0  13  -7 145.392 10.1756  13
   0  13   7 127.860 10.0040  12
   0 -13   7 119.541 9.69137  12
   0  13   7 134.252 10.6780  11
   0 -13  -7 136.242 10.1453  10
   0 -13   7 139.258 9.53827   9
   0  13   8 106.137 7.35583   4
   0 -13  -8 112.831 8.65503   3
   0 -13   8 110.206 8.42157   5
   0 -13   8 94.5991 7.35961   4
   0 -13  -8 103.829 7.38108   1
   0  13  -8 92.1137 7.29730   1
   0  13  -8 101.311 8.05096  26
   0  13  -8 103.181 7.92156  23
   0  13   8 105.380 8.00118  26
   0  13  -8 94.3180 7.40824  22
   0  13   8 96.9788 7.15002  21
   0  13  -8 98.4647 8.19754  20
   0  13  -8 96.2124 7.39230   6
   0  13   8 105.649 7.06960   8
   0  13  -8 108.619 7.33601   7
   0  13   8 110.662 7.83697  17
   0 -13  -8 114.727 7.87627  18
   0 -13   8 107.368 7.99678  18
   0  13  -8 113.064 7.91916  13
   0  13   8 96.8026 7.36514  16
   0  13   8 105.076 7.86382  12
   0  13   8 112.851 8.71730  11
   0 -13  -8 110.568 7.97071  10
   0 -13  -9 19.2362 3.86797   3
   0  13   9 22.7368 2.54759   4
   0 -13   9 27.6631 2.66151   4
   0 -13   9 12.7234 3.50836   5
   0  13  -9 28.0487 2.63207   1
   0 -13  -9 25.6548 2.63974   1
   0  13  -9 26.2801 3.53473  26
   0  13  -9 19.2246 3.18386  23
   0  13   9 24.5807 3.38786  26
   0  13  -9 20.8092 2.49013  22
   0  13  -9 18.1233 3.61560  20
   0  13   9 22.0392 2.28598  21
   0  13  -9 23.1348 2.55759   6
   0  13   9 21.6001 1.94839   8
   0  13   9 23.3152 2.86887  17
   0 -13  -9 23.9378 2.92409  18
   0 -13   9 22.2549 3.01790  18
   0  13  -9 28.3888 3.14644  13
   0 -13  -9 26.3740 3.28243  10
   0  13   9 26.6404 4.17630  11
   0  13  10 2.58321 1.86848   4
   0 -13  10 0.17164 1.85246   4
   0 -13  10 0.35206 3.01924   5
   0 -13 -10 0.40735 2.86607   3
   0 -13 -10 1.88953 1.89478   1
   0  13 -10 0.16307 1.83334   1
   0  13 -10 3.39782 2.40789  23
   0  13  10 4.92375 2.59891  26
   0  13 -10 3.53801 2.73266  26
   0  13 -10 0.64419 2.76233  20
   0  13 -10-1.01333 1.55240  22
   0  13  10 1.30326 1.52237  21
   0  13 -10-0.61107 1.63552   6
   0  13  10 0.46446 0.91726   8
   0 -13 -10 2.66235 2.02695  18
   0  13  10 1.70089 1.96428  17
   0  13 -10-3.65610 3.22741  16
   0 -13  10-0.26674 2.28035  18
   0  13 -10-0.43435 2.14565  13
   0 -13 -10 0.27703 1.43100  15
   0  13  10-1.23816 3.20608  11
   0 -13 -10-0.83861 2.43552  10
   0 -13  11 159.115 10.9781   4
   0 -13  11 163.656 11.8453   5
   0  13  11 166.182 10.9416   4
   0 -13 -11 179.998 12.2123   3
   0 -13 -11 164.507 10.9901   1
   0  13 -11 158.843 10.9370   1
   0  13  11 174.834 11.2147  26
   0  13 -11 114.894 11.1068  23
   0  13 -11 152.509 11.3041  26
   0  13  11 152.326 10.6999  21
   0  13 -11 135.519 11.5469  20
   0  13 -11 162.894 10.8555   6
   0  13  11 146.625 10.2087   8
   0 -13  11 157.529 11.3898  18
   0  13  11 161.974 11.0600  17
   0 -13 -11 177.247 11.1779  18
   0  13 -11 173.265 11.8335  16
   0  13 -11 171.384 11.1309  13
   0 -13 -11 129.150 10.3957  15
   0  13  11 163.535 12.1733  11
   0 -13 -11 173.593 11.5461  10
   0  13 -12 4.43133 1.95725   6
   0  13  12 2.04344 2.12423   4
   0 -13  12 3.47912 3.05329   5
   0 -13 -12 11.0706 3.53592   3
   0 -13  12 1.93678 2.09015   4
   0  13 -12 3.90281 2.69202  23
   0  13  12 0.85183 2.52882  26
   0 -13  12 1.81607 2.60856  24
   0  13 -12-2.00356 2.92729  26
   0  13 -12 2.18759 3.18007  20
   0  13  12 2.04605 1.90903  21
   0 -13 -12 3.01712 2.23967   1
   0  13 -12 1.24188 2.11838   1
   0  13 -12 9.74590 3.56034  16
   0  13  12 6.75704 2.17060  17
   0 -13  12 6.55411 2.61493  18
   0 -13 -12 3.95319 2.07342  18
   0 -13 -12 0.31664 0.83552  15
   0  13 -12 3.72034 2.17174  13
   0 -13 -12 3.17376 2.86202  10
   0  13  12 4.14469 3.52427  11
   0  13 -13 4.96434 2.14036   6
   0 -13  13 12.3472 2.58495   4
   0 -13  13 8.11922 3.46131   5
   0  13  13 10.6311 2.42277   4
   0 -13 -13 7.84877 3.43588   3
   0  13 -13 8.90704 2.82555  26
   0  13 -13 6.12281 3.06663  23
   0 -13  13 11.5569 2.96720  24
   0  13  13 5.71292 2.55152  26
   0  13 -13 3.86887 3.33406  20
   0  13  13 8.14238 3.13860  22
   0  13  13 4.94311 2.09606  21
   0 -13 -13 6.65961 2.53184   1
   0  13 -13 3.21006 2.38282   1
   0 -13  13 10.9206 2.70433  18
   0 -13 -13 6.30018 2.13695  18
   0  13  13 7.61851 2.30130  17
   0  13 -13 12.3893 3.74212  16
   0  13 -13 10.1284 2.43710  13
   0  13  13 4.38071 3.88631  11
   0 -13 -13 9.78470 3.09637  10
   0  13 -14 24.4837 2.98283   6
   0 -13  14 30.8753 4.29444   5
   0  13  14 27.5815 3.30100   4
   0 -13  14 33.0404 3.54817   4
   0  13 -14 17.6415 3.29321   1
   0 -13 -14 27.8551 3.50477   1
   0  13 -14 15.5575 3.38707  26
   0  13  14 25.2326 3.29358  26
   0 -13  14 21.3745 3.58225  24
   0  13 -14 23.0335 3.77230  23
   0  13  14 17.3899 3.60651  22
   0  13  14 19.4986 2.92287  21
   0 -13 -14 22.4558 2.86412  18
   0 -13  14 23.6243 3.49167  18
   0  13  14 23.0211 2.98340  17
   0  13 -14 23.4384 4.30219  16
   0  13 -14 20.9814 2.99261  13
   0  13  14 15.9166 4.70470  11
   0 -13 -14 21.7642 3.79126  10
   0  13  15 28.4711 3.62787   4
   0 -13  15 31.8916 4.59456   5
   0 -13  15 28.3064 3.62418   4
   0  13 -15 26.8768 3.22357   6
   0 -13 -15 22.9186 3.63336   1
   0  13 -15 20.0539 3.41524   1
   0 -13 -15 32.5553 4.72557   2
   0  13  15 23.4937 3.12861  26
   0  13 -15 25.6875 3.49024  26
   0  13 -15 18.3215 3.93654  23
   0 -13  15 27.8309 3.81073  24
   0  13  15 13.3231 3.56350  22
   0  13  15 19.3972 3.19202  21
   0  13 -15 15.8285 2.76258   9
   0  13  15 28.3215 3.17743  17
   0  13 -15 25.5117 4.64073  16
   0 -13  15 23.5654 3.57090  18
   0 -13 -15 29.0656 3.06687  18
   0  13 -15 28.8508 3.00323  13
   0  13  15 22.1078 5.01347  11
   0 -13 -15 23.3370 3.95953  10
   0 -13 -16 44.0124 4.41250   1
   0 -13 -16 36.4394 5.10686   2
   0  13 -16 28.8466 4.20660   1
   0  13 -16 31.5648 4.82324  23
   0  13 -16 28.7323 3.95006  26
   0  13  16 55.7314 6.06624  24
   0 -13  16 36.7350 4.37176  24
   0  13  16 28.4563 3.49840  26
   0  13  16 31.7414 4.51922  22
   0  13 -16 27.0265 3.34750   9
   0 -13 -16 38.9246 3.55938  18
   0 -13  16 30.9946 4.12714  18
   0  13 -16 33.5767 4.98669  16
   0  13  16 34.4823 3.61456  17
   0 -13 -16 39.6635 4.65812  10
   0  13  16 28.8437 5.40492  11
   0 -13  16 32.8755 5.11487   5
   0  13  16 37.3424 4.16268   4
   0 -13  16 27.8792 4.02752   4
   0  13 -16 41.2508 3.90954   6
   0  13 -17 99.7684 7.31625   6
   0 -13  17 88.0208 7.54847   4
   0  13  17 97.8302 7.61193   4
   0 -13 -17 106.329 8.70273   2
   0 -13 -17 103.337 7.82472   1
   0  13 -17 90.3227 7.57778   1
   0  13 -17 85.4913 8.04268  23
   0 -13  17 95.9815 7.82465  24
   0  13 -17 80.7351 7.10634  26
   0  13  17 74.9042 7.54793  22
   0  13 -17 77.6227 6.72020   9
   0 -13 -17 97.5546 6.91625  18
   0  13  17 96.4656 6.98733  17
   0  13 -17 80.8991 8.24340  16
   0 -13  17 74.9726 7.41669  18
   0  13  17 82.6528 7.10164  13
   0 -13 -17 98.9927 8.07427  10
   0  13  17 105.589 9.26184  11
   0 -13  18 5.28689 3.35846   4
   0  13 -18 4.51472 2.72948   6
   0  13  18-0.33900 3.12839   4
   0 -13  18 2.69032 3.13905  24
   0  13 -18-0.43659 3.77254  23
   0  13  18 5.01433 3.39490  22
   0 -13 -18 7.85847 4.32045   2
   0  13 -18 0.68525 3.10879   1
   0 -13 -18 3.15295 3.25041   1
   0 -13 -18 4.53603 1.95522  18
   0 -13  18 1.44059 3.15293  18
   0  13  18 2.26971 2.05802  17
   0  13 -18 5.34456 4.29606  16
   0  13  18 0.86514 2.39739  13
   0 -13 -18 0.43551 3.60553  10
   0  13  18 9.28702 5.06890  11
   0 -13  19 4.49994 3.53083   4
   0  13 -19-2.78460 2.84946   6
   0  13  19-2.89046 3.23513   4
   0  13 -19-1.83828 3.96672  23
   0 -13  19 2.01604 3.22917  24
   0  13  19 0.36045 3.39390  22
   0  13 -19-2.19080 3.45624   1
   0 -13 -19-3.76458 4.24276   2
   0 -13 -19-1.11596 3.54875   1
   0 -13  19-0.37412 3.24983  18
   0  13 -19-5.47066 4.34886  16
   0  13  19-0.20141 2.41218  13
   0 -13 -19-1.36061 3.75023  10
   0  13  19-3.86977 4.91147  11
   0 -13 -20 15.8852 4.72287   2
   0  13 -20 16.2174 4.22133   1
   0 -13 -20 27.9184 4.44248   1
   0  13  20 14.0713 3.89069  22
   0  13 -20 2.71214 4.66514  20
   0 -13  20 20.6791 4.26865  24
   0  13 -20 14.4504 4.59251  23
   0 -13  20 15.3277 3.97153  18
   0  13 -20 18.5823 5.10208  16
   0  13 -20 27.3121 3.70028   6
   0  13  20 20.2708 4.22573   4
   0 -13  20 19.8346 4.23179   4
   0 -13 -20 24.5118 4.77250  10
   0  13  20 23.4229 5.85118  11
   0  13 -21 5.68703 4.08089   1
   0 -13 -21 11.9669 4.27743   1
   0 -13 -21 14.5473 4.71556   2
   0  13  21 13.2207 3.91440  22
   0  13 -21 10.7326 4.96108  20
   0 -13  21 10.8877 4.03872  24
   0  13 -21 13.6078 4.71046  23
   0 -13  21 7.78176 3.84866  18
   0  13 -21 7.52950 4.54408  16
   0  13 -21 11.7875 3.44260   6
   0 -13  21 5.44083 3.90633   4
   0  13  21 3.63389 3.81275   4
   0 -13  21 10.1774 4.63619   5
   0  13  21 10.3744 5.57331  11
   0 -13 -22 25.8483 4.83794   1
   0 -13 -22 34.7532 5.57945   2
   0  13 -22 30.1152 4.93971   1
   0  13 -22 21.5586 5.53618  20
   0  13  22 27.3610 4.43835  22
   0  13  22 36.9771 6.49119  24
   0 -13  22 29.5664 4.87973  24
   0  13 -22 26.6854 5.32172  23
   0  13 -22 17.0360 5.25003  16
   0 -13  22 23.1816 4.79931   4
   0 -13  22 30.1137 5.79966   5
   0  13  22 30.3869 4.75344   4
   0  13  22 28.4611 6.28947  11
   0  13 -23-0.44133 3.98695   1
   0 -13 -23-2.68364 4.12148   1
   0 -13 -23 4.03436 4.47816   2
   0  13  23 2.38705 3.37848  22
   0  13 -23 1.20324 5.35491  20
   0  13 -23 3.78311 4.58139  16
   0  13 -23-0.54022 4.70750  23
   0 -13  23 1.84495 3.90580  24
   0 -13  23 2.96896 4.79042   5
   0  13  23 4.83143 3.99077   4
   0 -13  23 1.81973 4.21521   4
   0 -13  23 0.64381 5.04104  11
   0  13  23 5.09407 5.35908  11
   0 -13 -24 1.37992 4.16650   1
   0  13 -24 1.36156 4.25042   1
   0 -13 -24 1.72903 4.63219   2
   0 -13  24-3.74972 4.22118  24
   0  13 -24-3.33017 4.85079  23
   0  13 -24 3.28378 4.58956  16
   0  13  24 0.45376 4.06275   4
   0 -13  24-11.4178 5.26807   5
   0 -13  24 1.40656 4.28333   4
   0 -13  24-0.65698 5.06376  11
   0 -13 -24-4.23348 4.61070  10
   0  13  24 1.47760 5.69421  11
   0 -14   0 21.3576 3.50535   3
   0  14   0 23.6787 3.29264  26
   0  14   0 19.1263 2.67496  20
   0 -14   0 17.9942 2.26702  21
   0  14   0 23.7808 2.98444  22
   0  14   0 17.0007 2.50166   8
   0  14   0 19.4283 2.85708   7
   0  14   0 22.1847 3.22626  16
   0 -14   0 19.8595 3.22299  19
   0 -14   0 20.7462 3.03128   5
   0  14   0 21.4171 2.16640  10
   0 -14  -1 56.0541 5.33194   3
   0 -14   1 51.0284 5.33222   3
   0  14  -1 48.4127 4.93567  26
   0 -14  -1 51.8751 3.90110  23
   0 -14  -1 51.1226 4.96847  19
   0  14   1 60.5628 4.87276  22
   0 -14  -1 43.5187 3.97588  21
   0  14  -1 49.9397 4.73590  22
   0  14   1 49.4229 4.38407  20
   0  14  -1 49.9597 4.54656  20
   0 -14   1 51.5560 4.18302  21
   0  14   1 57.1887 4.40293   8
   0  14  -1 55.1892 4.50572   8
   0  14  -1 50.7630 4.58584   7
   0 -14   1 46.9960 4.85599  19
   0  14  -1 56.7409 4.97869  16
   0  14   1 49.1037 4.83145  16
   0 -14  -1 58.3005 4.76523  18
   0 -14  -1 51.6674 4.86878   5
   0 -14   1 62.8077 4.99123   5
   0  14   1 51.7878 4.11067  10
   0  14   1 59.1342 4.09313  12
   0  14  -1 46.3308 3.90294  10
   0 -14  -1 58.5824 4.24525  10
   0 -14   2 16.1537 3.37877   3
   0 -14  -2 23.4671 3.55409   3
   0 -14  -2 13.7671 1.75720  23
   0  14  -2 14.6405 3.01562  26
   0 -14  -2 15.5387 2.17076  25
   0 -14  -2 14.6222 2.91715  19
   0  14   2 12.3617 2.20895  20
   0  14  -2 18.5309 2.82712  22
   0  14  -2 15.2341 2.71847  20
   0 -14   2 10.9149 2.10603  21
   0  14   2 22.6891 3.02543  22
   0  14  -2 13.2590 2.44444   7
   0 -14   2 13.8891 2.27094   9
   0 -14  -2 11.6342 2.19645   8
   0  14   2 19.1206 2.24830   8
   0 -14  -2 20.5576 2.76352  18
   0  14  -2 17.5154 3.08506  16
   0  14   2 14.9176 2.74776  17
   0  14   2 21.1981 2.99041  16
   0 -14   2 18.1350 3.05011  19
   0  14  -2 14.0468 1.64112  10
   0 -14  -2 17.2033 2.18805  10
   0  14   2 12.6097 1.99582  12
   0 -14   2 18.6480 3.10816   5
   0 -14   3 603.436 38.4378   5
   0 -14   3 604.546 38.7159   3
   0 -14  -3 647.571 38.9875   2
   0 -14  -3 624.562 38.7849   3
   0 -14  -3 570.293 37.7182  25
   0 -14  -3 575.363 37.6163  23
   0  14  -3 604.306 38.3785  26
   0  14  -3 605.604 38.1099  22
   0  14  -3 553.666 38.0996  20
   0 -14   3 532.553 37.7628  21
   0  14  -3 602.241 37.8795  23
   0  14   3 557.588 38.2392  22
   0 -14  -3 582.339 38.3751  19
   0  14  -3 643.694 38.0508   7
   0  14   3 593.181 37.7563   8
   0 -14   3 537.146 37.7509   9
   0 -14  -3 577.942 37.8047   8
   0 -14   3 631.216 38.3195  18
   0 -14   3 588.336 38.3847  19
   0 -14  -3 558.054 38.1734  18
   0  14   3 589.514 38.2411  17
   0  14  -3 596.466 38.3743  16
   0  14   3 592.288 38.1071  16
   0 -14   3 546.080 37.6398  12
   0  14   3 597.893 37.7879  12
   0 -14  -3 579.923 37.9042  10
   0  14  -3 469.270 37.4087  10
   0 -14   4 0.29338 2.56370   5
   0 -14  -4-4.38684 2.82849   3
   0 -14  -4 0.40033 2.93465   2
   0 -14   4 0.35825 2.81513   3
   0  14  -4 1.34550 2.75897  26
   0 -14  -4-2.66959 1.65408  25
   0  14   4-1.56651 2.73616  26
   0 -14  -4 3.44155 2.52161  19
   0  14  -4 1.16290 2.32500  20
   0  14  -4 1.19522 2.00074  22
   0  14  -4-0.16945 1.90098  23
   0 -14  -4-1.14003 1.56222  23
   0 -14  -4-0.26289 1.65430   8
   0 -14   4-0.36182 1.60994   9
   0  14   4 1.37156 1.42774   8
   0  14  -4 2.73306 2.00405   7
   0 -14  -4 3.32417 2.15038  18
   0  14   4-2.66480 2.13648  17
   0 -14   4 0.28529 2.39894  19
   0 -14   4 6.48834 2.15306  18
   0  14  -4 1.12141 2.76261  16
   0 -14   4 0.22771 1.51578  12
   0  14   4 0.38372 2.28916  16
   0  14   4-1.79972 1.73835  12
   0 -14  -4 2.75357 1.86090  10
   0 -14   5 65.4284 5.47802   5
   0 -14   5 47.9389 3.87009   4
   0 -14  -5 78.9929 5.95424   3
   0 -14  -5 48.2559 3.87184   1
   0 -14   5 74.3325 5.90297   3
   0  14  -5 74.5160 5.57187  26
   0 -14  -5 54.3352 4.23213  25
   0  14   5 66.0997 5.40419  26
   0  14  -5 70.3674 4.91988  22
   0 -14  -5 62.2248 4.44041  23
   0  14  -5 67.1329 5.28562  20
   0  14  -5 51.3061 4.71846  23
   0  14  -5 67.3932 4.48322   6
   0  14   5 77.7155 4.37962   8
   0  14  -5 70.6544 4.70462   7
   0 -14   5 84.3333 5.55736  19
   0 -14   5 68.0522 5.16357  18
   0  14   5 71.5655 5.12701  17
   0 -14  -5 73.1299 5.14380  18
   0  14   5 71.9653 4.96362  16
   0  14  -5 64.0633 5.17727  13
   0  14   5 68.9907 4.71881  12
   0 -14   5 57.9643 4.40736  12
   0 -14  -5 63.5411 4.82885  10
   0 -14   5 64.1388 4.38451   9
   0 -14   6 216.481 13.8977   5
   0 -14  -6 223.917 14.2247   3
   0 -14   6 162.705 12.6505   4
   0  14   6 167.110 12.5964   4
   0  14   6 149.521 12.5810   4
   0  14  -6 159.703 12.5749   1
   0 -14   6 211.719 14.1481   3
   0 -14  -6 199.823 12.6863   1
   0 -14  -6 153.423 12.5953  25
   0  14   6 240.426 13.8031  26
   0  14  -6 183.847 13.2379  23
   0  14  -6 228.206 13.8270  26
   0  14  -6 222.570 13.7025  20
   0  14  -6 227.240 13.2796  22
   0 -14  -6 211.440 13.0205  23
   0  14  -6 227.056 13.1251   7
   0  14  -6 201.407 12.9411   6
   0  14   6 221.826 12.7914   8
   0  14   6 205.350 13.1752  16
   0 -14   6 204.192 13.5824  18
   0 -14  -6 213.981 13.4936  18
   0  14   6 215.734 13.4744  17
   0  14  -6 215.321 13.5621  13
   0  14   6 208.321 13.2413  12
   0 -14  -6 212.416 13.3866  10
   0  14   6 236.052 14.2364  11
   0 -14   6 165.550 12.8753  12
   0 -14   6 216.444 12.8691   9
   0 -14   7 133.487 10.0194   4
   0  14   7 139.695 9.97578   4
   0 -14   7 148.148 11.1363   5
   0 -14  -7 151.487 11.3914   3
   0 -14   7 155.889 11.3784   3
   0 -14  -7 148.810 10.0482   1
   0  14  -7 145.058 9.98465   1
   0  14  -7 159.159 11.0067  26
   0  14  -7 125.825 10.5632  23
   0  14   7 152.680 10.8810  26
   0 -14  -7 160.489 10.3775  23
   0  14  -7 160.412 10.4366  22
   0  14  -7 127.250 10.8265  20
   0  14  -7 142.431 10.1824   6
   0  14  -7 152.482 10.2375   7
   0  14   7 156.874 9.95431   8
   0 -14   7 130.038 10.6947  18
   0  14   7 151.798 10.6617  17
   0 -14  -7 148.589 10.6630  18
   0  14  -7 163.761 10.8404  13
   0  14   7 155.331 10.6055  12
   0  14   7 146.559 10.3273  16
   0  14   7 169.177 11.5451  11
   0 -14  -7 143.119 10.6457  10
   0 -14   7 145.590 10.0349   9
   0 -14   7 115.174 10.1577  12
   0 -14   8-0.34454 2.79973   5
   0  14   8 1.00090 1.45840   4
   0 -14   8 2.09347 1.58778   4
   0 -14  -8 0.72759 1.53224   1
   0 -14  -8 4.03287 3.19389   3
   0  14  -8 1.77811 1.49289   1
   0  14  -8 1.92449 2.88203  26
   0  14   8 4.55701 2.69361  26
   0  14  -8 5.41511 2.95085  20
   0  14  -8-0.23633 2.37465  23
   0  14  -8 0.78597 1.91976  22
   0  14  -8-0.40813 1.69304   6
   0  14  -8 2.34652 1.60360   7
   0  14   8 1.26640 1.09255   8
   0 -14  -8 0.47412 2.10444  18
   0 -14   8 2.17659 2.36381  18
   0  14   8-1.83941 2.04117  17
   0  14  -8 3.27866 3.17617  16
   0  14   8-0.13260 1.87805  16
   0  14  -8-3.17407 2.43018  13
   0  14   8 0.67560 2.25758  12
   0 -14  -8-0.25434 2.32417  10
   0  14   8 5.48629 3.39326  11
   0 -14  -9 305.562 19.7745   3
   0 -14   9 244.544 18.4462   4
   0 -14   9 274.183 19.4201   5
   0  14   9 257.381 18.4281   4
   0  14  -9 269.763 18.4563   1
   0 -14  -9 269.097 18.4891   1
   0  14   9 286.048 19.0318  26
   0  14  -9 233.656 18.8622  23
   0  14  -9 283.796 19.1160  26
   0  14   9 251.204 18.2032  21
   0  14  -9 274.579 18.5189  22
   0  14  -9 254.803 19.1971  20
   0  14   9 281.166 18.1057   8
   0  14  -9 274.451 18.4956   6
   0 -14   9 267.987 19.0429  18
   0  14   9 290.967 18.9140  17
   0  14  -9 296.906 19.4791  16
   0 -14  -9 283.666 18.9151  18
   0  14  -9 287.467 18.9526  13
   0  14   9 301.479 19.0125  12
   0  14   9 287.621 19.7235  11
   0 -14  -9 283.741 19.0792  10
   0 -14  10 0.49993 1.95482   4
   0 -14  10 4.87086 3.16915   5
   0  14  10 2.78867 1.82241   4
   0 -14 -10 2.59065 3.00247   3
   0 -14 -10 7.11053 1.94994   1
   0  14 -10 5.91219 1.95367   1
   0  14 -10 8.69742 2.73918  23
   0  14 -10 3.58872 2.86453  26
   0  14  10 5.65291 2.77685  26
   0  14 -10 3.45314 1.71995  22
   0  14 -10 4.75513 3.00397  20
   0  14  10 0.18795 1.45761  21
   0  14  10 3.63266 0.74871   8
   0  14 -10 2.72791 1.79241   6
   0 -14 -10 1.64381 2.08337  18
   0 -14  10 0.28577 2.34072  18
   0  14  10 3.40373 2.15376  17
   0  14 -10 8.18508 3.39309  16
   0 -14 -10 5.82842 1.60911  15
   0  14 -10 1.66484 2.27978  13
   0  14  10-2.16525 3.37136  11
   0 -14 -10 5.53904 2.69488  10
   0  14  11 31.7032 3.14098   4
   0 -14 -11 32.6188 4.62630   3
   0 -14  11 31.7749 3.25703   4
   0 -14  11 25.9100 4.38812   5
   0 -14 -11 30.8965 3.24586   1
   0  14 -11 29.4594 3.15118   1
   0  14 -11 27.7815 3.95689  26
   0  14 -11 24.7255 3.76821  23
   0  14  11 36.1025 3.93424  26
   0  14 -11 21.4888 2.66601  22
   0  14  11 26.0734 4.02961  22
   0  14 -11 19.8427 4.13334  20
   0  14  11 29.8409 2.76014  21
   0  14 -11 31.6738 3.04730   6
   0  14 -11 28.8812 4.38401  16
   0 -14 -11 39.6046 3.57351  18
   0 -14  11 30.3031 3.71311  18
   0  14  11 25.3939 3.27598  17
   0  14 -11 33.1274 3.57648  13
   0  14  11 34.0903 4.83544  11
   0 -14 -11 31.6795 3.95253  10
   0  14  12 25.3287 2.83553   4
   0  14 -12 17.6594 2.55131   6
   0 -14  12 13.4470 2.70923   4
   0 -14  12 18.8243 3.91711   5
   0 -14 -12 26.4659 4.48875   3
   0  14 -12 18.8986 3.31623  23
   0  14  12 18.0534 3.25143  26
   0 -14  12 20.3570 3.42115  24
   0  14 -12 22.4074 3.55580  26
   0  14 -12 13.7697 3.60103  20
   0  14  12 22.0592 3.61507  22
   0  14  12 10.0564 2.19728  21
   0  14 -12 17.3674 2.74195   1
   0 -14 -12 16.7441 2.75762   1
   0 -14  12 17.5880 3.24858  18
   0 -14 -12 22.9492 2.78986  18
   0  14  12 19.8285 2.80805  17
   0  14 -12 28.1554 4.23424  16
   0  14 -12 19.7082 2.92204  13
   0  14  12 14.3624 4.29098  11
   0 -14 -12 20.4559 3.39232  10
   0  14 -13 0.92783 1.97381   6
   0 -14  13 2.57097 3.45596   5
   0 -14 -13 2.41390 3.39647   3
   0 -14  13 1.85899 2.38784   4
   0  14  13-1.53944 2.16718   4
   0  14 -13 0.88751 2.22851   1
   0 -14 -13 0.23132 2.27950   1
   0  14 -13-2.70472 2.88879  26
   0  14  13-1.12628 2.64276  26
   0 -14  13-1.30551 2.80774  24
   0  14 -13-0.65878 2.97454  23
   0  14 -13 4.85921 3.65670  20
   0  14  13 2.79260 2.94506  22
   0  14  13 0.15002 1.93523  21
   0 -14  13-0.31314 2.56196  18
   0  14  13-0.22093 2.13444  17
   0  14 -13 2.40230 3.63644  16
   0 -14 -13-0.68572 2.05221  18
   0  14 -13 0.87373 2.25458  13
   0  14  13 0.50156 3.78792  11
   0 -14 -13 2.09550 3.01406  10
   0 -14  14 48.7063 5.21276   4
   0  14  14 60.0040 5.27153   4
   0 -14  14 66.7392 6.57734   5
   0  14 -14 47.8692 5.23721   1
   0 -14 -14 71.6705 6.84513   2
   0 -14 -14 63.1152 5.45254   1
   0 -14  14 60.2634 5.70823  24
   0  14  14 64.8448 5.42052  26
   0  14 -14 46.4144 5.66413  23
   0  14 -14 59.7479 5.64810  26
   0  14 -14 57.7212 6.22425  20
   0  14  14 65.2094 6.11829  22
   0  14 -14 59.2466 5.06855   6
   0  14 -14 63.4006 6.49581  16
   0  14  14 67.0165 5.23227  17
   0 -14 -14 73.0611 5.30102  18
   0 -14  14 61.3381 5.68150  18
   0  14 -14 54.6468 5.13343  13
   0  14  14 63.2640 6.79506  11
   0 -14 -14 62.8436 5.94087  10
   0 -14  15 13.5998 3.02213   4
   0 -14  15 10.6916 3.90917   5
   0  14  15 16.3829 3.00768   4
   0  14 -15 15.4623 2.71550   6
   0 -14  15 10.8217 3.14546  24
   0  14 -15 12.6431 3.14441  26
   0  14  15 13.6720 2.79487  26
   0  14 -15 17.2044 3.86372  23
   0  14  15 8.37624 3.45632  22
   0  14 -15 13.5227 4.21543  20
   0 -14 -15 15.1942 4.35371   2
   0 -14 -15 14.3611 3.18837   1
   0  14 -15 15.1964 3.03768   1
   0 -14  15 15.7862 3.14822  18
   0  14  15 12.1160 2.66075  17
   0  14 -15 15.0499 4.37269  16
   0 -14 -15 13.6812 2.47609  18
   0  14 -15 13.3049 2.64039  13
   0  14  15 10.4830 4.29737  11
   0 -14 -15 16.3460 3.52929  10
   0  14  16-3.72333 2.88329   4
   0  14 -16 2.93211 2.37386   6
   0 -14  16 0.90082 2.71940   4
   0 -14  16-3.39316 3.96578   5
   0 -14  16-1.45579 3.11088  24
   0  14 -16-1.49192 2.90720  26
   0  14 -16 0.79301 3.28933  23
   0  14  16 3.69462 2.40309  26
   0  14  16 0.74098 3.24750  22
   0  14 -16 0.28897 2.79870   1
   0 -14 -16-2.08888 2.88289   1
   0 -14 -16 4.16938 3.88688   2
   0 -14 -16-1.04770 2.10947  18
   0  14  16-1.45181 2.22430  17
   0  14 -16-4.88079 4.14344  16
   0 -14  16-1.04326 2.77407  18
   0  14  16 1.01961 2.60168  13
   0 -14 -16 4.08518 3.44650  10
   0  14  16-3.47486 4.53351  11
   0  14 -17 0.71755 2.39843   6
   0 -14  17 0.64554 3.00736   4
   0  14  17-0.30839 3.04760   4
   0 -14  17-2.52243 3.77946   5
   0 -14  17-1.13014 3.02866  24
   0  14 -17 1.25462 3.70048  23
   0  14  17-3.76011 3.46472  22
   0 -14 -17-5.12458 3.22562   1
   0  14 -17-1.55424 3.06449   1
   0 -14 -17-2.12671 3.96629   2
   0 -14  17-0.36202 2.85709  18
   0  14 -17-1.37219 4.16708  16
   0 -14 -17-3.97561 2.25685  18
   0  14  17-0.99596 2.15131  17
   0  14  17 0.74249 2.52777  13
   0  14  17-1.20865 4.82164  11
   0 -14 -17-0.42851 3.58026  10
   0  14  18 7.94788 3.22989   4
   0  14 -18 7.55501 2.71654   6
   0 -14  18 1.03466 3.27750   4
   0  14 -18 5.28867 4.06615  23
   0 -14  18 7.84486 3.51123  24
   0  14  18 9.12525 3.69290  22
   0 -14 -18 2.71812 4.30497   2
   0 -14 -18 6.83547 3.46959   1
   0  14 -18 4.66138 3.37343   1
   0  14 -18 5.62759 4.37219  16
   0 -14  18 2.25757 3.14454  18
   0 -14 -18 5.96099 2.16620  18
   0  14  18 6.37004 2.80337  13
   0 -14 -18 7.59440 3.86185  10
   0  14  18 6.91706 4.62526  11
   0  14 -19 1.05116 2.78436   6
   0  14  19-3.17063 3.45534   4
   0 -14  19-2.20645 3.63322   4
   0 -14  19-2.43769 3.58373  24
   0  14 -19 4.62556 4.16554  23
   0  14  19 0.38160 3.64984  22
   0 -14 -19-0.55225 4.23966   2
   0  14 -19 0.70742 3.46924   1
   0 -14 -19-3.99161 3.58515   1
   0  14 -19 0.95914 4.46678  16
   0 -14  19 2.31805 3.38722  18
   0  14  19-2.21050 2.62087  13
   0  14  19-3.91477 4.92800  11
   0 -14 -19-4.65573 3.86294  10
   0  14 -20 2.24131 3.49354   1
   0 -14 -20 2.81586 4.35191   2
   0 -14 -20 7.26762 3.48875   1
   0  14  20 9.53390 3.99220  22
   0  14 -20 0.48485 4.18316  23
   0 -14  20 6.34627 3.80078  24
   0  14 -20 2.43752 4.42656  16
   0 -14  20 1.99055 3.57807  18
   0  14  20 10.8009 3.76301   4
   0 -14  20 5.04992 3.53250   4
   0  14  20 9.47742 5.52810  11
   0 -14 -20 1.92713 3.87068  10
   0 -14 -21 46.9528 6.13778   2
   0  14 -21 29.0855 4.79440   1
   0 -14 -21 39.3592 5.09658   1
   0  14  21 35.8528 5.19331  22
   0  14 -21 30.0007 6.01055  20
   0  14 -21 23.7088 5.24671  23
   0 -14  21 43.0593 5.32104  24
   0 -14  21 29.7949 4.73410  18
   0  14 -21 36.9595 5.97217  16
   0  14  21 31.3710 4.90550   4
   0 -14  21 30.6506 5.09147   4
   0  14  21 47.4271 7.09851  11
   0 -14 -21 40.8547 5.69920  10
   0 -14 -22 6.68820 3.89909   1
   0 -14 -22 19.6741 5.07816   2
   0  14 -22 11.8763 4.15871   1
   0  14 -22 5.97280 5.23931  20
   0  14  22 7.40114 3.91003  22
   0  14 -22 9.39919 4.96676  23
   0 -14  22 11.2062 4.09416  24
   0  14 -22 6.44366 4.56893  16
   0 -14  22 5.36456 4.70622   5
   0 -14  22 3.40874 3.85229   4
   0  14  22 14.3199 4.04906   4
   0  14  22 6.40747 5.58545  11
   0 -14 -22 14.8229 4.43977  10
   0  14 -23 42.4391 5.64291   1
   0 -14 -23 49.5330 6.67877   2
   0 -14 -23 44.5375 5.78166   1
   0  14 -23 44.5763 6.94955  20
   0  14  23 43.0413 5.55739  22
   0  14 -23 28.5455 6.03169  16
   0  14 -23 42.9767 6.54940  23
   0 -14  23 49.7041 5.84262  24
   0 -14  23 54.7772 7.00610   5
   0 -14  23 39.7833 5.89268   4
   0  14  23 48.4000 5.63702   4
   0  14  23 63.1260 7.91209  11
   0 -14  24 2.78630 3.86857  24
   0  14 -24-0.55135 4.63859  23
   0  14 -24-2.92032 4.90213  16
   0  14  24 2.18643 4.06419   4
   0  14 -24 9.57396 4.41400   1
   0 -15   0 0.37992 2.88137   3
   0  15   0 1.43368 2.76338  26
   0 -15   0 1.43313 1.67691  21
   0  15   0-1.12795 2.20969  20
   0 -15   0 1.46050 2.52911  19
   0  15   0 0.75276 2.32443  22
   0  15   0 3.07398 1.91166   8
   0  15   0 4.20914 2.29343   7
   0  15   0 1.28620 2.80947  16
   0 -15   0 1.96737 2.48646   5
   0  15   0-2.20356 1.50209  10
   0 -15  -1 149.223 10.7674   3
   0 -15   1 139.767 10.7329   3
   0  15  -1 147.289 10.4539  26
   0  15  -1 137.372 10.0920  22
   0 -15  -1 140.162 10.3079  19
   0 -15   1 125.803 9.53625  21
   0 -15  -1 121.027 9.39535  21
   0  15   1 126.647 9.71341  20
   0 -15   1 134.790 10.2583  19
   0  15   1 147.010 10.2299  22
   0  15  -1 123.715 9.87123  20
   0  15  -1 149.418 10.0532   7
   0  15   1 146.335 9.76184   8
   0 -15  -1 154.593 10.2016  18
   0  15  -1 148.825 10.3476  16
   0  15   1 157.528 10.2994  16
   0 -15   1 137.480 10.2761   5
   0 -15  -1 138.027 10.2240   5
   0  15  -1 127.484 9.36769  10
   0 -15  -1 135.169 9.60658  10
   0 -15   2 1.14352 2.90923   3
   0 -15  -2 8.84529 3.10792   3
   0  15  -2 1.15957 2.74872  26
   0 -15  -2 5.55480 1.34616  23
   0 -15  -2 5.30742 2.56578  19
   0  15   2 7.48648 2.65518  22
   0  15  -2 2.38914 2.28530  20
   0 -15   2 4.50381 1.83240  21
   0  15  -2 4.69557 2.41875  22
   0  15   2 5.38180 2.04631  20
   0  15   2 5.28121 1.82134   8
   0  15  -2 7.59179 2.38857   7
   0 -15   2 3.24793 2.59317  19
   0 -15  -2 4.65307 2.23397  18
   0  15   2 0.93376 2.60516  16
   0  15  -2 7.27924 2.82454  16
   0 -15   2 10.0919 2.87913   5
   0  15   2 6.70187 1.69063  12
   0  15  -2 3.83284 1.27718  10
   0 -15  -2 5.54160 1.84531  10
   0 -15  -3 186.763 13.9204   2
   0 -15  -3 193.430 13.7499   3
   0 -15   3 201.143 13.8210   3
   0  15  -3 177.355 13.3256  26
   0 -15  -3 176.699 12.3832  23
   0 -15  -3 166.239 12.5504  25
   0  15   3 184.251 13.3280  26
   0  15   3 182.776 13.2537  22
   0  15  -3 168.698 12.9823  20
   0 -15  -3 180.335 13.3161  19
   0  15  -3 186.917 13.0153  22
   0  15   3 193.769 12.6348   8
   0  15  -3 189.118 12.9221   7
   0 -15  -3 165.967 12.6402   8
   0 -15  -3 192.892 13.1426  18
   0 -15   3 171.897 13.1200  18
   0  15  -3 188.372 13.4083  16
   0  15   3 205.996 13.2889  17
   0  15   3 176.366 12.9981  16
   0 -15   3 179.119 13.2860  19
   0 -15  -3 186.898 12.7791  10
   0  15   3 195.985 12.6374  12
   0 -15   3 173.200 13.3013   5
   0 -15   4 22.7776 3.66732   5
   0 -15   4 24.0049 3.94376   3
   0 -15  -4 27.9632 3.90821   3
   0  15   4 31.5874 3.86257  26
   0  15  -4 19.6668 3.62098  26
   0 -15  -4 16.0238 2.45787  25
   0  15  -4 26.2237 2.99393  23
   0  15  -4 26.2723 3.44613  20
   0  15   4 22.1881 3.55804  22
   0 -15  -4 25.8286 2.43573  23
   0  15  -4 22.6697 3.10311  22
   0 -15  -4 23.7985 3.62312  19
   0  15   4 28.9398 2.50464   8
   0  15  -4 24.8959 2.96920   7
   0 -15  -4 23.6264 2.70120   8
   0 -15   4 24.8618 2.64791   9
   0 -15  -4 28.3382 3.25595  18
   0  15   4 28.3912 3.35400  17
   0 -15   4 24.1156 3.38340  18
   0  15  -4 23.3902 3.87751  16
   0 -15   4 21.9634 3.53054  19
   0  15  -4 21.4351 3.30380  13
   0  15   4 25.1082 3.19222  16
   0 -15   4 19.6278 2.44420  12
   0 -15  -4 24.8924 2.88555  10
   0  15   4 29.1912 2.79525  12
   0 -15   5 7.53472 2.93973   5
   0 -15   5 6.30396 3.14695   3
   0 -15  -5 8.00362 3.14753   3
   0  15  -5 4.41922 2.91002  26
   0 -15  -5 4.77804 1.62792  25
   0  15   5 9.62891 3.10167  26
   0  15  -5 10.2720 2.31549  23
   0  15   5 9.37704 2.80250  22
   0  15  -5 9.28263 2.86393  20
   0  15  -5 11.8736 2.50161  22
   0  15  -5 8.32619 2.12123   7
   0  15   5 7.40359 1.60287   8
   0  15  -5 8.49109 1.85203   6
   0  15   5 8.24257 2.45568  17
   0 -15   5 7.82164 2.81957  19
   0 -15   5 8.41790 2.54561  18
   0 -15  -5 8.65725 2.47231  18
   0  15  -5 10.2666 2.80766  13
   0 -15   5 4.19090 1.73882  12
   0  15   5 6.53975 2.47992  16
   0 -15  -5 4.64226 2.15690  10
   0  15   5 8.78547 2.08852  12
   0 -15  -6 74.4360 6.30265   3
   0 -15   6 78.1577 5.98235   5
   0 -15   6 46.4741 4.11294   4
   0 -15  -6 57.1997 4.16657   1
   0 -15   6 85.0528 6.38877   3
   0  15  -6 80.6484 5.89376  26
   0  15   6 70.5616 5.64239  26
   0 -15  -6 49.7283 4.28514  25
   0  15   6 73.3754 5.73915  22
   0  15  -6 63.9727 5.53503  20
   0  15  -6 52.1207 5.00896  23
   0  15  -6 73.8190 5.15602  22
   0  15  -6 60.3323 4.62837   6
   0  15  -6 76.2916 4.96180   7
   0  15   6 77.4120 4.48433   8
   0 -15   6 83.0012 5.88655  19
   0  15   6 75.4760 5.41390  17
   0  15   6 71.1050 5.13376  16
   0 -15  -6 69.4320 5.30226  18
   0 -15   6 66.9522 5.47024  18
   0 -15   6 55.8251 4.64357  12
   0  15  -6 71.7541 5.56376  13
   0  15   6 84.1850 5.15133  12
   0 -15  -6 70.4242 5.23507  10
   0 -15   7 1.50141 1.33160   4
   0  15   7 2.48530 1.27035   4
   0 -15   7 3.53387 3.01283   5
   0  15   7 1.52095 1.17933   4
   0 -15  -7 2.43128 1.31335   1
   0 -15  -7 2.10433 3.07351   3
   0  15  -7-0.27347 1.18790   1
   0 -15   7-0.81590 3.28010   3
   0  15   7 3.90071 2.98393  26
   0  15  -7 5.65320 3.29567  26
   0  15  -7 3.14841 2.28750  23
   0  15  -7 2.79171 2.10247  22
   0  15   7 0.93306 2.64353  22
   0  15  -7 2.70425 2.80041  20
   0  15  -7 2.53824 1.62378   6
   0  15  -7-1.48124 1.87010   7
   0  15   7 1.27320 1.24106   8
   0 -15   7 1.43854 2.27206  18
   0  15   7 3.25284 2.24254  17
   0 -15  -7 2.78252 2.14394  18
   0  15   7 1.03565 2.19660  12
   0  15   7 1.50824 2.11184  16
   0  15  -7 1.87323 2.53485  13
   0  15   7 1.19264 3.14959  11
   0 -15  -7 2.96429 2.38292  10
   0 -15   8 1.10393 2.90356   5
   0  15   8 0.49108 1.43562   4
   0 -15   8 0.68210 1.52339   4
   0 -15   8-1.25352 3.32162   3
   0 -15  -8-1.29446 3.20522   3
   0  15  -8 0.09733 1.39578   1
   0 -15  -8 0.87944 1.54308   1
   0  15  -8 11.0630 3.13440  26
   0  15   8-0.27621 2.88320  26
   0  15  -8 0.63685 2.95028  20
   0  15  -8 0.69298 2.01996  22
   0  15  -8 0.97571 2.39316  23
   0  15   8 1.07001 1.10267   8
   0  15  -8 0.13683 1.72112   6
   0  15  -8 0.94088 1.71573   7
   0 -15  -8-1.00604 2.26589  18
   0  15  -8 8.80349 3.52924  16
   0 -15   8 0.87609 2.52929  18
   0  15   8-0.24680 2.28087  17
   0  15   8 1.90813 1.97876  16
   0  15   8 0.91438 2.29715  12
   0  15  -8 6.11583 2.66545  13
   0  15   8 4.13869 3.41057  11
   0 -15  -8 5.04535 2.42669  10
   0  15   9 602.110 41.4409   4
   0 -15   9 504.236 41.4238   4
   0 -15   9 623.101 42.5069   5
   0 -15  -9 706.900 42.9442   3
   0  15  -9 590.200 41.4498   1
   0 -15  -9 614.928 41.5076   1
   0  15  -9 553.166 41.9188  23
   0  15   9 682.160 42.1606  26
   0  15  -9 704.890 42.3218  26
   0  15  -9 533.130 42.1518  20
   0  15  -9 644.348 41.6143  22
   0  15  -9 680.639 41.4856   7
   0  15  -9 645.155 41.5489   6
   0  15  -9 638.673 42.4758  16
   0  15   9 664.726 42.0035  17
   0 -15  -9 656.232 42.0087  18
   0 -15   9 608.141 42.1464  18
   0  15   9 599.698 41.4395  16
   0  15  -9 652.086 42.0502  13
   0  15   9 661.389 42.0034  12
   0 -15  -9 676.183 42.1794  10
   0  15   9 709.633 42.8993  11
   0 -15 -10 133.455 9.80901   3
   0 -15  10 99.7157 8.20244   4
   0 -15  10 113.069 9.44847   5
   0  15  10 99.8184 8.15443   4
   0 -15 -10 113.782 8.26778   1
   0  15 -10 110.453 8.19487   1
   0  15 -10 125.904 9.17533  26
   0  15 -10 100.331 8.78901  23
   0  15  10 124.698 8.96649  26
   0  15 -10 101.522 9.06793  20
   0  15 -10 118.270 8.22693  22
   0  15 -10 117.667 8.22113   6
   0  15 -10 126.323 9.50171  16
   0 -15  10 104.673 8.78045  18
   0  15  10 119.649 8.65904  17
   0 -15 -10 118.833 8.69999  18
   0  15  10 125.611 8.88443  12
   0  15 -10 119.534 8.77549  13
   0 -15 -10 119.785 8.98762  10
   0  15  10 120.075 9.75284  11
   0  15  11 0.67114 1.88343   4
   0 -15 -11-1.41434 3.36436   3
   0 -15  11 0.54391 1.92548   4
   0 -15  11-0.41588 3.20566   5
   0 -15 -11-1.25413 2.04086   1
   0  15 -11 0.50439 1.91535   1
   0  15  11 0.78872 2.86042  26
   0  15 -11-0.29989 2.78604  23
   0  15 -11-0.59617 2.95936  26
   0  15  11 2.47062 2.97836  22
   0  15 -11-0.37872 3.35065  20
   0  15 -11 0.12274 1.72200  22
   0  15 -11 3.78930 1.84076   6
   0  15  11 3.32692 2.26165  17
   0 -15  11 3.76059 2.84699  18
   0 -15 -11 1.96736 2.24720  18
   0  15 -11 2.76582 3.54792  16
   0  15  11 2.03723 2.64406  12
   0  15 -11 1.26807 2.53011  13
   0 -15 -11 2.25693 2.72988  10
   0  15  11-1.41938 3.70417  11
   0  15  12 41.7213 3.86941   4
   0 -15  12 44.0755 5.21800   5
   0 -15  12 36.8751 3.95250   4
   0 -15 -12 37.5123 5.18399   3
   0 -15 -12 40.3088 3.93178   1
   0  15 -12 33.2844 3.77509   1
   0 -15  12 42.6454 4.60995  24
   0  15 -12 34.3459 4.57788  26
   0  15  12 37.9069 4.44068  26
   0  15 -12 35.4782 4.69558  23
   0  15  12 49.6340 5.01380  22
   0  15 -12 39.2656 5.14974  20
   0  15 -12 43.3258 3.74317   6
   0 -15 -12 42.2118 4.12694  18
   0 -15  12 38.2893 4.43978  18
   0  15  12 41.5299 4.06426  17
   0  15 -12 37.6947 5.16688  16
   0  15 -12 45.9863 4.32585  13
   0 -15 -12 45.4871 4.80226  10
   0  15  12 47.0495 5.65065  11
   0  15 -13 0.17861 1.88805   6
   0  15  13-1.27143 2.27740   4
   0 -15  13-0.22617 2.27178   4
   0 -15 -13 2.51956 3.59549   3
   0 -15  13-2.25633 3.76923   5
   0  15  13-0.73973 2.78702  26
   0  15 -13 2.93309 3.11980  26
   0  15 -13 1.35721 3.20269  23
   0 -15  13-2.38704 2.93367  24
   0  15 -13 0.42305 3.52160  20
   0  15  13 1.85397 3.26024  22
   0 -15 -13-0.89280 2.29880   1
   0  15 -13-0.21257 2.26109   1
   0 -15  13 2.98595 2.84514  18
   0 -15 -13-2.62199 2.34901  18
   0  15  13-1.84252 2.26421  17
   0  15 -13 2.12661 3.69375  16
   0  15 -13-3.09404 2.41281  13
   0  15  13 1.55419 3.99262  11
   0 -15 -13-0.72302 2.99915  10
   0 -15  14 0.49620 2.43013   4
   0  15  14 5.14465 2.48002   4
   0  15 -14 5.70946 2.19779   6
   0 -15  14 2.35226 3.54042   5
   0  15 -14-1.72939 3.15010  26
   0  15  14-0.70651 2.79398  26
   0  15 -14 3.25146 3.28359  23
   0 -15  14-1.39991 2.83564  24
   0  15 -14 4.01187 3.64906  20
   0  15  14 3.79076 3.17932  22
   0 -15 -14-1.03285 3.83715   2
   0 -15 -14 2.69828 2.58475   1
   0  15 -14 3.05098 2.59116   1
   0 -15  14 3.07603 2.69888  18
   0 -15 -14 0.69863 2.29261  18
   0  15  14 3.15536 2.18098  17
   0  15 -14 1.75982 3.91707  16
   0  15 -14 1.13396 2.42046  13
   0 -15 -14 0.38097 3.08624  10
   0  15  14-2.16266 4.13537  11
   0 -15  15 7.84189 3.92896   5
   0 -15  15 1.35197 2.75410   4
   0  15  15 3.82946 2.44904   4
   0  15 -15 4.24477 2.29278   6
   0 -15  15 1.43644 3.13439  24
   0  15  15 3.77074 2.78154  26
   0  15 -15 0.38091 3.35471  23
   0  15 -15 0.56054 3.04863  26
   0  15 -15-0.93734 3.83925  20
   0  15  15 5.02037 3.43182  22
   0 -15 -15 4.81018 2.72824   1
   0  15 -15 1.28082 2.61583   1
   0 -15 -15 3.70490 3.67504   2
   0  15  15 1.75503 2.25253  17
   0 -15  15 6.36415 3.07661  18
   0 -15 -15 0.45190 2.25642  18
   0  15 -15 0.90854 3.96212  16
   0  15 -15 4.29266 2.43805  13
   0  15  15 5.66523 4.43896  11
   0 -15 -15 6.82405 3.48053  10
   0  15  16 21.6731 3.54583   4
   0 -15  16 24.9646 4.89793   5
   0  15 -16 25.8308 3.31421   6
   0 -15  16 24.5871 3.75858   4
   0  15  16 20.8659 3.37221  26
   0 -15  16 19.3764 4.00861  24
   0  15 -16 12.0827 4.05564  23
   0  15 -16 21.3790 3.83993  26
   0  15 -16 25.0898 5.04973  20
   0  15  16 25.1448 4.43846  22
   0 -15 -16 27.7428 3.77696   1
   0  15 -16 16.7204 3.56447   1
   0 -15 -16 28.6620 5.23518   2
   0 -15  16 21.5520 3.99732  18
   0  15  16 28.8031 3.22576  17
   0  15 -16 25.7908 5.02575  16
   0 -15 -16 28.1353 3.23239  18
   0  15  16 22.6055 3.54370  13
   0 -15 -16 31.5349 4.59590  10
   0  15  16 27.7337 5.43474  11
   0 -15  17 7.88609 4.31720   5
   0  15  17 13.4625 3.21843   4
   0 -15  17 11.3544 3.23564   4
   0  15 -17 9.45496 2.61897   6
   0 -15  17 15.4460 3.68807  24
   0  15 -17 11.4750 4.01362  23
   0  15  17 13.1268 3.89191  22
   0  15 -17 3.60397 4.40402  20
   0  15 -17 4.79856 3.11912   1
   0 -15 -17 9.40389 4.52029   2
   0 -15 -17 16.7507 3.48421   1
   0  15 -17 13.9618 4.84481  16
   0 -15  17 12.1243 3.57437  18
   0 -15 -17 11.7022 2.45601  18
   0  15  17 10.4763 2.50368  17
   0  15  17 12.8377 3.11444  13
   0 -15 -17 8.34838 3.80158  10
   0  15  17 12.3126 5.03590  11
   0 -15  18 2.73410 4.42308   5
   0 -15  18 7.07612 3.52184   4
   0  15  18 6.72587 3.21872   4
   0  15 -18 10.6398 2.86116   6
   0  15 -18 4.46554 3.94659  23
   0 -15  18 7.93008 3.31660  24
   0  15  18 8.41818 3.82701  22
   0  15 -18 6.41475 3.31955   1
   0 -15 -18 12.3175 4.55992   2
   0 -15 -18 2.32178 3.38460   1
   0 -15  18 8.17459 3.43880  18
   0  15 -18 9.37099 4.73119  16
   0  15  18 6.65057 2.88168  13
   0 -15 -18 16.4920 4.17935  10
   0  15  18 9.57277 5.19028  11
   0 -15  19 0.71527 3.50781   4
   0  15  19 3.74507 3.23221   4
   0 -15  19 2.47360 3.75314  24
   0  15 -19 6.54205 4.22755  23
   0  15  19-1.20682 3.66259  22
   0  15 -19 5.44976 3.35806   1
   0 -15 -19 4.21717 3.43034   1
   0 -15 -19 3.98493 4.51470   2
   0 -15  19 8.43835 3.58500  18
   0  15 -19 2.01299 4.68100  16
   0  15  19 6.00364 2.73130  13
   0  15  19 1.31992 4.90776  11
   0 -15 -19 4.75349 3.99195  10
   0 -15 -20 14.4229 4.04550   1
   0  15 -20 10.4361 3.88156   1
   0 -15 -20 20.8135 5.18913   2
   0  15  20 15.2458 4.22558  22
   0 -15  20 16.0784 4.17834  24
   0  15 -20 18.9895 4.80651  23
   0  15 -20 16.8016 5.36879  16
   0 -15  20 13.1088 3.93495  18
   0  15  20 18.7259 3.96193   4
   0 -15  20 15.0886 4.17764   4
   0 -15 -20 22.6615 4.83684  10
   0  15  20 11.5584 5.50323  11
   0  15 -21-5.27284 3.96435   1
   0 -15 -21 1.16578 4.52797   2
   0  15  21 1.58612 3.86967  22
   0 -15  21-1.74793 3.85416  24
   0  15 -21 2.52483 4.38566  23
   0 -15  21 2.08106 3.67101  18
   0  15 -21 6.66995 4.96947  16
   0  15  21-2.26558 3.82808   4
   0  15  21-6.27610 5.80500  11
   0 -15 -21-3.54853 4.38897  10
   0 -15 -22 34.6567 5.68331   2
   0  15 -22 30.2118 4.82008   1
   0  15  22 30.2742 4.96517  22
   0 -15  22 28.0278 4.97138  24
   0  15 -22 16.1416 5.26874  23
   0  15 -22 24.2038 5.72069  16
   0  15  22 34.6552 4.85041   4
   0  15  22 28.4668 6.73551  11
   0 -15 -22 22.2737 5.03556  10
   0 -15  23 41.6883 5.53380  24
   0  15 -23 39.7154 6.10621  23
   0  15  23 38.9857 5.20848  22
   0  15 -23 28.2401 6.01285  16
   0  15  23 37.5586 6.72180  11
   0  15 -23 40.8587 5.43591   1
   0 -16   0 98.4212 7.19132   3
   0  16   0 73.5952 6.51185  26
   0 -16   0 64.7751 5.36396  21
   0 -16   0 70.5170 6.35311  19
   0  16   0 80.7109 6.21142  22
   0  16   0 68.2660 5.82255  20
   0  16   0 88.0667 6.20886   7
   0  16   0 74.9794 6.34239  16
   0 -16   0 86.9468 6.51214   5
   0  16   0 61.0102 5.30629  10
   0 -16   1 56.0906 5.72214   3
   0 -16  -1 65.4576 5.98088   3
   0  16  -1 66.1268 5.54852  26
   0 -16  -1 45.9018 5.01788  19
   0  16  -1 66.0424 5.11499  22
   0 -16   1 45.2716 4.21549  21
   0  16   1 56.2891 5.04801  22
   0  16  -1 44.6529 4.64148  20
   0  16   1 59.1718 4.64296  20
   0 -16  -1 42.8130 4.00843  21
   0  16   1 58.9475 5.09305   7
   0  16  -1 52.9211 4.84853   7
   0 -16   1 49.2246 5.12461  19
   0  16   1 54.3035 5.13815  16
   0 -16  -1 52.9611 4.89712  18
   0  16  -1 69.4867 5.43463  16
   0 -16   1 61.8321 5.33054   5
   0  16  -1 47.9917 3.98898  10
   0 -16   2 89.8589 7.85349   3
   0 -16  -2 74.1629 7.69507   3
   0  16  -2 96.4208 7.66893  26
   0  16  -2 91.4447 7.12895  20
   0  16  -2 106.900 7.30518  22
   0 -16   2 80.0985 7.35724  19
   0  16   2 96.6670 7.37015  22
   0 -16   2 76.8064 6.59685  21
   0 -16  -2 90.9653 7.42086  19
   0  16   2 85.2301 6.71088  20
   0  16  -2 95.4541 7.14800   7
   0  16  -2 96.9038 7.61586  16
   0 -16  -2 99.7023 7.31088  18
   0  16   2 93.1666 7.32134  16
   0 -16   2 90.9553 7.48200   5
   0  16  -2 79.1095 6.25926  10
   0  16   2 101.370 6.51665  12
   0 -16  -2 91.2778 6.71219  10
   0 -16   3 47.1584 5.89886   3
   0 -16  -3 61.6460 6.11653   3
   0 -16  -3 72.8786 6.51771   2
   0 -16  -3 42.4439 4.61265  25
   0  16  -3 60.9933 5.82920  26
   0  16   3 51.5748 5.75131  26
   0  16  -3 62.8664 5.31179  22
   0 -16  -3 70.8912 5.73175  19
   0  16   3 64.2398 5.59368  22
   0 -16   3 59.4687 5.59802  19
   0  16  -3 59.1090 5.37481  20
   0  16   3 62.1871 4.72773   8
   0  16  -3 61.0389 5.10911   7
   0 -16   3 59.7113 5.48096  18
   0 -16  -3 61.5270 5.42267  18
   0  16   3 52.7081 5.34011  16
   0  16  -3 69.0885 5.84365  16
   0 -16  -3 56.2890 4.88525  10
   0  16   3 69.1379 4.70495  12
   0 -16   3 56.5670 5.68114   5
   0 -16   4 99.1377 7.74383   5
   0 -16  -4 100.111 8.12598   3
   0 -16   4 96.2462 8.04024   3
   0  16  -4 107.753 7.88357  26
   0 -16  -4 72.7489 6.58665  25
   0  16   4 91.2482 7.66391  26
   0  16  -4 74.8079 6.80456  23
   0  16   4 89.3899 7.54029  22
   0  16  -4 109.576 7.32046  22
   0 -16  -4 96.5654 7.63398  19
   0  16  -4 90.1971 7.38577  20
   0  16   4 100.842 6.70008   8
   0  16  -4 111.729 7.15924   7
   0 -16   4 95.3126 7.47399  18
   0 -16  -4 98.7938 7.36834  18
   0  16   4 99.5578 7.44714  17
   0  16  -4 109.086 7.95424  16
   0  16   4 89.6240 7.29180  16
   0 -16   4 88.6996 7.53363  19
   0 -16   4 72.9584 6.52240  12
   0  16  -4 94.5238 7.49100  13
   0  16   4 92.5471 6.76021  12
   0 -16  -4 89.6216 6.96877  10
   0 -16   5 181.168 13.0763   5
   0 -16   5 197.158 13.5550   3
   0 -16  -5 206.315 13.6501   3
   0  16  -5 190.214 13.1452  26
   0  16   5 188.235 13.0022  26
   0 -16  -5 128.952 11.9132  25
   0  16  -5 165.364 12.7886  20
   0  16   5 180.139 12.9833  22
   0  16  -5 189.726 12.5684  22
   0  16  -5 158.080 12.3405  23
   0  16  -5 174.618 12.1418   6
   0  16   5 191.827 12.0625   8
   0  16  -5 189.201 12.4054   7
   0 -16   5 187.091 13.0367  19
   0  16   5 209.945 12.9265  17
   0 -16   5 189.965 12.9788  18
   0 -16  -5 182.007 12.7377  18
   0  16  -5 184.759 13.1904  16
   0  16   5 184.561 12.5769  16
   0  16  -5 191.215 12.8924  13
   0 -16   5 138.638 11.9912  12
   0  16   5 197.570 12.3395  12
   0 -16  -5 180.720 12.5094  10
   0 -16  -6 594.905 36.9627   3
   0 -16   6 584.434 36.6083   5
   0 -16   6 564.428 36.8500   3
   0  16   6 559.513 36.3618  26
   0  16  -6 597.641 36.4520  26
   0 -16  -6 420.006 35.2748  25
   0  16  -6 470.545 35.7967  23
   0  16  -6 576.101 35.9427  22
   0  16   6 556.077 36.3848  22
   0  16  -6 500.786 36.2015  20
   0  16  -6 529.025 35.5604   6
   0  16  -6 598.556 35.7984   7
   0  16   6 593.806 35.4651   8
   0 -16   6 577.005 36.3771  18
   0 -16  -6 609.353 36.2505  18
   0  16   6 597.944 36.2348  17
   0 -16   6 580.939 36.4963  19
   0  16   6 595.341 35.9508  16
   0  16   6 573.852 35.8257  12
   0 -16   6 410.697 35.4631  12
   0  16  -6 575.472 36.2539  13
   0 -16  -6 596.574 36.0757  10
   0 -16   7 7.43994 1.56362   4
   0 -16   7 17.3182 3.66307   5
   0 -16   7 17.9235 3.83798   3
   0 -16  -7 16.1095 4.01850   3
   0 -16  -7 12.6734 1.58943   1
   0  16  -7 15.4712 3.51645  26
   0  16   7 23.0037 3.69909  26
   0  16  -7 13.7144 2.80209  23
   0  16   7 13.6984 3.32648  22
   0  16  -7 18.1022 3.53626  20
   0  16  -7 15.8352 2.75663  22
   0  16  -7 21.2162 2.51302   7
   0  16  -7 13.2161 2.15962   6
   0 -16  -7 16.6829 2.82676  18
   0 -16   7 16.6498 3.07595  18
   0 -16   7 11.6548 3.24036  19
   0  16   7 16.3500 2.94621  17
   0  16  -7 13.6297 3.22659  13
   0  16   7 15.7204 2.72787  16
   0  16   7 16.3208 2.71957  12
   0 -16  -7 19.0456 2.98552  10
   0  16   8 442.975 36.3516   4
   0  16   8 499.138 36.3763   4
   0 -16   8 420.454 36.4089   4
   0 -16  -8 701.234 38.3806   3
   0 -16   8 688.607 38.0167   5
   0 -16   8 662.010 38.2114   3
   0 -16  -8 529.423 36.4625   1
   0  16  -8 479.685 36.3571   1
   0  16  -8 486.944 37.0399  23
   0  16   8 637.560 37.4829  26
   0  16  -8 657.429 37.6388  26
   0  16   8 627.439 37.6680  22
   0  16  -8 556.907 37.5268  20
   0  16  -8 655.133 36.9887  22
   0  16  -8 698.857 36.8234   7
   0  16  -8 602.162 36.6894   6
   0 -16   8 573.650 37.3978  18
   0 -16  -8 637.683 37.3217  18
   0  16   8 639.589 37.3187  17
   0  16  -8 680.707 37.4836  13
   0  16   8 599.916 36.8012  16
   0  16   8 669.595 37.1913  12
   0  16   8 677.715 38.2069  11
   0 -16  -8 643.063 37.3766  10
   0 -16  -9 141.895 10.0115   3
   0 -16   9 89.1776 8.09280   4
   0  16   9 97.8018 8.04641   4
   0 -16   9 122.775 9.56427   5
   0 -16  -9 105.287 8.14130   1
   0  16  -9 90.8466 8.02766   1
   0 -16   9 139.681 10.0748   3
   0  16  -9 95.1562 8.83168  23
   0  16  -9 151.483 9.56481  26
   0  16   9 124.902 9.16160  26
   0  16  -9 124.857 8.48420  22
   0  16  -9 110.163 9.26214  20
   0  16  -9 124.988 8.30044   6
   0  16  -9 135.507 8.30887   7
   0  16   9 142.958 9.00061  17
   0 -16  -9 131.533 8.94201  18
   0 -16   9 127.116 9.11961  18
   0  16  -9 128.064 9.68486  16
   0  16   9 117.704 8.28388  16
   0  16  -9 123.710 9.02921  13
   0  16   9 130.312 8.90702  12
   0 -16  -9 135.228 9.15468  10
   0  16   9 132.701 10.0171  11
   0 -16 -10 12.9475 3.85613   3
   0 -16  10 4.29723 1.92195   4
   0 -16  10 12.2762 3.88625   5
   0  16  10 7.08852 1.81411   4
   0 -16 -10 7.50107 2.06834   1
   0 -16  10 8.95511 3.81866   3
   0  16 -10 4.82482 1.83165   1
   0  16 -10 9.36994 3.36283  26
   0  16  10 14.2436 3.44486  26
   0  16 -10 10.1030 3.16489  23
   0  16 -10 5.25895 3.31840  20
   0  16 -10 6.60616 2.06967  22
   0  16 -10 6.41329 1.91359   6
   0 -16 -10 6.82851 2.47424  18
   0  16  10 7.65943 2.53843  17
   0 -16  10 6.50459 2.96018  18
   0  16 -10 12.5842 3.96160  16
   0  16  10 7.54353 2.79860  12
   0  16 -10 8.68200 2.90598  13
   0 -16 -10 6.92006 2.84112  10
   0  16  10 11.7866 3.84714  11
   0 -16  11 2.39879 2.05083   4
   0 -16  11-1.75582 3.37335   5
   0 -16 -11 3.46259 3.83068   3
   0  16 -11 1.52626 1.74537   6
   0  16  11 3.72485 1.96002   4
   0 -16 -11 2.34952 2.00898   1
   0  16 -11 0.92711 1.92532   1
   0  16  11 3.42271 3.09437  26
   0  16 -11 8.69208 3.46341  26
   0  16 -11 2.45962 2.81304  23
   0  16 -11 4.78725 1.92916  22
   0  16 -11-0.39714 3.24174  20
   0  16  11-0.75156 3.12164  22
   0 -16 -11 2.07365 2.37991  18
   0  16 -11-4.62675 3.79077  16
   0 -16  11 2.99640 2.77618  18
   0  16  11 6.03427 2.48295  17
   0  16 -11-1.09731 2.74069  13
   0  16  11 5.25715 2.87564  12
   0  16  11 5.90203 3.70263  11
   0 -16 -11 3.67337 2.81274  10
   0  16  12 109.449 8.50710   4
   0 -16 -12 121.752 10.2024   3
   0 -16  12 145.810 10.2093   5
   0 -16  12 101.434 8.54278   4
   0  16 -12 94.1375 8.44433   1
   0 -16 -12 112.401 8.58170   1
   0  16 -12 136.420 9.54786  26
   0  16  12 122.246 9.20718  26
   0  16 -12 93.0737 9.09536  23
   0  16  12 140.568 9.77409  22
   0  16 -12 97.6646 9.56346  20
   0  16 -12 123.561 8.48833   6
   0 -16 -12 126.687 8.92849  18
   0  16  12 127.604 8.91368  17
   0  16 -12 108.801 9.81461  16
   0 -16  12 114.585 9.28652  18
   0  16  12 133.112 9.29155  12
   0  16 -12 118.152 9.00519  13
   0  16  12 139.616 10.4169  11
   0 -16 -12 129.754 9.46811  10
   0 -16  13 8.06245 3.93046   5
   0 -16 -13 4.20771 3.81119   3
   0  16  13 11.4094 2.47981   4
   0 -16  13 9.31797 2.54317   4
   0  16 -13 6.81750 2.07109   6
   0 -16  13 5.33414 2.88926  24
   0  16  13-0.80259 3.12994  26
   0  16 -13 5.69156 3.41769  26
   0  16  13 6.68274 3.50327  22
   0  16 -13 5.20224 3.26655  23
   0  16 -13 2.20810 3.70069  20
   0 -16 -13 7.44222 2.45380   1
   0  16 -13 7.39690 2.32378   1
   0 -16 -13 5.49237 2.50259  18
   0 -16  13 10.5235 2.98022  18
   0  16  13 6.25470 2.39148  17
   0  16 -13-0.90059 4.16955  16
   0  16 -13 1.54554 2.68677  13
   0  16  13 5.36827 3.11974  12
   0 -16 -13 11.5691 3.37752  10
   0  16  13 12.8257 4.46876  11
   0  16  14 34.2392 3.96057   4
   0  16 -14 40.2023 3.72523   6
   0 -16 -14 47.1965 5.86981   3
   0 -16  14 39.4523 5.39289   5
   0 -16  14 32.9321 4.02105   4
   0  16 -14 31.1497 4.89329  23
   0  16  14 38.9553 4.46468  26
   0 -16  14 43.2020 4.67695  24
   0  16 -14 42.5781 4.94097  26
   0  16 -14 25.0772 5.19569  20
   0  16  14 35.3421 5.00111  22
   0 -16 -14 42.7572 5.67913   2
   0  16 -14 41.5381 4.04553   1
   0 -16 -14 36.1649 4.14778   1
   0  16 -14 27.4739 5.19681  16
   0 -16  14 34.5848 4.58497  18
   0  16  14 33.7254 3.91266  17
   0 -16 -14 38.4033 4.01565  18
   0  16 -14 38.1514 4.21312  13
   0  16  14 37.6234 4.67880  12
   0 -16 -14 47.1298 5.05660  10
   0  16  14 54.6137 6.18182  11
   0 -16  15 93.2018 8.73263   5
   0  16 -15 102.951 7.24226   6
   0 -16  15 71.2116 7.35617   4
   0  16  15 93.5870 7.47788   4
   0  16 -15 94.2643 7.91775  26
   0  16  15 94.2168 7.64036  26
   0  16 -15 66.3962 7.90078  23
   0 -16  15 92.4089 8.06775  24
   0  16 -15 72.6043 8.54743  20
   0  16  15 94.8637 8.34797  22
   0 -16 -15 129.870 9.45323   2
   0 -16 -15 100.049 7.60221   1
   0  16 -15 82.0685 7.34966   1
   0 -16 -15 106.040 7.47153  18
   0  16 -15 73.3427 8.56946  16
   0 -16  15 89.9568 7.90551  18
   0  16  15 101.645 7.42191  17
   0  16  15 99.4549 7.83197  13
   0  16 -15 99.4015 7.46105  13
   0  16  15 101.852 9.27344  11
   0 -16 -15 109.612 8.38740  10
   0 -16  16 9.55889 4.61215   5
   0  16  16 13.2551 3.17953   4
   0  16 -16 11.3761 2.62018   6
   0 -16  16 11.5950 3.24455   4
   0  16 -16 11.9790 3.73069  26
   0  16 -16 15.5780 4.12796  23
   0 -16  16 18.0133 3.83635  24
   0  16  16 11.4563 3.19681  26
   0  16 -16 6.62654 4.51624  20
   0  16  16 14.9213 4.04330  22
   0 -16 -16 16.3097 4.60718   2
   0  16 -16 8.21044 3.09775   1
   0 -16 -16 12.2190 3.20191   1
   0  16  16 23.2061 2.84130  17
   0 -16  16 13.3871 3.60646  18
   0  16 -16 11.3308 4.91303  16
   0 -16 -16 14.5578 2.74148  18
   0  16  16 13.9400 3.32307  13
   0  16  16 11.4325 4.64985  11
   0 -16 -16 18.5754 4.15327  10
   0 -16  17 2.74617 4.60592   5
   0 -16  17 2.12953 3.05290   4
   0  16  17 5.14655 3.08344   4
   0  16 -17-1.28628 3.98570  23
   0 -16  17 10.6055 3.56126  24
   0  16 -17 8.51149 4.63725  20
   0  16  17 0.41847 3.77173  22
   0  16 -17 1.14187 2.94466   1
   0 -16 -17 1.71275 4.35038   2
   0 -16 -17 1.49151 3.06296   1
   0  16 -17 4.54964 4.84942  16
   0 -16  17 3.14417 3.25356  18
   0 -16 -17-0.42178 2.19273  18
   0  16  17 2.87061 2.98716  13
   0 -16 -17 3.15093 4.02106  10
   0  16  17 2.49300 4.93760  11
   0 -16  18 339.855 20.4220   5
   0  16  18 251.495 18.7489   4
   0  16 -18 277.216 19.5119  23
   0 -16  18 284.068 19.3210  24
   0  16  18 242.541 19.2063  22
   0  16 -18 205.962 19.5833  20
   0  16 -18 215.025 18.6049   1
   0 -16 -18 364.250 20.6420   2
   0  16 -18 269.615 19.8071  16
   0 -16  18 268.631 19.1943  18
   0  16  18 249.061 18.5786  13
   0 -16 -18 288.651 19.5953  10
   0  16  18 318.701 20.7101  11
   0 -16 -19 53.6324 6.38834   2
   0  16 -19 28.5526 4.86272   1
   0  16  19 48.9837 5.71302  22
   0  16 -19 40.7230 6.58039  20
   0 -16  19 40.1136 5.23611  24
   0  16 -19 30.4772 5.54029  23
   0  16 -19 50.8373 6.67746  16
   0 -16  19 36.8224 5.04047  18
   0 -16  19 49.5326 6.60803   5
   0  16  19 39.4289 4.89780   4
   0 -16 -19 41.2669 5.82638  10
   0  16  19 49.3010 6.86527  11
   0  16 -20-0.34178 3.51821   1
   0 -16 -20 2.94883 4.36606   2
   0  16  20 2.09657 3.85734  22
   0  16 -20 1.78669 5.06202  20
   0  16 -20 6.32791 4.78949  23
   0 -16  20 9.38518 3.60517  24
   0 -16  20 1.69491 3.66277  18
   0  16 -20-1.59040 4.77801  16
   0  16  20 4.80949 3.53624   4
   0  16  20 8.89306 5.27612  11
   0 -16 -20 0.50063 4.05777  10
   0  16 -21 7.04340 4.58105  23
   0 -16  21 15.7668 3.94885  24
   0  16 -21 13.8930 5.10111  16
   0 -16  21 12.8183 4.02002  18
   0  16  21 11.1760 4.18860  22
   0 -16 -21 9.50846 4.83642   2
   0  16  21 9.78185 5.48078  11
   0 -16 -21 10.7753 4.46593  10
   0 -16  22-0.44342 4.02732  24
   0  16 -22-0.51961 4.58247  23
   0  16 -22-1.06495 5.03911  16
   0 -16 -22 2.37670 4.84396   2
   0  16  22-0.40406 3.84395  22
   0  16  22 4.97106 5.68586  11
   0 -16 -22-0.52422 4.53823  10
   0  16  23 22.2724 4.68826  22
   0 -16  23 33.2643 4.94093  24
   0  17   0 0.67306 2.97683  26
   0 -17   0-1.44056 1.73863  21
   0  17   0-0.41788 2.31306  20
   0  17   0-0.29253 2.54039  22
   0 -17   0 0.99361 2.84918  19
   0  17   0 0.53859 2.51473   7
   0 -17   0 1.21717 2.56716  18
   0  17   0 3.30343 3.00910  16
   0 -17   0 0.32442 2.66345   5
   0 -17   0-1.31990 3.56125   3
   0 -17  -1 98.2237 8.30799   3
   0 -17   1 101.554 8.33329   3
   0  17  -1 110.568 7.98186  26
   0  17   1 90.6658 7.03106  20
   0  17   1 94.6818 7.61551  22
   0 -17   1 69.3115 6.63314  21
   0 -17   1 87.4299 7.62894  19
   0  17  -1 83.7626 7.13299  20
   0  17  -1 112.729 7.63172  22
   0 -17  -1 100.830 7.80332  19
   0  17  -1 100.799 7.37755   7
   0  17   1 104.951 7.60040   7
   0  17  -1 112.549 7.93263  16
   0  17   1 97.2312 7.60870  16
   0 -17  -1 90.6588 7.40457  18
   0 -17   1 96.5041 7.74731   5
   0  17  -1 80.0775 6.49222  10
   0 -17   2 78.3522 6.98830   3
   0 -17  -2 72.3418 6.84152   3
   0  17  -2 75.1111 6.56909  26
   0  17  -2 79.4598 6.10849  22
   0 -17   2 71.2410 6.29301  19
   0  17   2 69.2472 6.18816  22
   0  17  -2 68.0616 5.88054  20
   0 -17  -2 67.9192 6.17452  19
   0 -17   2 60.7907 5.28379  21
   0  17   2 63.0905 5.41018  20
   0  17  -2 79.0312 5.89957   7
   0  17   2 70.2674 6.10754   7
   0  17   2 64.5118 6.13369  16
   0 -17  -2 73.7892 6.02147  18
   0  17  -2 73.4505 6.31734  16
   0  17  -2 60.2062 4.89520  10
   0 -17   2 76.2448 6.39928   5
   0 -17   3 18.3079 3.34672   5
   0 -17   3 12.8763 3.93344   3
   0 -17  -3 16.6407 4.38943   2
   0 -17  -3 15.2685 3.89089   3
   0  17  -3 13.3261 3.56339  26
   0  17   3 18.1235 3.71813  26
   0  17  -3 9.99677 2.89494  20
   0  17   3 22.3447 3.43252  22
   0  17  -3 16.1984 2.95861  22
   0 -17  -3 16.0524 3.31538  19
   0  17  -3 16.4362 2.78921   7
   0 -17   3 11.5737 3.26237  19
   0  17  -3 13.1954 3.61421  16
   0 -17  -3 17.9945 2.90531  18
   0  17   3 13.8738 3.23098  16
   0  17  -3 11.1631 3.29442  13
   0  17   3 13.1085 2.07015  12
   0 -17  -3 16.5479 2.48871  10
   0 -17   4-0.72573 3.08178   5
   0 -17  -4 0.90310 3.25170   3
   0 -17   4-0.89646 3.34308   3
   0  17   4 0.66786 3.16038  26
   0  17  -4 2.39889 3.40164  26
   0 -17  -4-1.36201 2.92944  19
   0  17  -4-3.92360 2.83467  20
   0  17   4 1.64053 2.86740  22
   0  17  -4 1.27534 2.36927  22
   0  17  -4 0.85908 2.24625   7
   0 -17   4 5.58731 2.63176  18
   0 -17   4-1.03824 3.01508  19
   0  17  -4 1.05529 3.23134  16
   0 -17  -4 2.04874 2.48578  18
   0  17   4-0.99318 2.61908  16
   0  17  -4-2.85686 2.85010  13
   0  17   4 1.72916 1.76183  12
   0 -17  -4 2.74533 2.09138  10
   0 -17   5 113.521 8.96392   5
   0 -17   5 106.729 9.34194   3
   0 -17  -5 121.389 9.47159   3
   0  17  -5 124.358 9.03338  26
   0  17   5 117.606 8.98175  26
   0  17  -5 89.0505 7.99195  23
   0  17  -5 120.758 8.39981  22
   0  17   5 105.705 8.73214  22
   0  17  -5 97.0490 8.49316  20
   0  17  -5 90.6988 7.73604   6
   0  17  -5 121.669 8.17811   7
   0  17   5 109.094 8.31095  16
   0 -17   5 98.2897 8.53312  18
   0 -17   5 107.507 8.81017  19
   0  17  -5 100.829 8.85307  16
   0 -17  -5 107.367 8.47581  18
   0  17   5 115.504 8.56081  17
   0  17  -5 118.445 8.68964  13
   0 -17  -5 116.876 8.26199  10
   0  17   5 111.295 7.93473  12
   0 -17  -6 268.982 17.6869   3
   0 -17   6 261.066 17.2994   5
   0 -17   6 225.332 17.4365   3
   0  17  -6 235.260 17.0437  26
   0  17   6 238.821 17.0146  26
   0  17   6 242.475 17.0416  22
   0  17  -6 193.810 16.7212  20
   0  17  -6 258.855 16.5669  22
   0  17  -6 192.911 16.2966  23
   0  17  -6 213.494 16.0420   6
   0  17  -6 241.201 16.3058   7
   0 -17   6 240.279 16.9481  18
   0  17   6 241.627 16.5142  16
   0 -17  -6 251.436 16.7786  18
   0  17   6 253.016 16.8127  17
   0  17  -6 228.756 17.1341  16
   0 -17   6 241.448 17.0799  19
   0  17  -6 254.668 16.9030  13
   0 -17  -6 244.665 16.5778  10
   0  17   6 239.596 16.3107  12
   0 -17   7 96.2004 7.74804   5
   0 -17  -7 83.0305 7.87175   3
   0 -17   7 82.5612 7.98186   3
   0  17  -7 84.2485 7.52451  26
   0  17   7 84.5004 7.42881  26
   0  17  -7 80.5868 6.82432  23
   0  17   7 93.3399 7.53466  22
   0  17  -7 74.0320 7.30454  20
   0  17  -7 84.9638 6.75314  22
   0  17  -7 90.3243 6.55542   7
   0  17  -7 79.3265 6.27008   6
   0 -17   7 91.4385 7.69923  19
   0  17   7 91.9190 7.13337  17
   0 -17  -7 87.6037 7.01255  18
   0 -17   7 65.2241 7.04374  18
   0  17  -7 97.7979 7.29818  13
   0  17   7 86.0926 6.75311  16
   0  17   7 83.9533 6.68205  12
   0 -17  -7 90.9031 7.03794  10
   0 -17  -8 187.490 12.6455   3
   0 -17   8 178.571 12.2108   5
   0 -17   8 166.484 12.4179   3
   0  17  -8 148.499 11.8513  26
   0  17   8 193.219 12.0029  26
   0  17  -8 130.733 11.2155  23
   0  17   8 155.125 11.8299  22
   0  17  -8 148.077 11.0809  22
   0  17  -8 120.635 11.6126  20
   0  17  -8 135.411 10.7174   6
   0  17  -8 177.452 10.9710   7
   0 -17   8 162.407 11.9867  19
   0 -17   8 152.577 11.6854  18
   0  17   8 170.475 11.5102  17
   0 -17  -8 167.542 11.4994  18
   0  17   8 135.208 10.9694  16
   0  17  -8 147.556 11.5201  13
   0  17   8 157.692 11.2137  12
   0 -17  -8 168.145 11.5194  10
   0  17   9 104.803 9.52687   4
   0 -17   9 163.740 11.4929   5
   0 -17  -9 170.189 11.7581   3
   0  17  -9 112.528 9.55346   1
   0 -17   9 163.969 11.7391   3
   0  17  -9 124.777 10.4515  23
   0  17   9 183.357 11.1750  26
   0  17  -9 175.534 11.2275  26
   0  17  -9 161.198 10.2410  22
   0  17  -9 111.108 10.8472  20
   0  17  -9 166.827 9.99837   7
   0  17  -9 151.383 9.90887   6
   0 -17   9 158.262 11.2893  19
   0 -17  -9 174.405 10.7485  18
   0 -17   9 139.613 10.7797  18
   0  17   9 168.554 10.6726  17
   0  17   9 151.666 10.4664  12
   0  17   9 144.167 9.98151  16
   0  17  -9 159.208 10.8317  13
   0 -17  -9 171.326 10.8844  10
   0  17   9 176.893 11.8482  11
   0  17  10 7.06096 1.74171   4
   0 -17  10 12.0468 3.86398   5
   0 -17 -10 8.08509 3.91286   3
   0 -17  10 7.45569 4.02781   3
   0  17 -10 7.96124 1.82088   1
   0  17  10 10.9689 3.59610  26
   0  17 -10 14.5656 3.76320  26
   0  17 -10 12.6632 3.83481  20
   0  17 -10 10.5983 2.32365  22
   0  17 -10 13.4234 3.23430  23
   0  17 -10 9.95984 2.02160   6
   0 -17  10 7.25047 3.02510  18
   0  17  10 9.45953 2.60579  17
   0 -17 -10 5.78924 2.53770  18
   0  17 -10 11.6291 4.02649  16
   0  17  10 10.1957 2.87371  12
   0  17 -10 12.3396 3.20134  13
   0  17  10 15.6745 4.06919  11
   0 -17 -10 8.11500 3.11017  10
   0  17 -11 1.45634 1.77192   6
   0  17  11 1.77040 1.71912   4
   0 -17 -11 1.03526 3.60679   3
   0 -17  11-0.92574 3.60941   5
   0  17 -11-0.67489 1.73882   1
   0 -17  11-4.08623 3.95201   3
   0  17  11-1.53781 3.23709  26
   0  17 -11 2.42054 3.52936  26
   0  17 -11 0.62514 3.16856  23
   0  17 -11-2.49044 3.47859  20
   0  17 -11-3.11750 3.93954  16
   0 -17  11 1.76535 3.04704  18
   0 -17 -11 2.44829 2.49188  18
   0  17  11 0.52879 2.43547  17
   0  17  11-0.29014 2.84525  12
   0  17 -11 1.47666 2.86758  13
   0 -17 -11-0.34416 2.84536  10
   0  17  11-0.50932 3.97159  11
   0 -17  12 50.4904 5.82101   5
   0  17  12 41.2214 3.87477   4
   0 -17 -12 52.0734 6.00010   3
   0  17 -12 27.5619 3.77818   1
   0  17 -12 46.2628 5.21591  26
   0  17  12 50.6207 5.09746  26
   0  17 -12 44.8437 5.18468  23
   0  17  12 48.9334 5.48432  22
   0  17 -12 43.2552 5.66379  20
   0  17 -12 45.6223 3.85004   6
   0 -17 -12 49.3498 4.53107  18
   0  17  12 46.7035 4.40613  17
   0 -17  12 39.6838 4.73376  18
   0  17 -12 44.2532 5.83910  16
   0  17  12 36.4741 4.67841  12
   0  17 -12 42.8412 4.66582  13
   0 -17 -12 48.4823 5.08345  10
   0  17  12 54.5067 6.27196  11
   0  17 -13 2.22839 1.92111   6
   0  17  13 0.73731 2.22738   4
   0 -17 -13 3.82985 4.02972   3
   0 -17  13 7.44821 4.07819   5
   0  17 -13 9.83483 3.76319  26
   0 -17  13 2.59891 3.08199  24
   0  17  13 3.75244 3.32388  26
   0  17  13 2.91760 3.77632  22
   0  17 -13 3.17556 3.29678  23
   0  17 -13-0.45952 4.01701  20
   0  17 -13 0.18293 2.22126   1
   0 -17 -13 3.31492 4.05149   2
   0 -17  13 1.10962 3.09132  18
   0  17 -13 0.47560 4.14466  16
   0  17  13 1.25507 2.41529  17
   0 -17 -13 1.56298 2.41535  18
   0  17 -13 0.55564 2.87594  13
   0  17  13 0.66556 3.11797  12
   0  17  13 5.50221 4.43905  11
   0 -17 -13-5.37908 3.37998  10
   0 -17 -14 160.203 12.0863   3
   0 -17  14 158.118 11.8644   5
   0  17 -14 140.205 9.99727   6
   0  17  14 122.419 10.0975   4
   0 -17  14 127.138 10.9789  24
   0  17 -14 134.602 10.8707  26
   0  17  14 159.311 10.8086  26
   0  17 -14 117.819 10.8409  23
   0  17 -14 108.494 11.2537  20
   0  17  14 142.399 11.2601  22
   0  17 -14 134.351 10.1587   1
   0 -17 -14 150.927 11.9216   2
   0 -17  14 114.378 10.6393  18
   0  17  14 158.808 10.4322  17
   0  17 -14 130.255 11.5744  16
   0 -17 -14 160.245 10.4983  18
   0  17  14 147.040 10.8576  13
   0  17  14 143.334 10.9307  12
   0  17 -14 133.884 10.4767  13
   0  17  14 159.059 12.3160  11
   0 -17 -14 154.960 11.2537  10
   0 -17  15 5.86931 4.34571   5
   0  17  15 6.85052 2.66011   4
   0  17 -15 6.47382 3.65445  26
   0  17  15 9.16731 3.46519  26
   0 -17  15 5.74131 3.37860  24
   0  17 -15 14.1238 4.81179  20
   0  17 -15 10.6289 4.00890  23
   0  17  15 12.0525 4.08631  22
   0  17 -15 4.98450 2.59420   1
   0 -17 -15 9.70383 4.49202   2
   0  17 -15 8.06239 4.53794  16
   0 -17 -15 10.9174 2.63994  18
   0 -17  15 10.4769 3.45466  18
   0  17  15 11.8915 2.69437  17
   0  17  15 10.9919 3.46305  13
   0  17 -15 13.5017 3.12982  13
   0  17  15 5.66489 3.40490  12
   0 -17 -15 8.45646 3.89840  10
   0  17  15 14.8140 4.93606  11
   0  17  16 82.6240 7.41085   4
   0 -17  16 121.334 9.32121   5
   0 -17  16 98.5406 8.16179  24
   0  17 -16 90.5070 7.92905  26
   0  17  16 90.7178 7.59050  26
   0  17  16 94.4727 8.43736  22
   0  17 -16 74.7779 8.78034  20
   0  17 -16 65.4751 8.06715  23
   0  17 -16 73.7337 7.31822   1
   0 -17 -16 118.055 9.58442   2
   0 -17  16 92.3464 8.18913  18
   0  17 -16 94.0173 8.94278  16
   0 -17 -16 109.789 7.42712  18
   0  17  16 98.7866 7.35170  17
   0  17  16 86.8818 7.79696  13
   0  17  16 86.6795 8.30923  12
   0  17  16 121.901 9.83174  11
   0 -17 -16 97.0976 8.39598  10
   0  17  17 71.3311 6.35045   4
   0 -17  17 88.7038 8.36658   5
   0 -17  17 75.0720 7.05149  24
   0  17 -17 42.7559 6.82676  23
   0  17 -17 71.7593 7.89602  20
   0  17  17 82.2238 7.64909  22
   0 -17 -17 81.5691 8.06790   2
   0  17 -17 59.0896 6.20550   1
   0 -17  17 75.7673 7.07934  18
   0  17 -17 77.5499 8.01177  16
   0  17  17 69.4178 6.61859  13
   0  17  17 70.0423 7.21952  12
   0  17  17 102.076 8.98728  11
   0 -17 -17 92.5815 7.66184  10
   0 -17  18 16.9662 5.29054   5
   0  17 -18 12.1831 4.52030  23
   0 -17  18 11.0895 3.99949  24
   0  17 -18 18.7571 5.26278  20
   0  17  18 19.8821 4.68339  22
   0 -17 -18 14.8714 5.31359   2
   0 -17  18 20.0619 4.07546  18
   0  17 -18 16.6536 5.35365  16
   0  17  18 17.5754 4.48966  12
   0  17  18 9.66342 3.39942  13
   0 -17 -18 16.2297 4.45448  10
   0  17  18 21.5238 5.66815  11
   0 -17  19-0.59961 4.63928   5
   0  17 -19-3.75715 4.21648  23
   0 -17  19 1.25594 3.68092  24
   0  17 -19 2.93723 5.05357  20
   0  17  19-2.20256 4.14688  22
   0 -17 -19 0.59959 4.49064   2
   0  17 -19 4.35832 4.96211  16
   0 -17  19 3.42631 3.62531  18
   0  17  19-5.03863 4.13644  12
   0  17  19-3.34407 5.29555  11
   0 -17 -19 0.98629 4.29604  10
   0 -17  20 4.28395 4.79088   5
   0 -17 -20-1.80064 4.43849   2
   0  17  20 0.43729 3.94914  22
   0  17 -20 8.44861 5.05760  20
   0 -17  20-0.85817 3.81862  24
   0  17 -20 0.48584 4.27189  23
   0  17 -20-3.84335 5.00108  16
   0 -17  20-1.29918 3.73756  18
   0  17  20-0.47519 4.32840  12
   0 -17 -20 4.05190 4.30147  10
   0  17  20 3.41778 5.47313  11
   0 -17  21 12.1708 4.09761  24
   0  17 -21 7.50301 4.49952  23
   0 -17  21 7.02132 4.06975  18
   0  17 -21 2.75626 5.15043  16
   0 -17 -21 11.4404 4.88855   2
   0  17 -21 11.1978 5.34692  20
   0  17  21 3.44206 4.19428  22
   0  17  21 10.4288 5.55392  11
   0 -17 -21 12.4545 4.58315  10
   0  17  22 26.8573 4.93434  22
   0  17 -22 23.0254 5.47687  23
   0 -17  22 23.3856 4.62736  24
   0  18   0 11.2194 3.64079  26
   0 -18   0 10.8123 2.98400  19
   0  18   0 7.85442 2.62105  20
   0  18   0 15.3788 3.12431  22
   0  18   0 10.5914 3.01467   7
   0 -18   0 7.18526 2.85796  18
   0  18   0 9.31889 3.27054  16
   0 -18   0 14.5630 3.91797   3
   0 -18   0 10.7016 3.27945   5
   0  18  -1 1.45423 3.41327  26
   0  18  -1-2.43543 2.77280  22
   0  18   1 2.90547 2.83840  22
   0 -18   1 0.70177 2.90087  19
   0 -18  -1 0.69515 2.81342  19
   0  18  -1 1.19995 2.46602  20
   0  18   1-0.58895 2.29922  20
   0  18   1-1.19677 2.77878   7
   0  18  -1-1.36447 2.53453   7
   0  18  -1 0.33534 3.17354  16
   0 -18  -1-1.92918 2.57435  18
   0  18   1 4.01092 2.97311  16
   0 -18   1-3.19359 3.19505   5
   0 -18  -1-0.94112 3.61200   3
   0 -18   1 1.41005 3.32232   3
   0 -18   2-0.47073 3.40970   3
   0 -18  -2 8.05702 3.55416   3
   0  18  -2 1.46122 3.23642  26
   0  18  -2-2.95017 2.87012  22
   0  18  -2 0.51998 2.68951  20
   0  18   2 0.33232 2.88258  22
   0 -18  -2 5.56679 2.85219  19
   0  18  -2 2.58612 2.47961   7
   0  18   2 6.25083 2.77883   7
   0 -18  -2 5.71095 2.69162  18
   0  18   2 4.14986 2.84757  16
   0 -18   2 2.47989 2.93440  19
   0  18  -2 0.69795 3.41003  16
   0  18  -2 2.75300 2.96585  13
   0 -18   2 6.56688 3.12361   5
   0 -18   3 11.2348 3.56082   5
   0 -18   3 5.67987 3.81935   3
   0 -18  -3 13.6103 4.35767   2
   0 -18  -3 18.1091 3.95410   3
   0  18  -3 8.44023 3.72170  26
   0  18   3 16.2695 3.69441  26
   0  18  -3 11.3153 2.98423  20
   0  18  -3 14.5302 3.06131  22
   0  18   3 11.9433 3.32816  22
   0 -18  -3 7.37246 3.02160  19
   0  18  -3 10.4638 2.68988   7
   0  18   3 13.3383 3.28256   7
   0 -18   3 11.4839 3.35734  19
   0 -18  -3 16.0231 3.16230  18
   0  18  -3 11.5914 3.63361  16
   0  18   3 10.1616 3.16813  16
   0  18  -3 16.4388 3.32293  13
   0  18   3 12.7596 1.92824  12
   0 -18   4 11.5831 3.58332   5
   0 -18  -4 13.8636 3.96638   3
   0 -18   4 14.3571 4.02452   3
   0  18  -4 10.3225 3.78374  26
   0  18   4 10.4103 3.75347  26
   0  18  -4 14.2205 3.33061  20
   0  18   4 14.3901 3.41933  22
   0  18  -4 9.03298 2.82759  22
   0  18  -4 9.81730 2.60934   7
   0 -18   4 8.06836 3.13436  18
   0 -18  -4 10.8928 2.83387  18
   0 -18   4 10.9213 3.17821  19
   0  18  -4 15.0357 3.66023  16
   0  18   4 7.23950 3.10791  16
   0  18  -4 11.6047 3.31308  13
   0 -18  -4 11.1669 2.45657  10
   0  18   4 11.6607 1.98721  12
   0 -18   5 64.4636 6.28343   5
   0 -18   5 63.6796 6.75662   3
   0 -18  -5 67.8640 6.65317   3
   0  18  -5 65.1879 6.43113  26
   0  18   5 75.3039 6.45562  26
   0  18  -5 52.0600 5.74072  20
   0  18  -5 76.4890 5.80539  22
   0  18   5 66.2710 6.19152  22
   0  18  -5 53.3405 4.92429   6
   0  18  -5 66.8697 5.42571   7
   0 -18   5 71.8202 6.13734  18
   0  18   5 57.0003 5.65349  16
   0 -18  -5 67.2787 5.77944  18
   0 -18   5 65.9802 6.18776  19
   0  18  -5 65.7940 6.43882  16
   0  18  -5 67.2985 6.07884  13
   0 -18  -5 52.6521 5.31124  10
   0  18   5 63.8524 5.04970  12
   0 -18   6 22.9968 4.13211   5
   0 -18   6 18.0871 4.45508   3
   0 -18  -6 19.1664 4.46364   3
   0  18  -6 26.7019 4.14982  26
   0  18   6 24.4031 4.23905  26
   0  18   6 25.1239 3.97750  22
   0  18  -6 19.7125 3.20444  22
   0  18  -6 19.6245 3.76158  20
   0  18  -6 22.7417 3.17765  23
   0  18  -6 19.1326 2.47347   6
   0  18  -6 24.0397 3.00702   7
   0 -18   6 27.3457 4.09113  19
   0 -18  -6 19.2483 3.32730  18
   0 -18   6 21.9505 3.65797  18
   0  18  -6 23.3957 4.34132  16
   0  18  -6 21.9464 3.85222  13
   0  18   6 23.8152 3.43733  16
   0  18   6 20.5941 2.85319  12
   0 -18  -6 20.6140 3.12248  10
   0 -18   7 16.5514 3.95211   5
   0 -18   7 17.3990 4.25168   3
   0 -18  -7 11.9991 4.13433   3
   0  18   7 21.7493 3.93137  26
   0  18  -7 13.3914 3.93325  26
   0  18  -7 16.4975 3.72898  20
   0  18  -7 15.9860 2.98811  23
   0  18  -7 19.1388 3.03962  22
   0  18   7 20.8452 3.80230  22
   0  18  -7 13.5115 2.21929   6
   0  18  -7 17.2751 2.65191   7
   0 -18  -7 22.0695 3.23919  18
   0 -18   7 18.7773 3.41668  18
   0  18   7 16.1879 3.19392  17
   0 -18   7 20.1873 3.95965  19
   0  18   7 12.1747 2.94450  16
   0  18  -7 16.4479 3.49007  13
   0 -18  -7 19.6695 3.23231  10
   0  18   7 13.3599 2.57781  12
   0 -18   8 19.7378 4.13380   5
   0 -18   8 17.2432 4.39472   3
   0 -18  -8 18.3362 4.08144   3
   0  18   8 20.8037 4.05318  26
   0  18  -8 21.2062 4.01671  26
   0  18  -8 13.8593 3.00993  23
   0  18  -8 17.4085 3.94319  20
   0  18  -8 16.0477 2.88949  22
   0  18   8 12.4307 3.73246  22
   0  18  -8 20.6686 2.62365   7
   0  18  -8 10.2047 2.09854   6
   0 -18  -8 21.1926 3.34143  18
   0  18   8 17.3373 3.23049  17
   0 -18   8 15.2013 3.54874  19
   0 -18   8 15.4927 3.41280  18
   0  18  -8 16.6214 3.48870  13
   0  18   8 15.7197 2.78051  16
   0  18   8 16.5957 2.76924  12
   0 -18  -8 15.1292 3.02911  10
   0 -18   9 9.08296 3.90790   5
   0 -18   9 7.74325 4.11202   3
   0 -18  -9 9.82002 4.10163   3
   0  18   9 3.75993 3.45444  26
   0  18  -9 8.18954 3.85995  26
   0  18  -9 5.96094 2.82649  23
   0  18   9 9.55244 3.69376  22
   0  18  -9 6.24369 3.51191  20
   0  18  -9 7.33101 2.54125  22
   0  18  -9 8.51758 1.87872   6
   0 -18   9 9.91822 3.58350  19
   0 -18  -9 10.3078 2.85925  18
   0  18   9 5.84273 2.71357  17
   0 -18   9 6.09600 3.12719  18
   0  18  -9 8.84301 3.25087  13
   0  18   9 3.25147 2.27236  16
   0  18   9 6.00872 2.55346  12
   0 -18  -9 2.21393 2.83371  10
   0 -18 -10 339.966 21.8233   3
   0 -18  10 316.227 21.4509   5
   0 -18  10 297.970 21.5971   3
   0  18 -10 322.394 21.0792  26
   0  18  10 341.811 21.0196  26
   0  18 -10 233.164 20.3760  23
   0  18 -10 283.265 20.0962  22
   0  18 -10 224.222 20.7323  20
   0  18 -10 280.691 19.8705   6
   0 -18  10 283.731 20.7912  18
   0  18 -10 272.249 21.2235  16
   0 -18 -10 311.023 20.5880  18
   0 -18  10 344.112 21.3489  19
   0  18  10 327.342 20.6376  17
   0  18 -10 303.162 20.7417  13
   0  18  10 284.596 20.4125  12
   0 -18 -10 323.503 20.8411  10
   0  18 -11 4.21020 1.87086   6
   0 -18 -11-0.54069 3.81032   3
   0 -18  11 8.24813 4.04816   5
   0 -18  11 8.05690 4.30652   3
   0  18  11 5.60598 3.61292  26
   0  18 -11 7.74816 3.73085  26
   0  18 -11 7.77844 4.28019  20
   0  18 -11 6.23831 3.17697  23
   0 -18  11 7.45730 3.01661  18
   0  18 -11 6.59052 4.13636  16
   0 -18 -11 6.25841 2.76148  18
   0  18  11 7.52190 2.69223  17
   0  18  11 7.93659 2.89923  12
   0  18 -11 1.26402 3.08340  13
   0  18  11 20.0511 4.58851  11
   0 -18 -11 13.1145 3.44288  10
   0 -18  12 208.164 14.9586   5
   0 -18 -12 209.252 15.2530   3
   0 -18  12 203.468 15.1259   3
   0  18  12 194.053 14.1382  26
   0  18 -12 192.743 14.2781  26
   0  18 -12 175.015 14.0383  23
   0  18  12 197.979 14.5395  22
   0  18 -12 148.106 14.3309  20
   0  18 -12 184.824 13.1228   6
   0 -18 -12 208.382 13.8380  18
   0 -18  12 165.846 14.0967  18
   0  18  12 209.504 13.8093  17
   0  18 -12 158.191 14.4954  16
   0  18 -12 202.391 13.9929  13
   0  18  12 169.313 13.8152  12
   0  18  12 213.539 15.1916  11
   0 -18 -12 208.005 14.2983  10
   0 -18 -13 167.446 12.1219   3
   0 -18  13 158.679 11.9122   5
   0  18  13 161.120 10.9680  26
   0 -18  13 139.964 10.9601  24
   0  18 -13 112.498 10.8221  26
   0  18 -13 119.711 10.7863  23
   0  18  13 132.460 11.1215  22
   0  18 -13 111.531 11.2376  20
   0 -18  13 144.859 11.8662   3
   0 -18 -13 164.055 12.1183   2
   0  18 -13 121.151 11.4309  16
   0 -18 -13 155.642 10.5121  18
   0  18  13 142.976 10.3601  17
   0 -18  13 128.297 10.8318  18
   0  18  13 132.177 10.7878  13
   0  18 -13 152.512 10.6689  13
   0  18  13 124.321 10.6006  12
   0  18  13 151.801 11.9915  11
   0 -18 -13 129.121 10.9259  10
   0 -18 -14 18.6222 4.92966   3
   0 -18  14 15.0405 4.73244   5
   0 -18  14 19.0578 4.04471  24
   0  18 -14 12.7481 4.15616  26
   0  18  14 16.0432 3.97408  26
   0  18  14 11.1514 4.21037  22
   0  18 -14 14.2353 3.94165  23
   0  18 -14 15.4594 4.86872  20
   0 -18 -14 18.1417 4.92319   2
   0 -18 -14 16.7467 3.13611  18
   0  18  14 19.9120 3.19977  17
   0  18 -14 25.2040 5.33867  16
   0 -18  14 17.4776 3.77566  18
   0  18  14 14.6771 3.86743  13
   0  18  14 18.5521 3.82078  12
   0  18 -14 16.3906 3.44856  13
   0 -18 -14 25.6799 4.22031  10
   0  18  14 22.7809 5.32298  11
   0 -18  15 57.1369 6.70294   5
   0 -18  15 41.7388 5.44409  24
   0  18  15 44.1062 5.08690  26
   0  18 -15 46.5305 5.61554  26
   0  18 -15 46.5061 5.77373  23
   0  18 -15 48.4218 6.38825  20
   0  18  15 46.0503 5.98037  22
   0 -18 -15 67.7037 6.91507   2
   0 -18  15 45.8360 5.37300  18
   0  18  15 45.4597 4.59161  17
   0 -18 -15 43.1797 4.51529  18
   0  18 -15 52.1874 6.65965  16
   0  18  15 41.8396 5.36313  12
   0  18  15 32.3029 5.03338  13
   0  18  15 53.5785 6.81819  11
   0 -18 -15 56.7001 5.85883  10
   0 -18  16 19.4334 4.89206   5
   0 -18  16 8.00742 3.67680  24
   0  18  16 8.12727 3.44105  26
   0  18 -16 4.00034 3.87800  26
   0  18 -16 9.75821 4.98917  20
   0  18 -16 6.61313 4.01928  23
   0  18  16 8.21820 4.48569  22
   0 -18 -16 12.5928 4.97787   2
   0  18 -16 21.0600 5.56980  16
   0 -18 -16 6.91342 2.62836  18
   0 -18  16 8.75048 3.87578  18
   0  18  16 8.57245 3.71842  12
   0  18  16 9.38696 3.68282  13
   0  18  16 8.08863 4.98239  11
   0 -18 -16 14.4274 4.32114  10
   0 -18  17 99.3499 8.86508   5
   0 -18  17 86.3023 7.65462  24
   0  18  17 65.2453 7.79998  22
   0  18 -17 70.2963 8.39856  20
   0  18 -17 78.6250 7.76708  23
   0 -18 -17 87.4312 8.70261   2
   0 -18  17 85.0902 7.55802  18
   0  18 -17 85.6951 8.77264  16
   0  18  17 75.1772 7.06923  13
   0  18  17 65.4146 7.42825  12
   0 -18 -17 81.0419 7.92939  10
   0  18  17 97.8155 9.24120  11
   0 -18  18 100.017 8.53611   5
   0 -18  18 70.0443 6.84918  24
   0  18 -18 72.0152 7.55443  23
   0  18  18 64.0168 7.32864  22
   0  18 -18 58.7157 7.73372  20
   0 -18 -18 93.1307 8.53593   2
   0 -18  18 70.5393 7.25744  18
   0  18 -18 71.4301 8.29142  16
   0  18  18 60.6508 6.50389  13
   0  18  18 91.7302 8.76652  11
   0 -18 -18 66.3191 7.41014  10
   0 -18 -19 9.77495 4.63220   2
   0  18 -19 6.58815 5.25048  20
   0  18 -19 5.11069 4.35494  23
   0  18  19 7.32899 4.22506  22
   0 -18  19 12.2348 3.95157  24
   0 -18  19 4.41825 3.74910  18
   0  18 -19 15.2092 5.50081  16
   0 -18  19 18.4549 5.35790   5
   0 -18 -19 5.98175 4.35527  10
   0  18  19 11.4280 5.23428  11
   0 -18 -20 11.6166 5.04226   2
   0 -18  20 19.2039 4.43400  24
   0  18 -20 10.7894 5.48062  16
   0 -18  20 20.9170 4.46617  18
   0  18 -20 13.5033 5.56229  20
   0  18  20 21.2851 4.71661  22
   0  18 -20 16.7702 4.96183  23
   0 -18  20 14.3978 5.38359   5
   0 -18 -20 23.0184 5.01412  10
   0  18  20 33.5117 6.31058  11
   0  18  21 21.3091 5.04689  22
   0  18 -21 13.2630 4.85908  23
   0 -18  21 14.3761 4.46813  18
   0 -18  21 18.1913 4.47931  24
   0  18  21 22.1679 5.78264  11
   0 -19   0 1.09594 2.93891  19
   0  19   0 2.02259 2.55309  20
   0  19   0 1.00477 2.95692  22
   0  19   0 1.81399 2.83425   7
   0  19   0 1.72038 3.49859  16
   0 -19   0 1.74846 2.88433  18
   0  19   0 3.49559 3.73578  26
   0 -19   0 5.97853 3.71819   3
   0 -19  -1 0.50015 3.48495   3
   0 -19   1 2.99986 3.88355   3
   0  19  -1-0.39008 3.52254  26
   0  19   1-0.59114 2.36262  20
   0  19  -1-1.48415 2.60336  20
   0  19   1-0.34459 3.17407  22
   0 -19   1-0.73593 3.17546  19
   0  19  -1-1.30050 2.81464  22
   0 -19  -1-2.18054 2.93108  19
   0  19   1-1.26763 2.83682   7
   0  19  -1-0.57676 2.76473   7
   0  19   1 0.33029 3.22293  16
   0 -19  -1 2.74795 2.70944  18
   0  19  -1 3.57072 3.31632  16
   0  19  -1 4.43594 3.23025  13
   0 -19   1-1.88194 3.19636   5
   0 -19   2 3.00586 3.49223   3
   0 -19  -2-1.50781 3.60406   3
   0 -19  -2 3.85270 4.01815   2
   0  19  -2 2.73462 3.52926  26
   0  19  -2 0.31454 2.89102  22
   0  19   2-2.12307 3.18773  22
   0  19  -2 1.89034 2.77060  20
   0 -19  -2 0.72866 2.94023  19
   0  19   2 2.97535 2.98714   7
   0  19  -2-0.27253 2.63485   7
   0 -19   2 7.42320 3.25500  19
   0  19  -2 4.08647 3.33686  16
   0 -19  -2 2.70530 2.86422  18
   0  19   2-2.22288 3.16109  16
   0  19  -2 5.88570 3.12563  13
   0 -19   2-1.16078 3.26597   5
   0 -19  -3 0.50595 3.80524   3
   0 -19   3 3.51900 3.58692   3
   0  19  -3 0.39249 3.59526  26
   0  19   3-5.80507 3.77641  26
   0 -19  -3 2.56804 3.08492  19
   0  19  -3-4.86265 2.94358  22
   0  19  -3-1.16035 2.92042  20
   0  19   3-1.45241 3.04311  22
   0  19   3 2.40870 2.95082   7
   0  19  -3 1.79934 2.59984   7
   0 -19  -3 1.00019 2.67930  18
   0  19  -3-3.85648 3.58183  16
   0 -19   3-0.37606 3.01106  19
   0  19  -3-1.46726 3.14559  13
   0  19   3-0.90544 3.05255  16
   0 -19   3 1.58872 3.31749   5
   0 -19  -4 12.6721 4.17126   3
   0 -19   4 3.55048 3.91916   3
   0  19  -4 7.48828 3.93724  26
   0  19   4 7.69556 3.72759  26
   0  19   4 10.8223 3.64700  22
   0  19  -4 12.5780 3.26320  22
   0  19  -4 11.7257 3.37372  20
   0  19   4 18.2356 3.66906   7
   0  19  -4 11.1036 2.90652   7
   0  19  -4 10.2880 2.20696   6
   0 -19   4 14.9013 3.32990  18
   0  19  -4 12.0160 4.01784  16
   0 -19   4 6.10019 3.43547  19
   0 -19  -4 17.8139 3.34423  18
   0  19   4 12.6704 3.34039  16
   0  19  -4 12.7936 3.63656  13
   0 -19   4 11.4398 3.75485   5
   0 -19   5 144.451 10.5386   5
   0 -19  -5 143.193 10.9672   3
   0 -19   5 140.423 10.9712   3
   0  19   5 150.337 10.5496  26
   0  19  -5 128.904 10.5454  26
   0  19   5 136.969 10.3355  22
   0  19  -5 98.1671 9.84070  20
   0  19  -5 127.021 9.76698  22
   0 -19   5 132.293 10.3092  19
   0  19  -5 111.199 9.03951   6
   0  19  -5 146.998 9.61459   7
   0 -19   5 136.226 10.1977  18
   0  19   5 115.855 9.75762  16
   0 -19  -5 134.162 9.97140  18
   0  19  -5 141.495 10.6244  16
   0  19  -5 131.544 10.2022  13
   0 -19  -5 113.532 9.45138  10
   0 -19   6 308.183 19.7230   5
   0 -19  -6 295.210 20.0229   3
   0 -19   6 271.066 19.9295   3
   0  19  -6 270.108 19.4360  26
   0  19   6 271.909 19.3826  26
   0  19  -6 204.847 18.9149  20
   0  19   6 298.081 19.4970  22
   0  19  -6 297.731 18.8929  22
   0  19  -6 298.768 18.6297   7
   0  19  -6 229.419 18.1527   6
   0 -19  -6 273.592 19.0005  18
   0  19  -6 269.740 19.5832  16
   0 -19   6 268.288 19.3395  19
   0 -19   6 270.356 19.2537  18
   0  19   6 256.154 18.7476  16
   0  19  -6 277.820 19.2084  13
   0 -19  -6 288.346 18.8364  10
   0 -19  -7 131.680 10.2315   3
   0 -19   7 144.147 9.89507   5
   0 -19   7 129.240 10.2063   3
   0  19  -7 109.878 9.52873  26
   0  19   7 112.838 9.37611  26
   0  19  -7 121.906 8.73962  22
   0  19  -7 97.9587 8.50246  23
   0  19   7 123.715 9.49634  22
   0  19  -7 95.3114 9.16549  20
   0  19  -7 94.6595 7.99130   6
   0  19  -7 124.782 8.46964   7
   0 -19   7 109.481 9.12006  18
   0 -19  -7 123.634 9.02201  18
   0  19  -7 134.192 9.93778  16
   0 -19   7 108.030 9.38956  19
   0  19   7 101.735 8.59599  16
   0  19  -7 117.704 9.23840  13
   0  19   7 114.990 8.38739  12
   0 -19  -7 118.633 8.84516  10
   0 -19   8 25.4224 4.53443   5
   0 -19  -8 31.0357 5.13346   3
   0 -19   8 14.9492 4.69931   3
   0  19  -8 29.0089 4.81262  26
   0  19   8 27.0319 4.65015  26
   0  19   8 32.4851 4.68490  22
   0  19  -8 23.5498 3.51834  23
   0  19  -8 22.2904 3.42844  22
   0  19  -8 27.7497 4.47356  20
   0  19  -8 29.1438 3.17711   7
   0  19  -8 25.2160 2.72043   6
   0 -19   8 31.1175 4.61673  19
   0 -19   8 23.1317 3.88331  18
   0 -19  -8 26.7426 3.73674  18
   0  19  -8 24.7843 4.06114  13
   0  19   8 32.5668 3.55221  16
   0  19   8 29.7440 3.33352  12
   0 -19  -8 30.4963 3.78961  10
   0 -19   9 14.3100 4.18348   5
   0 -19  -9 7.58361 4.09885   3
   0 -19   9 19.0424 4.42682   3
   0  19   9 4.38289 3.62896  26
   0  19  -9 0.39649 3.92222  26
   0  19  -9 10.4425 2.99322  23
   0  19  -9 1.73729 2.55810  22
   0  19   9 8.41654 3.72357  22
   0  19  -9 6.93075 3.70662  20
   0  19  -9 8.65801 1.81849   6
   0 -19   9 12.3884 3.73267  19
   0 -19   9 10.2387 3.36490  18
   0 -19  -9 13.6322 3.07187  18
   0  19   9 9.50355 2.50292  16
   0  19  -9 12.2204 3.55513  13
   0  19   9 7.60397 2.67381  12
   0 -19  -9 11.6952 2.99133  10
   0 -19 -10-3.31760 4.14117   3
   0 -19  10 1.47676 3.74815   5
   0  19 -10-3.94744 4.12796  26
   0  19  10-0.71875 3.71736  26
   0  19 -10-3.84647 3.76910  20
   0  19 -10 2.29825 2.93874  23
   0 -19  10-1.10646 4.05539   3
   0 -19  10 5.78999 3.12443  18
   0  19  10-3.00968 2.70207  17
   0 -19 -10 2.73804 2.69919  18
   0 -19  10-0.44045 3.61615  19
   0  19 -10 2.40131 3.14223  13
   0  19  10-2.27280 2.56578  12
   0 -19 -10 0.34454 3.03851  10
   0 -19  11 1.01726 3.95078   5
   0 -19 -11-2.25187 4.14484   3
   0  19 -11-1.96238 3.96018  26
   0  19  11 1.40653 3.59702  26
   0  19 -11 0.44900 3.99551  20
   0  19 -11 1.54238 3.08365  23
   0 -19  11-0.56336 4.35873   3
   0  19  11 3.79879 2.75079  17
   0  19 -11 2.47950 4.66819  16
   0 -19  11-1.81616 3.60847  19
   0 -19 -11-3.57419 2.79636  18
   0 -19  11 0.78597 3.20375  18
   0  19 -11 5.02899 3.27145  13
   0 -19 -11-5.09958 3.50114  10
   0 -19 -12 6.89654 4.11945   3
   0 -19  12-0.52402 4.10202   5
   0  19  12-3.41253 3.81395  26
   0  19 -12-1.16744 3.93567  26
   0  19 -12 1.87804 4.02609  20
   0  19  12-2.26505 4.03124  22
   0  19 -12 0.98797 3.15731  23
   0 -19  12-2.29393 4.12944   3
   0 -19 -12 2.03195 2.63640  18
   0 -19  12-1.87797 3.86799  19
   0  19  12-1.69725 2.64867  17
   0  19 -12 0.51021 4.59396  16
   0 -19  12 0.79999 3.21432  18
   0  19 -12-0.65183 3.27329  13
   0  19  12-1.13475 3.66336  13
   0 -19 -12 3.45233 3.41350  10
   0  19  12 3.93405 4.49973  11
   0 -19 -13 10.5681 5.01800   3
   0 -19  13 18.3913 4.98302   5
   0  19  13 16.8386 4.07327  26
   0  19 -13 14.9602 4.49256  26
   0 -19  13 19.5595 3.92316  24
   0  19 -13 12.2475 3.83506  23
   0  19  13 17.0141 4.36019  22
   0  19 -13 5.40030 4.41460  20
   0 -19  13 13.5115 4.87283   3
   0 -19 -13 17.4668 4.92199   2
   0  19  13 13.8999 3.11275  17
   0 -19  13 14.6713 3.77881  18
   0  19 -13 10.9966 5.00114  16
   0 -19 -13 14.9205 3.14629  18
   0  19  13 13.8734 3.89264  13
   0  19 -13 19.1497 3.73248  13
   0 -19 -13 18.1298 4.30016  10
   0  19  13 15.6290 4.88590  11
   0 -19 -14 217.643 15.0551   3
   0 -19  14 202.652 14.6384   5
   0 -19  14 162.797 13.7112  24
   0  19  14 192.239 13.5530  26
   0  19 -14 136.227 13.4570  23
   0  19 -14 162.091 13.6944  26
   0  19  14 181.141 14.1550  22
   0  19 -14 145.656 14.0622  20
   0 -19  14 182.768 14.6762   3
   0 -19 -14 225.325 15.0963   2
   0  19  14 202.884 13.2166  17
   0 -19 -14 189.141 13.1971  18
   0 -19  14 179.434 13.7323  18
   0  19 -14 170.480 14.4795  16
   0  19  14 163.849 13.5372  13
   0  19 -14 166.973 13.2692  13
   0  19  14 210.141 15.0425  11
   0 -19 -14 208.449 14.0170  10
   0 -19  15 3.43832 4.40078   5
   0 -19  15 2.82809 3.60843  24
   0  19 -15 0.36487 4.05696  26
   0  19  15 3.28662 3.63166  26
   0  19 -15-7.47855 4.75548  20
   0  19  15 7.55938 4.30538  22
   0  19 -15 0.39049 3.74619  23
   0 -19 -15 9.19329 4.83627   2
   0 -19  15 11.0429 5.05617   3
   0 -19  15 2.11484 3.67566  18
   0 -19 -15-0.25894 2.51145  18
   0  19 -15 1.09878 4.83223  16
   0  19  15 0.72448 3.46657  13
   0  19  15-1.22765 4.78835  11
   0 -19 -15 7.04579 4.00176  10
   0 -19  16 225.021 16.1759   5
   0  19 -16 157.972 14.8708  23
   0 -19  16 218.847 15.1998  24
   0  19 -16 201.628 14.9579  26
   0  19 -16 160.258 15.5069  20
   0  19  16 188.144 15.3322  22
   0 -19  16 207.721 16.0680   3
   0 -19 -16 247.049 16.3898   2
   0 -19  16 217.278 15.2742  18
   0  19 -16 163.565 15.5707  16
   0  19  16 191.521 14.7983  13
   0  19  16 223.995 16.3056  11
   0 -19 -16 227.054 15.4553  10
   0 -19  17 35.6118 5.79999   5
   0 -19  17 27.8389 4.75619  24
   0  19 -17 22.3823 5.84427  20
   0  19  17 30.1266 5.36156  22
   0  19 -17 22.2643 5.01910  23
   0 -19 -17 35.4230 5.93915   2
   0 -19  17 37.6933 6.04207   3
   0 -19  17 24.6672 4.70794  18
   0  19 -17 25.6257 6.02327  16
   0  19  17 25.5817 4.32622  13
   0 -19 -17 24.6384 5.05298  10
   0  19  17 34.2139 6.22681  11
   0 -19  18 13.5570 5.19668   5
   0 -19  18 7.96208 3.94373  24
   0  19  18-1.43090 4.37461  22
   0  19 -18 1.77438 5.27816  20
   0  19 -18 6.20063 4.23199  23
   0 -19 -18 11.2447 4.88739   2
   0  19 -18 0.57584 5.03195  16
   0 -19  18 4.01746 3.63485  18
   0  19  18 5.84976 3.52893  13
   0  19  18 7.90170 5.16970  11
   0 -19 -18 11.7496 4.55170  10
   0 -19 -19 8.06122 4.67868   2
   0 -19  19 9.74921 3.91155  24
   0  19 -19 4.07220 5.29683  16
   0 -19  19 9.98659 4.00868  18
   0  19 -19 6.06335 5.34419  20
   0  19 -19 0.45791 4.54954  23
   0  19  19-0.47362 4.37864  22
   0 -19  19 3.13627 4.77139   5
   0  19  19 10.7162 5.39523  11
   0 -19 -19 6.53016 4.55154  10
   0  19 -20 15.5202 4.78371  23
   0  19  20 11.2171 4.65604  22
   0 -19  20 10.4822 4.23023  18
   0 -19  20-0.42637 4.01862  24
   0  20   0 509.405 33.5922  22
   0  20   0 392.276 32.8551  20
   0 -20   0 493.566 33.6547  19
   0  20   0 557.797 33.5212   7
   0 -20   0 500.768 33.6020  18
   0  20   0 513.767 33.6603  16
   0  20   0 519.574 33.7515  13
   0 -20   0 502.622 34.3028   3
   0 -20   1 190.329 14.8938   3
   0 -20  -1 206.363 15.0386   3
   0  20  -1 201.070 14.5204  26
   0  20   1 154.776 13.3012  20
   0  20   1 206.646 14.2026  22
   0 -20  -1 164.218 14.0472  19
   0  20  -1 190.394 14.0860  22
   0 -20   1 173.195 14.1536  19
   0  20  -1 164.723 13.5776  20
   0  20   1 231.774 14.2072   7
   0  20  -1 211.077 13.9583   7
   0  20  -1 188.850 14.2306  16
   0 -20  -1 202.077 14.1923  18
   0  20   1 204.574 14.2285  16
   0 -20   1 204.728 14.2551  18
   0  20  -1 206.408 14.4037  13
   0  20   1 168.162 14.1901  13
   0 -20   1 206.121 14.4110   5
   0 -20  -2 130.870 11.3008   3
   0 -20   2 143.234 11.3878   3
   0 -20  -2 135.106 11.5530   2
   0  20  -2 150.202 11.0857  26
   0  20  -2 108.562 10.0247  20
   0 -20  -2 118.838 10.5757  19
   0  20  -2 147.948 10.5462  22
   0  20   2 132.173 10.5881  22
   0 -20   2 124.517 10.6365  19
   0  20   2 142.707 10.5777   7
   0  20  -2 136.467 10.1939   7
   0 -20  -2 148.493 10.5767  18
   0  20  -2 133.903 10.8043  16
   0  20   2 136.765 10.5508  16
   0  20  -2 138.066 10.6912  13
   0  20   2 137.125 10.7337  13
   0 -20   2 126.159 10.8188   5
   0 -20   3 245.036 18.7512   3
   0 -20  -3 248.008 18.7203   3
   0  20   3 262.942 18.4020  26
   0  20  -3 237.417 18.2391  26
   0  20  -3 256.497 17.8383  22
   0 -20   3 232.009 18.0438  19
   0  20   3 264.045 18.1863  22
   0 -20  -3 240.639 18.0980  19
   0  20  -3 202.477 17.6448  20
   0  20  -3 262.569 17.6495   7
   0  20   3 283.094 18.1490   7
   0  20   3 223.496 17.7952  16
   0  20  -3 268.421 18.3376  16
   0 -20  -3 279.456 18.0912  18
   0  20  -3 260.490 18.1623  13
   0 -20   3 245.236 18.2431   5
   0 -20   4 10.1714 4.37470   3
   0 -20  -4 18.1839 4.44706   3
   0  20  -4 9.64419 4.21124  26
   0  20   4 15.5775 4.25218  26
   0  20  -4 6.11613 3.47449  20
   0  20  -4 7.12478 3.15432  22
   0  20   4 10.6641 3.61528  22
   0  20  -4 11.3930 3.12603   7
   0  20  -4 7.31146 2.10771   6
   0  20   4 12.7861 3.56304   7
   0 -20  -4 11.5354 3.18942  18
   0 -20   4 7.56259 3.63201  19
   0  20  -4 18.6300 4.34949  16
   0  20   4 11.8433 3.64957  16
   0  20  -4 12.4442 3.65066  13
   0 -20   4 15.9438 4.16997   5
   0 -20   5 135.454 11.8313   3
   0 -20  -5 178.243 12.1746   3
   0  20   5 157.167 11.6024  26
   0  20  -5 155.153 11.4896  26
   0 -20   5 146.383 11.3356  19
   0  20  -5 135.412 10.7194  22
   0  20   5 165.955 11.5081  22
   0  20  -5 126.212 10.9396  20
   0  20   5 157.312 11.2629   7
   0  20  -5 119.352 9.93402   6
   0  20  -5 159.230 10.5962   7
   0 -20   5 144.602 11.2039  18
   0  20  -5 123.437 11.4324  16
   0 -20  -5 138.378 10.9207  18
   0  20   5 133.478 10.7668  16
   0  20  -5 151.499 11.2836  13
   0 -20   5 156.789 11.5659   5
   0 -20   6 8.20740 4.34252   3
   0 -20  -6 9.27178 4.36119   3
   0  20   6 18.1380 4.49364  26
   0  20  -6 15.1705 4.42681  26
   0  20  -6 12.4501 3.21316  22
   0  20   6 11.1906 3.84228  22
   0  20  -6 5.07145 3.87913  20
   0  20   6 15.7402 4.07870   7
   0  20  -6 9.47156 2.05399   6
   0  20  -6 13.6361 2.83592   7
   0 -20   6 3.48091 3.27662  18
   0 -20  -6 8.15166 3.09731  18
   0 -20   6 15.2727 3.86890  19
   0  20  -6 13.1276 4.59191  16
   0  20  -6 11.1444 3.55306  13
   0  20   6 9.99873 3.26520  16
   0 -20   6 14.6094 4.20776   5
   0 -20  -7 318.240 22.1249   3
   0 -20   7 318.596 21.7649   5
   0 -20   7 331.420 22.2129   3
   0  20  -7 322.826 21.6050  26
   0  20   7 339.185 21.6343  26
   0  20  -7 322.407 20.8713  22
   0  20   7 313.026 21.5435  22
   0  20  -7 235.272 21.0483  20
   0  20  -7 261.044 20.1096   6
   0  20  -7 319.927 20.5799   7
   0  20  -7 317.770 21.8929  16
   0 -20  -7 317.620 21.1428  18
   0 -20   7 327.667 21.6152  19
   0 -20   7 281.707 21.2612  18
   0  20  -7 319.324 21.3557  13
   0  20   7 269.785 20.6607  16
   0 -20  -7 306.519 20.9289  10
   0 -20   8 2.90427 3.70067   5
   0  20  -8-4.21475 4.09232  26
   0  20   8 0.78852 3.94127  26
   0  20  -8 0.40371 3.72904  20
   0  20  -8-2.73342 2.74571  22
   0  20   8-0.43405 3.79299  22
   0  20  -8 0.95583 2.65560  23
   0 -20  -8 0.55997 4.12283   3
   0 -20   8 0.56103 4.09454   3
   0 -20   8 2.15283 3.53503  19
   0 -20   8 0.78725 3.28777  18
   0  20  -8 1.44832 4.21874  16
   0 -20  -8 2.96844 2.85545  18
   0  20  -8-1.88120 3.28783  13
   0  20   8 1.46629 2.63624  16
   0 -20  -8 0.31271 2.74113  10
   0 -20  -9 2.26121 4.28703   3
   0 -20   9 0.99848 3.93819   5
   0  20  -9-5.03840 4.27581  26
   0  20   9 4.27628 3.92284  26
   0  20   9-1.77349 4.00397  22
   0  20  -9 5.07088 4.04112  20
   0  20  -9-0.45888 2.64557  22
   0  20  -9-2.08283 2.71705  23
   0 -20   9 0.56987 4.33934   3
   0 -20   9 1.59832 3.22296  18
   0 -20   9-2.20635 3.49411  19
   0 -20  -9 5.18375 2.90899  18
   0  20  -9 2.59211 3.30528  13
   0 -20  -9 0.33268 3.08162  10
   0 -20 -10 10.9352 4.58504   3
   0 -20  10 9.76605 4.28317   5
   0  20  10 8.39746 4.09361  26
   0  20 -10 11.7069 4.40050  26
   0  20 -10 7.34229 3.09593  23
   0  20 -10 10.1486 4.00176  20
   0 -20  10 12.1712 4.53006   3
   0 -20  10 13.1391 4.22248  19
   0 -20  10 8.11765 3.26542  18
   0 -20 -10 11.4254 3.09453  18
   0  20  10 10.1219 3.73293  13
   0  20 -10 10.1678 3.49609  13
   0 -20 -10 7.05339 3.39879  10
   0 -20  11 57.7871 6.38302   5
   0 -20 -11 49.0544 6.38778   3
   0  20 -11 43.6679 6.03080  26
   0  20  11 46.5218 5.59235  26
   0  20 -11 34.2816 5.74387  20
   0  20 -11 33.8875 4.79253  23
   0 -20  11 64.7139 6.90232   3
   0 -20  11 54.4657 5.91306  19
   0 -20 -11 45.8634 4.83164  18
   0 -20  11 46.5583 5.36090  18
   0  20 -11 43.9851 5.30000  13
   0  20  11 36.6747 5.47222  13
   0 -20 -11 47.9478 5.31227  10
   0 -20  12-0.54509 4.45954   5
   0 -20 -12 1.78351 4.16248   3
   0  20  12 0.36126 3.76976  26
   0  20 -12-3.28928 4.32739  26
   0  20 -12-1.61029 3.24973  23
   0  20 -12 2.41105 4.35452  20
   0 -20 -12-1.85473 4.39067   2
   0 -20  12-1.20086 4.57189   3
   0 -20 -12 5.42341 2.82886  18
   0  20 -12 0.53323 4.68828  16
   0 -20  12 1.91441 4.03781  19
   0 -20  12 0.41924 3.24375  18
   0  20  12 0.39989 3.83388  13
   0  20 -12-1.37707 3.48185  13
   0 -20 -12-0.39077 3.51863  10
   0 -20 -13 15.7342 4.71330   3
   0 -20  13 14.0286 4.91046   5
   0 -20  13 14.4124 3.95937  24
   0  20 -13 20.1887 4.76567  26
   0  20  13 9.08151 4.11944  26
   0  20  13 12.5163 4.50042  22
   0  20 -13 12.3250 3.94481  23
   0  20 -13 11.5872 4.85185  20
   0 -20  13 13.4123 5.06827   3
   0 -20 -13 16.2115 5.09077   2
   0 -20 -13 13.3965 3.11856  18
   0  20 -13 12.5613 5.11050  16
   0 -20  13 24.0884 4.89230  19
   0 -20  13 11.5002 3.95020  18
   0  20 -13 17.2153 3.77393  13
   0  20  13 12.2640 4.01012  13
   0 -20 -13 6.96819 4.02169  10
   0 -20  14 60.0033 6.82170   5
   0 -20 -14 64.7002 6.87347   3
   0  20  14 41.0908 5.44131  26
   0 -20  14 39.5328 5.32082  24
   0  20 -14 47.7582 5.97695  26
   0  20  14 37.4964 5.93583  22
   0  20 -14 34.1207 6.11328  20
   0  20 -14 42.5879 5.34865  23
   0 -20 -14 46.8712 6.64245   2
   0 -20  14 38.3372 6.50304   3
   0 -20  14 49.7400 5.59772  18
   0 -20  14 49.5788 6.03294  19
   0 -20 -14 47.5207 4.74105  18
   0  20 -14 36.3133 6.41984  16
   0  20 -14 40.4297 4.93929  13
   0  20  14 38.8835 5.31893  13
   0 -20 -14 44.6110 5.72529  10
   0 -20  15 18.8952 5.21505   5
   0  20 -15 14.6080 4.53263  26
   0 -20  15 11.5649 3.96200  24
   0  20  15 13.6226 3.99911  26
   0  20 -15 15.5690 4.01577  23
   0  20 -15 8.72098 4.68050  20
   0  20  15 19.6621 4.81917  22
   0 -20 -15 17.0087 5.27612   2
   0 -20  15 5.04355 4.91248   3
   0 -20 -15 17.0161 3.24518  18
   0  20 -15 3.99300 5.20852  16
   0 -20  15 12.2993 3.88452  18
   0  20  15 22.4673 4.24140  13
   0  20  15 14.2972 5.13815  11
   0 -20 -15 16.9703 4.44940  10
   0 -20  16 4.83375 4.91984   5
   0 -20  16 2.07933 3.58192  24
   0  20 -16 5.07996 5.00416  20
   0  20  16 7.41462 4.60322  22
   0  20 -16 4.77474 3.79035  23
   0 -20 -16 1.26639 4.77401   2
   0 -20  16 8.98983 5.07624   3
   0  20 -16 7.53533 5.30513  16
   0 -20  16 8.51901 3.98036  18
   0  20  16 3.69829 3.76398  13
   0  20  16 13.3459 5.21020  11
   0 -20 -16 0.46300 4.17040  10
   0 -20  17 67.2688 7.42376   5
   0 -20  17 47.6321 5.95638  24
   0  20  17 43.5149 6.70741  22
   0  20 -17 45.4046 7.05125  20
   0  20 -17 44.0214 6.31748  23
   0 -20 -17 75.4269 7.53109   2
   0 -20  17 57.2183 7.47441   3
   0  20 -17 43.4242 7.36391  16
   0 -20  17 53.5913 6.29587  18
   0  20  17 47.0065 5.68768  13
   0  20  17 77.0204 7.83517  11
   0 -20 -17 52.6038 6.40493  10
   0 -20  18 3.14103 4.80273   5
   0 -20 -18 6.97805 4.98485   2
   0 -20  18 0.65911 4.76752   3
   0 -20  18-1.26386 3.63564  24
   0 -20  18-0.91767 3.87100  18
   0  20 -18-5.34206 5.58753  16
   0  20  18-0.49197 4.37794  22
   0  20 -18-0.59794 5.07787  20
   0  20  18 3.05322 3.43101  13
   0  20  18-0.65996 5.34196  11
   0 -20 -18-5.41155 4.24554  10
   0  20  19 63.3390 7.24510  22
   0 -20  19 57.1463 6.68326  18
   0 -20  19 58.9550 6.61837  24
   0  20  19 61.4260 8.04586  11
   0 -20  20 47.0413 5.90965  24
   0  21   0-0.68150 2.54417  20
   0 -21   0-3.13811 3.77070  19
   0  21   0 4.87968 3.45785  22
   0  21   0 3.65424 3.17715   7
   0 -21   0 1.18380 3.36235  18
   0  21   0 2.10046 3.70512  13
   0  21   0 1.16273 3.60001  16
   0 -21   0-1.66806 4.30227   3
   0  21  -1 43.6453 5.72944  26
   0  21  -1 30.1048 4.34437  20
   0 -21  -1 26.9742 4.86193  19
   0  21  -1 35.7622 4.96815  22
   0 -21   1 38.3955 5.06692  19
   0  21   1 47.1364 5.09255  22
   0  21  -1 47.0255 4.83895   7
   0  21   1 43.6099 4.92196   7
   0  21  -1 41.8559 5.61787  16
   0 -21  -1 47.8631 5.14394  18
   0 -21   1 45.9087 5.07141  18
   0  21   1 41.2267 5.32723  13
   0  21  -1 47.2460 5.54613  13
   0  21   1 41.7383 5.20212  16
   0 -21  -1 42.2989 6.01927   2
   0 -21   1 46.1207 6.01459   3
   0 -21  -1 47.4083 5.93446   3
   0 -21   2 241.519 17.3039   3
   0 -21  -2 243.294 17.2819   3
   0 -21  -2 242.360 17.5893   2
   0  21  -2 247.433 16.9656  26
   0 -21   2 210.111 16.3707  19
   0  21  -2 190.566 15.8467  20
   0  21  -2 231.841 16.2729  22
   0  21   2 211.944 16.3268  22
   0 -21  -2 192.374 16.2595  19
   0  21  -2 238.311 16.0764   7
   0  21   2 232.717 16.3605   7
   0  21  -2 212.143 16.5627  16
   0  21   2 220.145 16.3024  16
   0 -21  -2 230.685 16.3473  18
   0  21  -2 225.439 16.5752  13
   0  21   2 219.813 16.4630  13
   0 -21   2 238.165 16.6829   5
   0 -21  -3 66.5226 7.04358   3
   0 -21   3 76.2931 7.40933   3
   0  21   3 74.5056 6.79031  26
   0  21  -3 58.6149 6.63000  26
   0  21  -3 44.7987 5.64241  20
   0  21  -3 56.5641 5.87524  22
   0  21   3 60.6266 6.30907  22
   0 -21   3 47.4019 6.07333  19
   0  21  -3 67.0303 5.73294   7
   0  21   3 57.9858 6.16121   7
   0  21  -3 53.5206 6.48864  16
   0 -21  -3 63.9635 5.86534  18
   0  21  -3 57.2225 6.39028  13
   0  21   3 48.4939 5.91521  16
   0 -21   3 71.6826 6.48356   5
   0 -21   4 169.857 12.7408   3
   0 -21  -4 166.855 12.6722   3
   0  21  -4 170.473 12.3863  26
   0  21   4 176.542 12.3481  26
   0  21   4 157.583 11.8909  22
   0  21  -4 112.552 11.2616  20
   0 -21   4 148.375 11.8189  19
   0  21  -4 145.696 11.4449  22
   0  21   4 161.297 11.8051   7
   0  21  -4 171.878 11.2687   7
   0  21  -4 122.798 10.4644   6
   0  21   4 156.709 11.5752  16
   0  21  -4 159.576 12.2217  16
   0 -21  -4 157.061 11.6252  18
   0  21  -4 154.284 11.9333  13
   0 -21   4 169.975 12.2664   5
   0 -21   5-5.11085 4.39438   3
   0 -21  -5 3.39230 4.16338   3
   0  21   5-0.86325 4.12822  26
   0  21  -5 5.78934 4.17057  26
   0  21   5-1.28008 3.88720  22
   0  21  -5-1.40154 3.47862  20
   0  21  -5 1.87752 3.06950  22
   0  21   5-0.40715 3.44719   7
   0  21  -5 2.45744 2.76830   7
   0  21  -5-2.30388 4.20947  16
   0 -21   5 2.92960 3.55499  19
   0 -21   5 1.20562 3.20675  18
   0 -21  -5 5.07498 3.20751  18
   0  21   5 0.90041 3.41805  16
   0  21  -5 2.45802 3.63555  13
   0 -21   5 4.18092 3.90696   5
   0 -21   6 5.17214 4.47991   3
   0 -21  -6 2.85032 4.00928   3
   0  21  -6 3.56844 4.18255  26
   0  21   6 6.40816 4.10280  26
   0  21  -6 13.4168 3.23934  22
   0  21  -6 2.60857 3.62902  20
   0  21   6 3.92898 3.72665  22
   0  21  -6 5.83850 2.67499   7
   0  21   6 2.10891 3.82762   7
   0 -21  -6 5.71690 3.09703  18
   0  21  -6 4.28495 4.17765  16
   0 -21   6 6.87100 3.38568  18
   0 -21   6 3.40201 3.66622  19
   0  21   6 4.73424 3.76838  13
   0  21  -6 12.1916 3.90456  13
   0  21   6 4.70841 3.18739  16
   0 -21   6 8.11641 4.11156   5
   0 -21   7-2.90199 4.49204   3
   0 -21  -7-1.73191 4.12058   3
   0  21   7-0.42282 4.13761  26
   0  21  -7 1.33828 4.31109  26
   0  21  -7-3.92016 3.02961  22
   0  21   7-5.79809 4.04078  22
   0  21  -7-2.75880 3.88526  20
   0  21   7-1.74426 3.85897   7
   0 -21   7 1.30262 3.57912  19
   0 -21   7-2.44735 3.53303  18
   0  21  -7-1.96410 4.59908  16
   0 -21  -7 2.81476 2.90099  18
   0  21   7-2.99382 3.27888  16
   0  21  -7 0.40200 3.48205  13
   0  21   7-3.01353 3.85539  13
   0 -21   7-3.44017 3.99392   5
   0 -21   8-3.52126 4.37688   3
   0 -21  -8-0.57993 4.55705   3
   0  21   8-0.83546 4.17580  26
   0  21  -8-0.44498 4.36350  26
   0  21  -8-3.31870 4.01773  20
   0  21   8-0.45525 4.11103  22
   0  21  -8-0.52286 2.85494  22
   0  21   8-3.14875 3.81999   7
   0 -21   8 0.82652 3.28439  18
   0 -21   8 1.76787 3.62856  19
   0  21  -8 1.01062 4.76941  16
   0 -21  -8 3.44386 3.04634  18
   0  21   8-1.29010 3.79246  13
   0  21  -8-2.37918 3.75257  13
   0  21   8 0.86517 2.76223  16
   0 -21   8 3.53667 4.08959   5
   0 -21  -9 30.5550 5.43244   3
   0 -21   9 30.1395 5.23999   5
   0  21   9 26.3182 4.89393  26
   0  21  -9 23.0658 5.08613  26
   0  21  -9 22.1723 4.84350  20
   0  21   9 33.9055 5.13131  22
   0 -21   9 26.1444 5.20682   3
   0 -21   9 27.5795 4.86516  19
   0 -21   9 36.0614 4.69499  18
   0 -21  -9 25.6580 3.91690  18
   0  21  -9 30.6805 5.63007  16
   0  21   9 24.0091 4.62905  13
   0  21  -9 24.9589 4.44727  13
   0 -21  -9 21.9935 4.03240  10
   0 -21  10-1.06946 4.23385   5
   0 -21 -10 4.75610 4.26137   3
   0  21 -10 7.06578 4.66755  26
   0  21  10-1.20887 4.11272  26
   0  21 -10-0.91620 4.25462  20
   0  21  10-3.31269 4.38322  22
   0 -21  10-0.60354 4.57680   3
   0 -21 -10 2.96775 2.97771  18
   0 -21  10-2.77247 3.80690  19
   0 -21  10 1.70151 3.43074  18
   0  21  10-4.69920 4.03215  13
   0  21 -10-1.91403 3.70750  13
   0 -21 -10 1.79121 3.30896  10
   0 -21  11 6.59246 4.51551   5
   0 -21 -11-2.41575 4.54724   3
   0  21  11-0.78470 4.28155  26
   0  21 -11 6.56233 4.39920  26
   0  21 -11 3.33511 4.24527  20
   0 -21  11 4.28920 4.70832   3
   0 -21  11 3.01562 3.51871  18
   0 -21  11 1.89280 4.02432  19
   0 -21 -11 4.17408 2.89913  18
   0  21 -11 4.85012 3.48122  13
   0  21  11 2.12466 3.82109  13
   0 -21 -11 5.66586 3.50520  10
   0 -21 -12 3.06289 4.54913   3
   0 -21  12 0.56424 4.76019   5
   0  21 -12 0.86393 4.34854  26
   0  21  12-5.32433 4.14488  26
   0  21 -12 0.99613 4.58774  20
   0 -21 -12-0.63934 4.58270   2
   0 -21  12-1.24527 4.56415   3
   0 -21  12-0.43722 3.36944  18
   0 -21  12-0.48445 4.07354  19
   0  21 -12 4.44162 4.91111  16
   0 -21 -12-1.86715 2.96812  18
   0  21 -12 5.77503 3.51324  13
   0  21  12-5.45650 3.73508  13
   0 -21 -12 5.55389 3.66424  10
   0 -21  13 12.7386 5.25657   5
   0 -21 -13 14.9133 4.84934   3
   0  21  13 16.8783 4.31251  26
   0  21 -13 16.5160 4.81326  26
   0 -21  13 16.0637 4.07450  24
   0  21  13 10.5185 4.65799  22
   0  21 -13 4.63160 4.64897  20
   0 -21 -13 14.1376 5.32976   2
   0 -21  13 15.1128 4.87392   3
   0  21 -13 13.6105 5.47932  16
   0 -21  13 13.9399 4.45077  19
   0 -21  13 8.86236 3.71697  18
   0 -21 -13 10.7916 3.28055  18
   0  21 -13 14.2364 3.81783  13
   0  21  13 13.2627 4.31034  13
   0 -21 -13 19.0994 4.10553  10
   0 -21 -14 3.15231 4.60485   3
   0 -21  14 0.59331 4.64797   5
   0  21 -14-2.06565 4.49736  26
   0 -21  14 5.47227 3.63728  24
   0  21  14 4.21731 3.90235  26
   0  21  14 0.50568 4.32614  22
   0  21 -14 10.1435 4.90723  20
   0 -21 -14 5.77982 4.85342   2
   0 -21  14 5.12090 4.73678   3
   0 -21  14 2.03576 4.21148  19
   0  21 -14 6.94184 5.04274  16
   0 -21 -14-1.43823 3.08391  18
   0 -21  14 5.83302 3.76470  18
   0  21  14 0.40693 3.67917  13
   0 -21 -14 3.89562 3.81006  10
   0 -21  15 1.81789 4.97877   5
   0 -21  15 1.67987 3.61803  24
   0  21 -15-1.20404 4.19249  26
   0  21  15 2.98712 3.71456  26
   0  21  15 3.04902 4.51282  22
   0  21 -15 4.98689 4.90523  20
   0 -21  15-0.64711 4.93108   3
   0 -21 -15 6.45059 4.81473   2
   0 -21  15 0.45418 3.46374  18
   0 -21  15 4.67569 4.20971  19
   0  21 -15 2.94126 5.20711  16
   0  21  15 3.57904 3.79797  13
   0 -21 -15 8.99723 3.88713  10
   0 -21  16 12.9826 5.27734   5
   0 -21  16 7.57826 4.04252  24
   0  21 -16 10.2931 5.26775  20
   0  21  16 9.17881 4.77231  22
   0 -21  16 7.21636 4.98107   3
   0 -21 -16 9.03856 4.90344   2
   0 -21  16 10.0878 4.47212  19
   0 -21  16 12.9338 3.96923  18
   0  21 -16 7.77241 5.53419  16
   0  21  16 13.4715 3.86295  13
   0 -21 -16 11.1677 4.31675  10
   0 -21  17 10.0658 5.29891   5
   0 -21  17 8.63241 5.26670   3
   0 -21 -17 7.72219 4.64402   2
   0 -21  17 4.20632 3.78900  24
   0 -21  17-0.93299 3.92165  18
   0  21 -17 7.84246 5.47208  16
   0 -21  17 7.56204 4.56742  19
   0  21  17 7.62536 4.69271  22
   0  21 -17 8.22814 5.23914  20
   0  21  17 5.91666 3.71815  13
   0 -21 -17-4.31160 4.24890  10
   0  21 -18-3.00817 5.63355  20
   0  21  18 0.50473 4.76422  22
   0 -21  18-1.40753 4.01063  18
   0 -21  18-1.09672 4.45488  19
   0 -21  18-3.79638 3.96060  24
   0  21  18 7.87976 5.29623  11
   0  22   0 268.767 19.2791  22
   0  22   0 242.852 18.4446  20
   0 -22   0 270.219 19.3284  19
   0  22   0 296.715 19.1425   7
   0 -22   0 268.920 19.3731  18
   0  22   0 209.143 19.1076  16
   0  22   0 308.454 19.7188  13
   0 -22   0 316.458 20.3668   3
   0  22  -1 1.39723 4.37385  26
   0 -22  -1-4.01212 3.77827  19
   0 -22   1 3.24918 3.57244  19
   0  22  -1 1.28260 2.89573  20
   0  22   1 5.27603 3.75012  22
   0  22  -1 0.76547 3.58520  22
   0  22  -1 4.91262 3.18159   7
   0  22   1 1.08740 3.50322   7
   0 -22  -1 2.45442 3.49808  18
   0 -22   1-0.42697 3.48238  18
   0  22  -1-1.27117 4.22698  16
   0  22   1 6.26941 4.04557  16
   0  22  -1 3.09366 3.74230  13
   0  22   1 2.22261 3.76405  13
   0 -22  -1 1.75177 4.26284   3
   0 -22  -1 1.93798 4.67381   2
   0 -22   1-2.33274 4.82243   3
   0  22  -2-1.86863 4.53585  26
   0 -22   2-7.80663 4.04880  19
   0  22  -2-1.71389 3.06348  20
   0 -22  -2 0.40157 3.70927  19
   0  22  -2-0.37030 3.49519  22
   0  22   2-2.08434 3.67642  22
   0  22  -2 6.49658 3.07796   7
   0  22   2-0.75656 3.52294   7
   0 -22  -2-1.21245 3.46570  18
   0  22  -2 0.43872 4.11903  16
   0  22   2-1.49846 3.98449  16
   0  22   2 6.69247 3.99395  13
   0  22  -2-1.75893 3.86629  13
   0 -22  -2 4.55776 4.79383   2
   0 -22   2-2.92740 4.67046   3
   0 -22  -2 1.74302 4.36971   3
   0 -22   3 11.1660 4.85698   3
   0 -22  -3 15.1466 4.69779   3
   0  22  -3 17.8031 4.77714  26
   0  22   3 8.78928 4.57707  26
   0  22  -3 5.28774 3.39256  20
   0 -22   3 9.98674 3.83076  19
   0  22   3 6.41390 3.88900  22
   0  22  -3 9.63414 3.55757  22
   0  22  -3 14.3053 3.32257   7
   0  22   3 11.8311 3.93724   7
   0  22  -3 14.5683 4.61327  16
   0 -22  -3 11.0484 3.48461  18
   0  22   3 6.40159 3.91389  16
   0  22   3 2.68486 3.98219  13
   0  22  -3 8.75592 3.99026  13
   0 -22   3 19.7271 4.28145   5
   0 -22   4 8.26829 4.79919   3
   0 -22  -4 16.9883 4.86226   3
   0  22  -4 4.69690 4.63354  26
   0  22   4 22.5151 4.99551  26
   0  22  -4 8.14111 3.61841  20
   0 -22   4 16.4300 3.89167  19
   0  22   4 16.6050 4.42418  22
   0  22  -4 9.59526 3.72856  22
   0  22  -4 11.2216 3.18918   7
   0  22   4 21.2691 4.30966   7
   0  22  -4 6.09217 4.58969  16
   0 -22  -4 10.1235 3.55055  18
   0  22  -4 11.7472 4.09062  13
   0  22   4 16.1258 3.99926  16
   0 -22   4 11.7865 4.04822   5
   0 -22  -5 75.8426 7.44684   3
   0 -22   5 70.7554 7.63745   3
   0  22  -5 64.4402 7.31465  26
   0  22   5 58.7359 6.87729  26
   0  22  -5 56.7955 6.05096  22
   0  22   5 62.6725 6.69146  22
   0  22  -5 45.0432 6.13936  20
   0  22   5 72.7668 6.77800   7
   0  22  -5 62.3354 5.67430   7
   0  22  -5 46.4498 6.83291  16
   0 -22  -5 64.7495 6.23036  18
   0 -22   5 68.5506 6.54127  19
   0 -22   5 70.0315 6.53263  18
   0  22  -5 60.8190 6.56798  13
   0  22   5 59.3105 6.18578  16
   0 -22   5 79.4395 7.24606   5
   0 -22  -6 1.78239 4.22858   3
   0 -22   6 2.99607 4.43959   3
   0  22  -6 8.92423 4.63673  26
   0  22   6 5.41151 4.38738  26
   0  22  -6 6.84686 3.33559  22
   0  22  -6 0.38373 3.85500  20
   0  22   6 4.57510 3.98292  22
   0  22   6 1.75085 3.83504   7
   0 -22   6 0.87349 3.69515  19
   0 -22   6 10.6018 3.94841  18
   0  22  -6 4.49314 4.43811  16
   0 -22  -6 3.74848 3.28741  18
   0  22   6 2.31221 3.37319  16
   0  22  -6 5.12804 3.69837  13
   0  22   6 0.45371 3.96229  13
   0 -22   6 11.4342 4.36648   5
   0 -22  -7 12.5346 4.47233   3
   0 -22   7-0.60553 4.55549   3
   0  22   7 13.8400 4.59748  26
   0  22  -7 9.38808 4.69000  26
   0  22   7 9.81059 4.43044  22
   0  22  -7 6.15618 3.23646  22
   0  22  -7 11.6676 4.20218  20
   0  22   7 3.16778 3.90442   7
   0  22  -7 7.69003 4.81961  16
   0 -22  -7 9.57593 3.44770  18
   0 -22   7 6.65163 3.67870  19
   0 -22   7 0.42734 3.42351  18
   0  22   7 1.35997 3.89870  13
   0  22  -7 1.26844 3.65119  13
   0  22   7 8.48927 3.13441  16
   0 -22   7 10.2096 4.45405   5
   0 -22  -8 66.8050 7.63147   3
   0 -22   8 61.1482 7.57610   3
   0  22   8 76.5798 7.26387  26
   0  22  -8 68.3388 7.30722  26
   0  22  -8 49.5125 6.74585  20
   0  22   8 61.8635 6.96996  22
   0  22   8 63.9104 7.04080   7
   0  22  -8 68.5540 7.58073  16
   0 -22   8 66.0735 6.86187  19
   0 -22  -8 75.7859 6.40745  18
   0 -22   8 70.0727 6.80550  18
   0  22   8 63.8559 6.94877  13
   0  22  -8 64.5777 6.63940  13
   0 -22   8 63.4932 7.28447   5
   0 -22   9-1.85662 4.55648   3
   0  22  -9-1.39882 4.48173  26
   0  22   9 7.34981 4.52115  26
   0  22   9-1.45412 4.28757  22
   0  22  -9-2.68361 4.34271  20
   0  22   9 1.44175 4.09456   7
   0 -22  -9 1.05371 3.07876  18
   0 -22   9 3.23395 3.81943  19
   0 -22   9 1.75211 3.67090  18
   0  22  -9 4.33366 5.01739  16
   0  22   9 3.15574 3.91509  13
   0  22  -9-6.95884 3.94457  13
   0 -22  -9-3.04009 4.43745   3
   0 -22   9 2.15304 4.22967   5
   0 -22  10 11.8856 5.02804   3
   0  22 -10 13.8833 5.03267  26
   0  22  10 23.2264 4.83838  26
   0  22 -10 16.3691 4.89739  20
   0  22  10 13.7993 4.82528  22
   0  22  10 12.8404 4.68997   7
   0 -22 -10 28.0757 3.88798  18
   0 -22  10 12.8605 4.14170  18
   0 -22  10 12.7278 4.39525  19
   0  22 -10 13.6221 4.20063  13
   0  22  10 16.1107 4.34290  13
   0 -22 -10 27.0037 5.51529   3
   0 -22  10 22.6607 4.87489   5
   0 -22 -11 19.2149 5.31478   2
   0 -22  11 1.89683 4.91012   3
   0  22  11 15.6200 4.55661  26
   0  22 -11 14.6516 5.01410  26
   0  22 -11 11.1714 4.54031  20
   0  22  11 24.3306 5.15816   7
   0 -22 -11 17.6158 3.46741  18
   0 -22  11 17.3082 4.39830  19
   0 -22  11 9.41650 3.85531  18
   0  22  11 7.10753 4.17074  13
   0  22 -11 16.3829 4.16596  13
   0 -22 -11 23.6150 5.38195   3
   0 -22  11 20.9689 5.14943   5
   0 -22  12 5.12080 5.04318   3
   0 -22 -12 11.1941 5.22430   2
   0  22 -12 12.6017 4.79134  26
   0  22  12 3.98961 4.24278  26
   0  22 -12 6.08754 4.77910  20
   0  22  12 9.85940 4.57765   7
   0 -22  12 9.98659 3.98323  18
   0 -22 -12 15.4069 3.30340  18
   0 -22  12 12.7353 4.31445  19
   0  22 -12 9.41080 3.84015  13
   0  22  12 13.1793 4.31542  13
   0 -22  12 17.4152 5.06132   5
   0 -22 -12 13.1785 5.05767   3
   0 -22  13 5.18971 5.18878   3
   0 -22 -13-5.93690 4.80800   2
   0  22 -13 3.16665 4.82209  20
   0  22  13 13.4600 4.83618  22
   0  22 -13 2.20394 4.44334  26
   0  22  13 5.76041 4.07671  26
   0 -22  13 7.34306 4.06230  24
   0 -22  13 3.67163 3.87783  18
   0 -22 -13 7.43212 3.12611  18
   0 -22  13 4.99137 4.31064  19
   0  22 -13 7.04521 5.20719  16
   0  22  13 5.61243 3.97276  13
   0  22 -13 4.69466 3.68875  13
   0 -22  13 13.0705 4.94322   5
   0 -22 -13 10.1669 5.08311   3
   0 -22 -14 50.5440 6.54607   2
   0 -22  14 41.3193 6.60309   3
   0  22  14 42.2453 6.05200  22
   0  22 -14 28.2258 6.02954  20
   0 -22  14 43.2246 5.40384  24
   0  22  14 43.5502 5.44656  26
   0  22 -14 34.8731 5.74949  26
   0 -22  14 36.6125 5.28766  18
   0 -22 -14 41.2875 4.59245  18
   0  22 -14 23.8758 6.34442  16
   0 -22  14 55.6288 6.25728  19
   0  22  14 27.5297 5.27290  13
   0 -22 -14 35.9537 6.31784   3
   0 -22  14 38.8413 6.31107   5
   0 -22 -15-1.97120 4.73144   2
   0 -22  15 0.66364 4.84346   3
   0  22  15-0.52370 4.38896  22
   0  22 -15-0.56053 5.06182  20
   0 -22  15 1.27511 3.89340  24
   0  22 -15-2.92037 4.42820  26
   0  22 -15-3.02678 5.37097  16
   0 -22  15 4.14550 4.23956  19
   0 -22  15 0.93843 3.97177  18
   0  22  15-0.82315 3.80175  13
   0 -22  15-4.95047 4.73101   5
   0 -22  16-2.66538 4.86364   3
   0 -22 -16 3.93142 4.61022   2
   0 -22  16 1.69515 3.56417  24
   0 -22  16 3.79045 3.83585  18
   0 -22  16-0.52544 4.25373  19
   0  22 -16-0.61115 5.55114  16
   0  22  16 0.39786 3.84430  13
   0 -22  16-2.51500 5.08984   5
   0  22  16 5.22638 4.39522  22
   0  22 -16-1.15370 4.97868  20
   0  22 -17-3.54589 5.38368  20
   0  22  17 2.28301 3.78699  13
   0 -22  17-3.78940 4.01713  24
   0  23   0-0.41216 4.03261  22
   0 -23   0 3.27882 3.30670  19
   0  23   0-1.77699 3.66916   7
   0 -23   0-3.96616 3.80405  18
   0  23   0-2.33133 4.05013  13
   0  23   0 1.70937 4.30288  16
   0 -23   0-2.69041 4.90954   2
   0 -23   0-5.46494 4.33329   3
   0  23  -1 2.45115 4.59073  26
   0 -23   1 6.61405 3.49971  19
   0  23   1-4.66065 3.91415  22
   0  23  -1-0.39969 3.68224  22
   0 -23  -1 2.45336 3.34600  19
   0  23  -1 1.35140 3.23148   7
   0  23   1-0.74895 3.62748   7
   0 -23   1 3.47809 3.65638  18
   0 -23  -1-0.86988 3.54650  18
   0  23   1-1.23178 4.25710  16
   0  23  -1-2.66419 4.51194  16
   0  23  -1 3.25071 4.02088  13
   0  23   1 3.27636 4.21495  13
   0 -23  -1 2.03103 4.96324   2
   0 -23   1 3.04076 4.51682   3
   0 -23  -1 0.60674 4.56374   3
   0  23   2-1.46780 4.80318  26
   0  23  -2 9.83881 4.99197  26
   0  23   2-3.48380 4.01770  22
   0  23  -2 0.56684 3.10954  20
   0  23  -2 2.31606 3.69833  22
   0 -23   2 3.34199 3.56652  19
   0  23  -2 5.10732 3.13081   7
   0  23   2 5.46685 3.75068   7
   0 -23   2 9.13801 3.83269  18
   0 -23  -2 4.63750 3.57584  18
   0  23   2 1.17532 4.05000  16
   0  23  -2-0.92410 3.95599  13
   0  23   2 2.34450 4.05299  13
   0  23  -2 7.34496 4.42952  16
   0 -23   2 6.08761 4.58409   3
   0 -23  -2 11.5117 4.92712   3
   0  23  -3 6.39650 4.78193  26
   0  23   3 5.34754 4.54445  26
   0  23  -3 5.94991 3.56216  22
   0 -23   3 5.08257 3.59116  19
   0  23   3 4.90747 4.09182  22
   0  23  -3-0.93493 3.40964  20
   0  23  -3 3.90601 3.04592   7
   0  23   3 3.25397 3.75240   7
   0 -23  -3 2.07871 3.41963  18
   0  23  -3-1.90571 4.52533  16
   0  23  -3 0.45962 3.92151  13
   0  23   3 5.16480 4.19583  13
   0  23   3 4.45014 3.90861  16
   0 -23   3-1.22348 4.40988   3
   0 -23  -3 7.28366 4.84634   3
   0 -23  -4 8.50275 4.63558   3
   0 -23   4 10.4489 4.76590   3
   0  23   4 13.5138 4.83057  26
   0  23  -4 12.8190 4.97970  26
   0 -23   4 7.30119 3.67321  19
   0  23  -4 2.85968 3.57835  22
   0  23   4 1.37065 4.13546  22
   0  23  -4 8.47831 3.63778  20
   0  23  -4 9.22878 3.23290   7
   0  23   4 11.8534 4.09258   7
   0 -23  -4 10.6468 3.82913  18
   0  23  -4 1.47104 4.50965  16
   0  23   4 1.04775 3.83511  16
   0  23  -4 14.1360 4.23311  13
   0 -23   4 11.2388 4.41844   5
   0 -23   5 3.70961 4.83114   3
   0 -23  -5 14.0539 4.95658   3
   0  23  -5 0.98621 4.67864  26
   0  23   5 8.61959 4.61716  26
   0  23  -5 13.3264 3.57564  22
   0  23  -5 10.2707 4.06235  20
   0 -23   5 15.2376 3.97790  19
   0  23   5 5.13437 4.12198  22
   0  23   5 12.2345 4.10314   7
   0 -23  -5 13.5656 3.74683  18
   0  23  -5 8.61054 4.61043  16
   0  23   5 11.7197 3.78082  16
   0  23  -5 9.96169 4.13277  13
   0 -23   5 10.5386 4.35608   5
   0 -23   6-0.62237 4.58336   3
   0 -23  -6 4.91501 4.50479   3
   0  23  -6 6.89757 4.76077  26
   0  23   6-1.89565 4.79404  26
   0  23  -6 5.82466 3.87390  20
   0  23   6-4.76795 4.21880  22
   0  23  -6-3.56114 3.44485  22
   0  23   6 11.7574 4.39184   7
   0 -23   6 0.88034 3.58989  18
   0 -23  -6 0.78336 3.20606  18
   0 -23   6 3.54139 3.74839  19
   0  23  -6-3.65322 4.76805  16
   0  23  -6 5.82369 4.04662  13
   0  23   6-1.42612 3.89051  13
   0  23   6 3.54892 3.30067  16
   0 -23   6 2.57311 4.12163   5
   0 -23   7 11.2723 5.04175   3
   0 -23  -7 12.9743 4.92120   3
   0  23   7 7.48650 4.69153  26
   0  23  -7 17.7158 5.14256  26
   0  23  -7 7.88782 3.35173  22
   0  23   7 15.0662 4.71676  22
   0  23  -7 9.86079 4.25142  20
   0  23   7 15.4142 4.48168   7
   0 -23   7 18.2564 4.10083  18
   0  23  -7 11.2220 4.82306  16
   0 -23   7 5.86516 3.91513  19
   0 -23  -7 13.4478 3.53244  18
   0  23  -7 11.9238 4.43597  13
   0  23   7 14.7129 4.24987  13
   0 -23   7 15.3008 4.79114   5
   0 -23   8 3.79304 4.88460   3
   0 -23  -8 7.45549 4.72454   3
   0  23  -8-5.39359 4.76187  26
   0  23   8 8.75051 4.54090  26
   0  23  -8 1.29749 4.34789  20
   0  23   8 2.96812 4.21572  22
   0  23   8 9.60820 4.35248   7
   0 -23  -8 2.61354 3.25139  18
   0 -23   8 6.75904 3.66431  18
   0  23  -8 6.58445 5.12214  16
   0 -23   8 5.94875 3.95220  19
   0  23   8 7.09608 4.16157  13
   0  23  -8 9.12311 4.11553  13
   0 -23   8 9.73768 4.53215   5
   0 -23   9 92.6961 9.91621   3
   0  23  -9 113.951 9.77662  26
   0  23   9 101.471 9.40756  26
   0 -23   9 115.052 9.38805  19
   0  23  -9 79.2646 9.12462  20
   0  23   9 113.126 9.67974  22
   0  23   9 104.857 9.45560   7
   0 -23   9 102.938 9.09360  18
   0 -23  -9 117.234 8.83544  18
   0  23  -9 83.2518 9.70000  16
   0  23   9 98.3305 9.18051  13
   0  23  -9 90.4207 8.92245  13
   0 -23  -9 121.779 10.2635   3
   0 -23   9 126.481 10.1172   5
   0 -23  10-6.44945 4.93074   3
   0  23 -10-1.92997 4.84593  26
   0  23  10 1.76145 4.36036  26
   0  23  10-4.08425 4.57010  22
   0  23 -10 2.83270 4.46793  20
   0  23  10-4.05934 4.30915   7
   0  23 -10 8.06444 5.20173  16
   0 -23 -10 3.89278 3.41023  18
   0 -23  10 4.13848 3.90504  18
   0 -23  10 1.42285 4.05401  19
   0  23  10-0.46741 4.15940  13
   0  23 -10 5.82631 4.08096  13
   0 -23 -10-4.41107 4.69966   3
   0 -23  10-2.27363 4.56773   5
   0 -23 -11 8.77124 5.34985   2
   0 -23  11 12.3522 5.23361   3
   0  23 -11 11.4034 5.06191  26
   0  23  11 4.27946 4.42116  26
   0  23 -11 8.40707 4.47313  20
   0  23  11 8.79032 4.64705  22
   0  23  11 6.23603 4.77781   7
   0 -23  11 8.20225 4.21229  19
   0 -23 -11 10.6137 3.38494  18
   0 -23  11 4.18372 3.89457  18
   0  23  11 10.6267 4.45165  13
   0  23 -11 2.02046 3.87266  13
   0 -23 -11 13.9911 5.06473   3
   0 -23  11 12.7858 5.13871   5
   0 -23 -12 2.69895 5.09575   2
   0 -23  12-1.31334 5.00012   3
   0  23 -12-6.99826 4.69678  26
   0  23  12-1.65683 4.41479  26
   0  23 -12-4.09483 4.99463  20
   0  23  12 3.71806 4.54011   7
   0 -23  12-2.95570 4.19714  19
   0 -23 -12 2.96583 3.11048  18
   0 -23  12 0.46958 4.02673  18
   0  23  12 2.73285 4.14864  13
   0  23 -12-3.51605 3.80275  13
   0 -23 -12-1.28032 4.43885   3
   0 -23  12 4.15654 4.68385   5
   0 -23 -13 23.5780 5.61807   2
   0 -23  13 19.8433 5.61063   3
   0  23 -13 10.4909 4.99646  26
   0 -23  13 14.9046 4.27781  24
   0  23  13 7.15922 4.42268  26
   0  23 -13 7.45260 4.91812  20
   0  23  13 4.33277 4.70263   7
   0 -23 -13 8.25191 3.28659  18
   0 -23  13 8.49716 4.50885  19
   0 -23  13 9.47175 4.19126  18
   0  23  13 10.7261 4.33715  13
   0 -23  13 15.1416 5.06139   5
   0 -23 -13 19.3689 5.38847   3
   0 -23  14 37.9650 6.35215   3
   0 -23 -14 20.0307 5.42245   2
   0  23 -14 18.6576 5.00125  26
   0 -23  14 22.9127 4.46104  24
   0  23  14 25.0627 4.71086  26
   0  23  14 18.1774 5.36147  22
   0  23 -14 8.24908 5.30850  20
   0  23  14 15.4114 5.20413   7
   0  23 -14 17.7995 5.82947  16
   0 -23  14 19.5823 4.54941  18
   0  23  14 12.2272 4.40143  13
   0 -23 -14 23.4013 5.38066   3
   0 -23  14 21.5872 5.46049   5
   0 -23 -15 0.66558 4.94282   2
   0 -23  15-0.67065 5.04396   3
   0 -23  15 0.42735 3.74601  24
   0 -23  15 1.92147 3.93012  18
   0  23  15 4.66083 4.16517  13
   0 -23  15-0.62661 4.99859   5
   0  23  15-3.21074 4.67622  22
   0  23 -15-1.12462 5.23679  20
   0  23  16 3.26094 4.01709  13
   0 -23  16-1.27051 3.89056  24
   0  24   0-1.28362 4.23806  22
   0 -24   0 3.31587 3.58991  19
   0  24   0 6.90895 3.74637   7
   0 -24   0 1.78535 3.76713  18
   0  24   0-3.41216 4.40316  13
   0  24   0-0.44482 4.35253  16
   0 -24   0 5.61765 5.14862   2
   0 -24   0 1.89067 4.58039   3
   0  24  -1 13.8357 5.07450  26
   0 -24   1 20.0306 4.22190  19
   0 -24  -1 12.8305 3.92095  19
   0  24   1 21.5458 4.53477  22
   0  24  -1 12.0075 4.18164  22
   0  24  -1 15.9201 3.89002   7
   0  24   1 23.7508 4.28928   7
   0 -24  -1 16.2884 4.06187  18
   0 -24   1 20.1148 4.39615  18
   0  24   1 17.5988 4.79417  13
   0  24  -1 16.6113 5.00285  16
   0  24  -1 11.6499 4.55969  13
   0  24   1 10.6627 4.68058  16
   0 -24   1 20.1664 5.39782   3
   0 -24  -1 19.0494 5.67581   2
   0 -24  -1 22.4981 5.40607   3
   0  24  -2 6.16904 5.05366  26
   0  24   2-4.60951 5.02250  26
   0  24   2-3.16098 4.08978  22
   0  24  -2-1.99885 3.93957  22
   0 -24   2 0.84250 3.64711  19
   0  24   2-7.61679 3.94093   7
   0  24  -2 1.30531 3.21592   7
   0 -24  -2-0.89121 3.63302  18
   0 -24   2 1.35768 3.71579  18
   0  24   2 0.40601 4.20922  16
   0  24  -2 3.38230 4.14360  13
   0  24  -2 0.47739 4.52988  16
   0  24   2-5.38870 4.48744  13
   0 -24  -2 3.12320 4.53875   3
   0 -24   2 1.26133 4.70366   3
   0  24  -3 3.60297 4.79008  26
   0  24   3 1.52756 4.99011  26
   0  24  -3 12.3408 3.96556  22
   0  24   3-3.23793 4.29511  22
   0 -24   3 2.13612 3.79131  19
   0  24   3 3.75640 4.06389   7
   0 -24  -3 7.89656 3.88082  18
   0  24   3 3.06409 4.07663  16
   0  24  -3 7.92431 4.88983  16
   0  24  -3 3.83788 4.21605  13
   0  24   3 0.49068 4.12336  13
   0 -24   3 10.1079 4.74116   3
   0 -24  -3 10.0142 4.89003   3
   0 -24  -4 11.3120 4.98675   3
   0 -24   4 10.8039 4.92724   3
   0  24   4 6.06443 4.91899  26
   0  24  -4 13.9087 5.17185  26
   0 -24   4 16.0218 4.01555  19
   0  24  -4 10.3937 3.74066  20
   0  24  -4 4.43867 3.70153  22
   0  24   4 11.3765 4.22496  22
   0  24   4 12.5836 4.25934   7
   0 -24  -4 11.0307 3.89340  18
   0  24   4 9.00264 3.91585  16
   0  24  -4 11.9071 4.54861  13
   0  24  -4 5.60721 4.88611  16
   0 -24   4 14.5505 4.62226   5
   0 -24   5 2.55523 4.72950   3
   0 -24  -5 6.29700 4.85856   3
   0  24   5 5.50538 4.90143  26
   0  24  -5-0.51534 4.77901  26
   0  24  -5 2.54486 3.72642  20
   0  24   5 7.25877 4.27418  22
   0  24  -5 1.76279 3.58163  22
   0 -24   5 8.34532 3.82169  19
   0  24   5-3.58569 4.07761   7
   0  24  -5 5.26138 4.87887  16
   0 -24  -5 14.5788 4.01061  18
   0  24   5-2.67474 3.79310  16
   0  24  -5 4.24205 4.11280  13
   0 -24   5 3.61471 4.56011   5
   0 -24  -6-0.63352 4.68635   3
   0 -24   6 7.06413 4.79066   3
   0  24   6 10.8810 5.04558  26
   0  24  -6 2.57279 4.91611  26
   0 -24   6 12.9157 4.09328  19
   0  24  -6 7.03725 3.94363  20
   0  24   6 8.38964 4.25617  22
   0  24  -6 4.99668 3.56468  22
   0  24   6 5.10439 4.21489   7
   0  24  -6 8.08502 5.04017  16
   0 -24   6 7.31822 3.70351  18
   0 -24  -6 6.94490 3.69570  18
   0  24  -6 10.6987 4.15194  13
   0  24   6 3.96705 4.20811  13
   0 -24   6 7.94274 4.63514   5
   0 -24   7 3.87500 4.83032   3
   0 -24  -7 12.7112 4.83400   3
   0  24  -7 11.2743 5.00870  26
   0  24   7-2.92425 4.84827  26
   0  24  -7 4.56225 4.11718  20
   0  24   7 6.52904 4.31731  22
   0  24   7 12.4560 4.60531   7
   0 -24   7 9.24052 4.23530  18
   0  24  -7 11.6333 5.21865  16
   0 -24  -7 12.7978 3.68756  18
   0 -24   7 9.04888 3.79695  19
   0  24  -7 11.0083 4.43476  13
   0  24   7 11.8645 4.43642  13
   0 -24   7 8.13533 4.36429   5
   0 -24   8 1.29924 4.89859   3
   0 -24  -8 8.88723 4.86614   3
   0  24   8 12.4329 4.93733  26
   0  24  -8 11.7194 5.38585  26
   0  24   8 11.7453 4.82027  22
   0  24  -8 1.30118 4.26791  20
   0  24   8-0.98459 4.36915   7
   0  24  -8 1.13643 4.93194  16
   0 -24   8 7.46288 4.01542  18
   0 -24   8 5.52133 3.84642  19
   0 -24  -8 10.4328 3.51735  18
   0  24   8 0.98378 4.25979  13
   0  24  -8 2.25527 4.05325  13
   0 -24   8 5.55677 4.74763   5
   0 -24   9 13.7478 5.26388   3
   0  24   9 14.0408 5.06257  26
   0  24  -9 14.1424 5.30037  26
   0  24   9 12.4335 4.61633  22
   0  24  -9 5.49535 4.45100  20
   0  24   9-2.02352 4.40172   7
   0 -24   9 9.34693 4.39052  19
   0 -24   9 10.3610 4.18064  18
   0  24  -9 11.0595 5.66197  16
   0 -24  -9 10.5273 3.60043  18
   0  24  -9 6.18553 4.03273  13
   0  24   9 18.0674 4.75162  13
   0 -24  -9 17.2661 5.12506   3
   0 -24   9 9.08711 4.78945   5
   0 -24 -10 24.9334 5.97206   2
   0 -24  10 19.8123 5.62137   3
   0  24 -10 26.4162 5.64155  26
   0  24  10 22.8142 5.48381  26
   0  24  10 21.0017 5.37025  22
   0  24 -10 19.0977 4.92227  20
   0  24  10 23.8215 5.29048   7
   0 -24  10 21.3553 4.45238  18
   0 -24 -10 27.3211 4.10349  18
   0  24 -10 24.9667 6.19240  16
   0  24 -10 21.5038 4.51926  13
   0  24  10 22.7277 4.85644  13
   0 -24 -10 19.3023 5.30607   3
   0 -24  10 19.1394 5.47259   5
   0 -24  11 14.6081 5.42265   3
   0 -24 -11 7.58155 4.99245   2
   0  24 -11 10.7965 5.09377  26
   0  24  11 11.9769 4.90675  26
   0  24 -11 8.41692 4.80100  20
   0  24  11 15.3898 4.83220  22
   0  24  11 2.64654 4.52314   7
   0 -24  11 12.9251 3.84398  18
   0 -24 -11 10.5396 3.43575  18
   0  24 -11 8.48003 5.56371  16
   0  24 -11 14.1451 4.22062  13
   0  24  11 13.8553 4.57830  13
   0 -24 -11 9.03065 5.21449   3
   0 -24  11 11.2539 5.01573   5
   0 -24 -12 10.3073 5.46931   2
   0 -24  12 5.34629 5.15889   3
   0 -24  12 4.92602 3.83946  24
   0  24  12 0.42827 4.43040  26
   0  24 -12 5.76900 4.79241  26
   0  24 -12 1.03165 4.95437  20
   0  24  12 11.8694 4.78176   7
   0 -24  12 10.1244 3.89985  18
   0 -24 -12 3.74230 3.30852  18
   0  24 -12-0.80020 3.92520  13
   0  24  12 0.46984 4.21643  13
   0 -24 -12 10.3856 4.93141   3
   0 -24  12 0.60395 4.95013   5
   0 -24 -13 18.9930 5.57368   2
   0 -24  13 5.36516 4.98657   3
   0 -24  13 15.4658 4.36774  24
   0  24  13 13.5289 4.91663  26
   0  24 -13 7.98867 4.94228  26
   0  24 -13 6.36839 4.91081  20
   0  24  13 6.03322 4.75457   7
   0 -24  13 10.1865 4.39773  18
   0  24  13 11.9578 4.45288  13
   0 -24  13 6.14514 5.29863   5
   0 -24 -13 15.6589 5.40180   3
   0  24 -14 42.1668 7.13537  20
   0  24  14 50.1084 6.66680  13
   0  24 -14 71.1253 7.19395  26
   0 -24  14 71.5660 6.73319  24
   0 -24  15 2.13304 3.74200  24
   0  25   0-6.60777 4.13863  22
   0 -25   0-1.66222 3.64569  19
   0  25   0-2.95466 3.62490   7
   0 -25   0-1.82376 3.62680  18
   0  25   0-3.03920 4.52351  13
   0  25   0 0.45927 4.63667  16
   0 -25   0 7.11171 4.84447   3
   0 -25   0-7.27720 5.40638   2
   0  25  -1-2.13586 5.24888  26
   0  25   1-2.72535 4.07802  22
   0 -25   1-0.41775 3.48925  19
   0  25  -1 2.55764 3.93738  22
   0  25  -1 0.70021 3.40783   7
   0  25   1-1.55635 3.76838   7
   0 -25   1-4.11526 3.89579  18
   0 -25  -1 5.39459 3.85496  18
   0  25   1 1.01569 4.38268  13
   0  25  -1-4.02783 4.37240  13
   0  25  -1-2.38689 4.58848  16
   0  25   1 2.63510 4.32771  16
   0 -25  -1 5.10861 5.10975   2
   0 -25   1-4.34555 5.11946   2
   0 -25  -1-1.28850 4.57536   3
   0 -25   1 3.24357 4.62853   3
   0  25   2-0.53323 5.04636  26
   0  25  -2-2.67564 5.14363  26
   0  25   2 2.79452 4.32582  22
   0 -25   2-2.52580 3.56338  19
   0  25  -2-2.47228 4.01082  22
   0  25   2 5.28806 3.98894   7
   0 -25   2 4.63073 3.72136  18
   0 -25  -2 3.13704 3.79345  18
   0  25   2-1.24874 4.24849  16
   0  25   2-5.59450 4.64559  13
   0  25  -2-6.51712 4.68148  13
   0  25  -2-0.49333 4.77799  16
   0 -25  -2-3.20470 4.44431   3
   0 -25   2 2.59665 4.80029   3
   0  25   3 7.41205 5.00407  26
   0  25  -3 16.0671 5.35944  26
   0  25   3 11.4408 4.51546  22
   0  25  -3 12.7139 4.06671  22
   0  25   3 14.4594 4.32547   7
   0 -25   3 19.5255 4.42926  18
   0 -25  -3 9.69754 3.70759  18
   0  25  -3 6.45862 4.49942  13
   0  25   3 5.59841 4.41735  13
   0  25   3 3.91859 4.18899  16
   0  25  -3 8.70420 4.99330  16
   0 -25   3 9.10258 5.05700   3
   0 -25  -3 11.5594 4.91750   3
   0  25  -4 9.64116 5.43283  26
   0  25   4 11.5436 5.45723  26
   0  25   4 12.6922 4.66015  22
   0  25  -4 8.75288 3.88794  22
   0  25   4 13.7012 4.38398   7
   0 -25  -4 13.3378 4.18126  18
   0  25  -4 13.1625 5.34259  16
   0  25  -4 15.2930 4.70783  13
   0  25   4 12.5080 4.32455  16
   0 -25   4 15.6396 5.36048   3
   0 -25  -4 16.7329 5.24010   3
   0 -25   5 9.83205 5.16340   3
   0 -25  -5 6.46232 4.75099   3
   0  25   5 5.71230 5.10512  26
   0  25  -5-0.53449 4.95016  26
   0  25   5 6.47210 4.31167  22
   0  25  -5 6.48756 3.61262  22
   0  25   5 10.0319 4.37553   7
   0 -25  -5 2.17895 3.92923  18
   0  25  -5 2.43560 4.36273  13
   0  25  -5 3.80070 4.95861  16
   0 -25   5 8.41813 4.70981   5
   0 -25   6-1.31713 4.67795   3
   0 -25  -6 4.51524 4.72931   3
   0  25  -6 3.19695 5.05653  26
   0  25   6 0.51244 5.06266  26
   0  25   6-8.11483 4.54102  22
   0  25   6-3.30343 4.27488   7
   0 -25  -6-1.27975 3.84217  18
   0 -25   6-2.35896 3.91497  18
   0  25   6 2.56947 4.43585  13
   0  25  -6-8.33493 5.32809  16
   0  25  -6 0.96273 4.38540  13
   0 -25   6-1.08013 4.69103   5
   0 -25   7 1.32271 4.73023   3
   0 -25  -7 5.80936 4.92597   3
   0  25  -7 4.77108 4.92114  26
   0  25   7 8.05519 5.22957  26
   0  25   7 8.76689 4.70868  22
   0  25   7 11.6960 4.56278   7
   0 -25  -7 4.58255 3.83019  18
   0 -25   7 10.4768 4.26317  18
   0  25   7-0.51140 4.68283  13
   0  25  -7-2.84017 4.40876  13
   0  25  -7 1.71158 5.19219  16
   0 -25   7 9.95815 4.77062   5
   0 -25   8-0.66415 4.99517   3
   0  25  -8-0.52614 5.13410  26
   0  25   8 0.98755 5.02843  26
   0  25  -8 1.73324 4.31126  20
   0  25   8-1.57414 4.72475  22
   0  25   8 1.49986 4.39589   7
   0 -25  -8 0.79726 3.47287  18
   0  25  -8-2.92199 5.39804  16
   0 -25   8-3.84282 3.81781  18
   0  25   8 1.52314 4.39555  13
   0  25  -8 1.39474 4.18633  13
   0 -25   8-5.65492 4.86483   5
   0 -25  -8-0.64746 4.53340   3
   0 -25   9 9.99642 5.24197   3
   0  25  -9 11.4247 5.23654  26
   0  25   9 12.5429 5.06990  26
   0  25  -9 9.09931 4.48155  20
   0  25   9 6.90773 4.81984  22
   0  25   9 7.68363 4.47377   7
   0 -25  -9 15.0821 3.78949  18
   0  25  -9 7.16293 5.35611  16
   0 -25   9 13.0644 4.44810  18
   0  25   9 7.54781 4.63444  13
   0  25  -9 6.34744 4.06907  13
   0 -25  -9 14.9621 5.27263   3
   0 -25   9 13.8541 5.13703   5
   0 -25 -10 22.5625 6.03629   2
   0 -25  10 22.1021 5.67686   3
   0  25 -10 15.8753 5.57135  26
   0  25  10 29.1692 5.52968  26
   0  25  10 15.5382 5.23741  22
   0  25 -10 12.7905 4.98384  20
   0  25  10 18.3648 5.17467   7
   0 -25  10 23.8611 4.66631  18
   0 -25 -10 27.6461 4.36988  18
   0  25 -10 19.4810 6.10559  16
   0  25  10 15.9237 4.91600  13
   0  25 -10 15.8523 4.67159  13
   0 -25  10 33.5228 5.82627   5
   0 -25 -10 31.2136 5.82083   3
   0 -25 -11 58.7722 7.25553   2
   0 -25  11 49.0533 7.02712   3
   0  25  11 41.0423 6.33462  26
   0  25 -11 44.2341 6.49443  26
   0  25 -11 29.7328 5.97141  20
   0  25  11 34.5896 6.21139  22
   0  25  11 34.7622 6.02693   7
   0 -25 -11 51.8600 5.40283  18
   0  25 -11 37.1463 7.10740  16
   0 -25  11 59.2733 6.29774  18
   0  25 -11 34.0226 5.48118  13
   0  25  11 39.6656 6.04885  13
   0 -25 -11 42.3674 6.70264   3
   0 -25  11 47.9235 6.71494   5
   0  25 -12 16.8597 5.38623  20
   0  25  12 24.4868 5.17877  13
   0  25  12 33.3695 5.45839  26
   0  25 -12 17.2391 5.36314  26
   0 -25  12 29.6741 4.85564  24
   0 -25 -12 28.2532 4.31000  18
   0  25 -13-1.05741 4.87606  20
   0 -25  13 4.40772 3.99920  24
   0  25  13 7.13281 4.68682  26
   0  26   0 11.7002 4.47585  22
   0  26   0 11.1629 3.87997   7
   0 -26   0 5.55997 4.09421  18
   0  26   0 1.04471 4.60492  13
   0  26   0 15.0168 4.91332  16
   0 -26   0 11.2359 5.54836   2
   0 -26   0 12.4880 5.29743   3
   0  26  -1 1.10326 5.19685  26
   0  26  -1 2.61637 4.10999  22
   0  26   1-2.32025 4.39630  22
   0  26   1 5.10000 3.84296   7
   0 -26   1 5.16749 3.99465  18
   0 -26  -1 7.38498 3.88645  18
   0  26  -1 4.40144 4.64479  16
   0  26   1 4.02890 4.44787  16
   0  26  -1-0.52007 4.59105  13
   0  26   1 8.90503 4.59607  13
   0 -26   1-2.23822 5.32707   2
   0 -26   1 0.66048 4.97155   3
   0 -26  -1 3.27786 4.78885   3
   0  26  -2 14.3696 5.53911  26
   0  26   2-4.40612 5.37559  26
   0  26  -2 2.53223 4.04797  22
   0  26   2 0.95243 4.16310  22
   0  26   2 2.05230 4.00699   7
   0 -26   2 2.83233 3.68295  18
   0 -26  -2 6.35492 3.76753  18
   0  26  -2 8.77626 4.79621  13
   0  26   2-2.10078 4.59096  13
   0  26   2-4.67000 4.82626  16
   0  26  -2-0.50630 4.80544  16
   0 -26  -2 0.65542 4.76366   3
   0 -26   2 2.97273 5.25458   2
   0 -26   2-1.32570 4.96584   3
   0  26  -3 28.7508 5.92567  26
   0  26   3 30.0645 6.09802  26
   0  26  -3 14.5922 4.37651  22
   0  26   3 15.1554 5.06573  22
   0  26   3 30.4309 5.00623   7
   0 -26   3 19.9579 4.68114  18
   0 -26  -3 28.9943 4.75981  18
   0  26  -3 19.9785 5.01230  13
   0  26  -3 23.6242 5.77012  16
   0  26   3 13.1352 4.92308  13
   0  26   3 15.5198 4.64737  16
   0 -26   3 35.1875 6.13549   3
   0 -26  -3 25.5756 5.55886   3
   0  26  -4-3.31336 5.41558  26
   0  26   4-10.2807 5.59747  26
   0  26   4 1.49767 4.25394  22
   0  26  -4 2.31909 3.68724  22
   0  26   4-0.44694 4.19668   7
   0 -26  -4-0.44300 3.85985  18
   0  26  -4-3.23499 5.39017  16
   0  26  -4-1.01361 4.44290  13
   0 -26  -4 1.96501 4.75967   3
   0 -26   4-0.66496 4.93862   3
   0  26   5-3.73571 5.38489  26
   0  26  -5 1.65198 5.31975  26
   0  26   5 4.07119 4.36384  22
   0  26   5-0.92220 4.11541   7
   0 -26  -5 3.90367 3.68343  18
   0  26  -5-3.00722 4.62944  13
   0  26  -5-7.22965 5.19320  16
   0 -26   5 2.66505 4.96891   3
   0 -26  -5-0.65628 4.76843   3
   0  26  -6 24.6586 5.96673  26
   0  26   6 22.0948 5.83437  26
   0  26   6 18.6360 5.28989  22
   0  26   6 26.6682 5.25059   7
   0 -26  -6 24.1379 4.69427  18
   0  26  -6 13.3216 4.80732  13
   0  26   6 34.3312 5.55654  13
   0  26  -6 15.3491 5.62039  16
   0 -26  -6 32.1432 6.15117   3
   0 -26   6 26.1064 5.81477   3
   0 -26   7 19.4693 5.76167   3
   0 -26  -7 15.7164 5.51693   3
   0  26   7 17.5615 5.51165  26
   0  26  -7 25.5255 5.87855  26
   0  26   7 18.9584 5.15354  22
   0  26   7 14.7290 4.73951   7
   0 -26   7 13.1734 4.39120  18
   0 -26  -7 20.6211 4.37360  18
   0  26   7 17.3189 4.91722  13
   0  26  -7 15.7338 5.71856  16
   0  26  -7 14.5475 4.98267  13
   0 -26   7 19.5275 5.08261   5
   0 -26   8 10.7742 5.24632   3
   0  26  -8 19.3538 5.91931  26
   0  26   8 17.7082 5.73694  26
   0  26   8 14.4111 5.25147  22
   0 -26   8 23.0953 4.76628  18
   0 -26  -8 28.7768 4.55851  18
   0 -26   8 23.3985 5.31227   5
   0 -26  -8 30.0652 5.92339   3
   0  26  -8 19.0755 6.02771  16
   0  26   8 13.0181 4.74286  13
   0  26  -8 20.3837 4.96451  13
   0  26   8 14.5884 4.99214   7
   0 -26   9-6.06644 5.55355   3
   0  26  -9-3.18372 5.50109  26
   0  26   9 5.43934 5.07001  26
   0 -26  -9 0.79520 3.53861  18
   0  26   9-5.65933 4.46831   7
   0  26  -9 5.47435 5.47713  16
   0  26  -9-0.92418 4.23305  13
   0  26   9-0.51491 4.45805  13
   0 -26  -9-2.61673 4.75351   3
   0 -26   9 1.16329 4.74214   5
   0 -26 -10 7.46021 3.54926  18
   0  26  10-2.40535 4.87262  26
   0  26 -10 4.02351 4.26125  13
   0 -26 -11 14.6394 3.87980  18
   0 -27   0-3.28103 3.78175  18
   0  27   0-4.57097 4.46147  22
   0  27   0 0.53427 4.72714  13
   0  27   0-2.37376 4.83565  16
   0 -27   0-1.99228 4.84779   3
   0 -27   0 7.63332 5.57191   2
   0  27  -1 24.3173 5.96770  26
   0  27   1 16.4671 4.92388  22
   0  27  -1 15.4881 4.64848  22
   0 -27   1 18.0663 4.30669  18
   0 -27  -1 16.7442 4.32772  18
   0  27  -1 15.9594 5.15809  13
   0  27   1 16.7353 5.11631  16
   0  27   1 16.6359 4.97415  13
   0  27  -1 16.8443 5.33532  16
   0 -27   1 23.9889 5.67108   3
   0 -27   1 19.8235 6.01609   2
   0 -27  -1 18.5610 5.39901   3
   0  27   2 3.94365 5.40132  26
   0  27  -2 0.56643 5.30381  26
   0  27   2 0.96559 4.54495  22
   0  27  -2-4.69809 4.24939  22
   0  27   2 2.46145 4.05242   7
   0 -27   2 1.91638 3.94724  18
   0 -27  -2 0.91422 3.77918  18
   0  27  -2 2.57142 4.91800  16
   0  27  -2-1.05435 4.74683  13
   0  27   2-4.30055 4.39810  13
   0  27   2 1.28265 4.58531  16
   0 -27   2 2.67764 4.95001   3
   0 -27   2-2.27821 5.26570   2
   0 -27  -2 5.30318 4.98565   3
   0  27   3-5.58483 5.74019  26
   0  27  -3-0.56478 5.33243  26
   0  27   3-0.99054 4.66419  22
   0  27  -3-1.63477 4.10686  22
   0  27   3 2.99774 4.06559   7
   0 -27   3-3.87898 4.46821  18
   0 -27  -3-6.80212 4.03758  18
   0  27  -3-6.27683 4.54446  13
   0  27   3-0.53730 4.56482  13
   0  27  -3-6.41408 5.82696  16
   0 -27  -3 1.32450 4.87762   3
   0 -27   3 6.04880 5.22215   3
   0 -27   3 1.51258 5.37268   2
   0  27  -4 33.8252 6.57404  26
   0  27   4 25.4182 6.26192  26
   0  27   4 19.7255 5.27984  22
   0  27   4 34.1763 5.30346   7
   0 -27   4 30.8639 5.09105  18
   0 -27  -4 32.4197 4.95275  18
   0  27  -4 23.7760 5.46239  13
   0  27  -4 26.3443 6.10833  16
   0 -27   4 32.2784 6.22011   3
   0 -27  -4 25.8667 5.81313   3
   0  27   5 55.0587 7.17482  26
   0  27  -5 49.9542 7.37387  26
   0  27   5 48.9165 6.85261  22
   0 -27  -5 52.5122 5.91206  18
   0  27   5 45.4929 6.06581   7
   0  27  -5 37.2487 6.36695  13
   0  27  -5 44.6665 7.07419  16
   0 -27   5 55.8631 7.38163   3
   0 -27  -5 64.3519 7.45166   3
   0  27   6 5.89835 5.33619  26
   0  27   6 6.66606 4.45760   7
   0  27  -6 11.5283 5.49335  16
   0  27  -6 15.5652 4.85730  13
   0 -27   6 12.1267 5.41319   3
   0 -27  -6 8.88485 3.94004  18
   0 -27  -7-0.41121 3.79948  18
   0  27   7 3.91331 4.30192   7
   0 -27  -8 0.39798 3.49918  18
   0  28   0 15.6965 5.13297  16
   0  28   0 14.2429 4.79125  22
   0  28  -1 1.48904 5.02069  16
   0  28  -1 1.33438 4.45774  22
   0  28  -2 10.8512 5.38316  16
   0  28  -2 6.40523 4.20061  22
   0  28  -3 0.53695 5.34233  16
  -1   0  28-1.33593 4.02124   5
   1   0 -28 1.37198 4.37324   9
  -1   0  27 4.42930 5.12407  24
   1   0 -27-1.17792 5.07137   1
   1   0 -27 5.71496 4.29317  20
  -1   0  27 7.52803 4.16078   5
  -1   0  27 7.86157 4.71275   4
   1   0 -27 6.79629 4.57382   9
  -1   0  26-4.30218 4.97489  24
   1   0 -26 4.30395 4.08390  20
   1   0 -26-3.43901 5.02414   1
  -1   0  26-4.90352 4.70198   4
  -1   0  26 4.80198 3.91939   5
  -1   0  26-0.71222 5.03443  11
   1   0 -26 4.89388 4.04084   9
  -1   0  25 23.7073 5.57712  24
   1   0 -25 19.6689 4.62214  20
   1   0 -25 34.2657 5.52779   1
  -1   0  25 19.9991 4.23019  17
  -1   0  25 39.2681 5.01238   5
  -1   0  25 26.7089 6.12819  11
   1   0 -25 16.4694 4.47971   9
  -1   0  24-3.98038 4.52108  24
   1   0 -24 3.63613 3.93476  20
   1   0 -24-6.89670 4.47768   1
  -1   0  24-1.46506 3.34812  17
  -1   0  24-3.73178 3.65913   5
   1   0 -24 5.43982 3.92033   9
  -1   0  24-7.90038 5.31150  11
  -1   0  23 111.002 9.29061  24
  -1   0  23 95.6219 8.30759  17
   1   0 -23 111.846 9.11246   1
  -1   0  23 110.938 8.70042   5
   1   0 -23 96.0886 8.09519  10
  -1   0  23 109.885 9.87419  11
  -1   0  22-1.54012 3.71514  24
  -1   0  22 1.06863 3.08590  17
   1   0 -22 5.76502 3.98704   1
  -1   0  22 1.15447 3.30187   5
   1   0 -22 4.50567 3.16569  10
  -1   0  22-1.17862 4.35911  11
  -1   0  21-4.34470 3.63067  24
   1   0 -21 0.45449 3.69207   1
  -1   0  21-0.69318 3.14786  17
  -1   0  21 5.51666 3.19393   5
  -1   0  21 2.76618 4.22960  11
   1   0 -21-0.61402 2.71575  10
  -1   0  20 1.35901 3.49110  24
  -1   0  20 0.81861 1.26191  22
   1   0 -20-0.85419 3.34327   1
  -1   0  20-0.67180 2.85254  17
  -1   0  20 0.34979 2.98016   5
  -1   0  20-1.04171 3.83478  11
   1   0 -20-1.75037 2.63438  10
  -1   0  19 478.049 28.6878  24
  -1   0  19 334.036 26.9951  22
   1   0 -19 380.189 27.2592  16
  -1   0  19 524.569 29.1471  11
   1   0 -19 465.234 27.9626  10
  -1   0  19 519.456 28.3857   5
   1   0 -19 482.073 28.5180   6
   1   0 -19 497.101 28.6693   1
   1   0 -18-1.49461 3.16345   1
  -1   0  18-0.39432 2.94154  24
   1   0 -18 0.14130 1.86476  16
  -1   0  18-0.31242 2.69693   5
   1   0 -18-0.36004 2.80831   6
   1   0 -18-1.55486 2.38793  10
  -1   0  18-4.97926 3.50290  11
   1   0 -17 5.22209 3.03339   1
  -1   0  17 7.70496 3.05889  24
   1   0 -17 7.98243 2.04151  16
   1   0 -17 8.80455 1.49145  18
  -1   0  17 12.1275 3.58834  11
   1   0 -17 8.48151 2.43675  10
  -1   0  17 8.21539 2.72159   5
   1   0 -17 17.1338 3.25795   6
   1   0 -16 0.31070 2.61249   6
  -1   0  16 1.09673 2.43261   5
   1   0 -16 0.32192 2.86468   1
  -1   0  16 1.35003 2.52775  24
   1   0 -16-0.36950 1.19156  18
   1   0 -16-2.11453 1.78033  16
   1   0 -16 0.58428 1.27148  14
  -1   0  16-0.51848 1.30046  15
  -1   0  16 5.76267 3.00732  11
   1   0 -16-0.22564 2.08991  10
   1   0 -15 129.274 7.80874  10
  -1   0  15 143.030 8.79173  11
   1   0 -15 113.513 7.30950  16
   1   0 -15 116.257 7.09054  18
   1   0 -15 136.976 8.43676   1
  -1   0  15 116.115 7.07415  15
   1   0 -15 103.465 7.03902  14
   1   0 -15 131.830 8.26491   6
  -1   0  15 151.872 8.25678   5
   1   0 -14-1.73732 2.12048  10
   1   0 -14 1.53056 1.17487  18
   1   0 -14 1.42004 1.66106  16
   1   0 -14-0.81829 2.56084   1
   1   0 -14-1.15434 1.36919  14
  -1   0  14 0.47654 1.34789  15
  -1   0  14 0.08655 0.86781  13
  -1   0  14-1.89311 2.17972   5
   1   0 -14 1.31426 2.30399   6
   1   0 -13 2.30472 1.84195  10
  -1   0  13 0.58741 2.38592  11
   1   0 -13-0.30952 1.04384  18
   1   0 -13 4.76887 1.55863  16
   1   0 -13-0.94018 2.07916   2
   1   0 -13-0.74868 2.24056   1
   1   0 -13 0.66560 1.30888  14
  -1   0  13-0.70875 1.32441  15
  -1   0  13-1.11540 0.91008  13
   1   0 -13 2.15278 2.15379   6
   1   0 -12 0.32256 1.57780  10
  -1   0  12 4.75654 2.41379  11
   1   0 -12 1.69662 0.98062  18
   1   0 -12 0.30754 1.38834  16
   1   0 -12-0.21325 2.10654   2
   1   0 -12 0.22612 2.19013   1
  -1   0  12-1.49044 0.98384  13
  -1   0  12 0.76290 1.25618  15
   1   0 -12-0.49389 1.34469  14
   1   0 -12 3.03912 1.90292   6
   1   0 -11 155.865 10.5524  10
  -1   0  11 152.027 10.9323  11
   1   0 -11 147.065 10.3124  16
   1   0 -11 154.137 10.1789  18
   1   0 -11 143.500 10.7155   2
   1   0 -11 153.034 10.8095   1
  -1   0  11 153.345 10.1351  13
   1   0 -11 147.445 10.2625  14
  -1   0  11 145.387 10.2224  15
   1   0 -11 149.363 10.7542   6
  -1   0  10-1.90123 1.88611  11
   1   0 -10 4.72169 1.44446  10
  -1   0  10 0.76140 1.28798  10
   1   0 -10 0.91305 1.74697   1
  -1   0  10-0.61655 1.64362   2
   1   0 -10 1.42573 0.76293  18
   1   0 -10 0.17042 1.20429  16
   1   0 -10 2.47382 1.18789  14
  -1   0  10 0.13878 1.07707  15
  -1   0  10 0.05320 0.83606  13
  -1   0  10-0.65912 1.40883   6
   1   0 -10 1.21589 1.59185   6
   1   0  -9 107.179 8.60532  24
  -1   0   9 130.011 8.70468   6
   1   0  -9 113.288 8.46690  16
   1   0  -9 121.282 8.35455  18
   1   0  -9 131.892 8.68551  10
  -1   0   9 122.698 8.95701  11
  -1   0   9 126.759 8.58360  10
   1   0  -9 127.274 8.49358  14
  -1   0   9 119.072 8.43700  15
  -1   0   9 131.249 8.38905  13
  -1   0   9 128.353 8.79407   2
   1   0  -9 129.204 8.89404   1
  -1   0   8 6.28499 1.48132   6
  -1   0   8 0.13991 1.48229  24
   1   0  -8 0.32309 1.37582  24
  -1   0   8-1.82062 1.59243   2
   1   0  -8 1.69470 1.76705   1
   1   0  -8 0.04359 0.73887  18
   1   0  -8 1.29741 1.19579  16
  -1   0   8 0.40574 0.96439  13
   1   0  -8 0.27429 1.24168  14
  -1   0   8 0.06026 1.11295  15
   1   0  -8-0.20483 1.23854  10
  -1   0   8 0.78202 1.21142  10
  -1   0   8 0.48617 1.87537  11
  -1   0   7 1471.80 99.2535  26
  -1   0   7 1464.42 99.6346  24
   1   0  -7 1411.63 99.5227  24
  -1   0   7 1560.23 99.5545   6
   1   0  -7 1566.21 99.4158  16
   1   0  -7 1542.11 99.3221  18
  -1   0   7 1539.15 99.7363  11
  -1   0   7 1506.47 99.4767  10
  -1   0   7 1507.53 99.3952  15
   1   0  -7 1536.94 99.4283  14
  -1   0   7 1479.09 99.3599  13
  -1   0   7 1505.83 99.5695   1
  -1   0   7 1528.88 99.5885   2
   1   0  -7 1508.73 99.6382   1
  -1   0   6 0.16197 1.06811   6
   1   0  -6-0.41009 1.24532   1
  -1   0   6 0.17725 1.13018   1
  -1   0   6-0.52490 1.10917   2
   1   0  -6 0.58264 0.94424  24
  -1   0   6-0.70650 1.11951  24
  -1   0   6 0.33260 0.57329  26
   1   0  -6-0.26171 0.84818  16
   1   0  -6 0.70234 0.48439  18
  -1   0   6 0.74648 0.56092  18
  -1   0   6-1.02563 0.78060  13
   1   0  -6-0.05798 1.00559  14
  -1   0   6-0.10141 0.84061  15
  -1   0   6 1.86308 1.35909  11
  -1   0   6-0.39256 0.85116  10
  -1   0   5 12028.0 765.159   6
  -1   0   5 11698.2 765.182   1
  -1   0   5 10763.7 765.142   2
   1   0  -5 11708.4 765.214   1
   1   0  -5 10867.9 765.146  24
  -1   0   5 10936.2 765.190  24
  -1   0   5 11082.4 764.990  26
  -1   0   5 11140.1 764.998  18
   1   0  -5 11724.3 765.068  16
   1   0  -5 12493.6 764.990  18
   1   0  -5 12248.9 765.106  14
  -1   0   5 11614.4 765.072  15
  -1   0   5 11986.8 765.111  10
  -1   0   5 12180.4 765.269  11
  -1   0   4 0.49405 0.89365   6
  -1   0   4 0.06538 0.89569  24
   1   0  -4-0.05755 0.87117  24
   1   0  -4 0.74057 0.96088   1
  -1   0   4 0.12155 0.94799   1
  -1   0   4 0.37870 0.87520   2
   1   0  -4 1.00854 0.79381  16
  -1   0   4 0.70342 0.84912  15
  -1   0   4-0.66313 1.05036  11
  -1   0   4-0.13632 0.71641  10
  -1   0   3 6833.64 449.691   6
   1   0  -3 6182.01 449.677  24
  -1   0   3 7306.69 449.727  24
   1   0  -3 6922.76 449.685  20
  -1   0   3 6968.90 449.708   1
  -1   0   3 6719.56 449.672   2
   1   0  -3 6866.40 449.724   1
   1   0  -3 6752.57 449.656  16
  -1   0   3 6788.85 449.666  15
  -1   0   3 6557.71 449.666  14
  -1   0   3 7234.55 449.739  11
  -1   0   3 7032.45 449.669  10
  -1   0   2 0.29035 0.48364   3
   1   0  -2 0.15514 0.43477  24
  -1   0   2-0.17922 0.61395  25
  -1   0   2-0.22999 0.50716  24
  -1   0   2 0.33167 0.52099  23
   1   0  -2 0.39454 0.62121  23
  -1   0   2 0.10081 0.37741   2
   1   0  -2 0.23756 0.68192   1
  -1   0   2-0.25754 0.57009   1
   1   0  -2-0.06274 0.60902  16
  -1   0   2 0.72991 0.59463  14
   1   0  -2 0.10358 0.65193  14
  -1   0   2 1.22257 0.60101  15
   1   0  -2 0.29079 0.62807   9
  -1   0   2 1.16191 0.57481  11
   1   0  -2-0.03398 0.60143  20
  -1   0   1 861.135 58.1040  23
  -1   0   1 883.968 58.1120  20
  -1   0   1 892.914 58.0914   9
  -1   0   1 880.304 58.1066  16
  -1   0   0 0.64228 0.36516  14
  -1   0   0 0.03004 0.45085  15
  -1   0   0 0.51263 0.37228   9
   1   0   0-0.11639 0.40303   8
  -1   0  -1 85.2282 5.68406  22
  -1   0  -1 81.1580 5.71786   2
  -1   0  -1 80.6705 5.70616   8
   1   0   1 78.2777 5.72706   6
  -1   0  -1 89.9567 5.74845   6
  -1   0  -1 89.6415 5.68004   7
  -1   0  -1 87.0541 5.66546  13
  -1   0  -1 83.5775 5.75505   4
  -1   0  -1 82.5741 5.67064   5
   1   0   1 88.1725 5.76699   4
  -1   0  -2 0.30083 0.75953   2
   1   0   2 1.01372 0.83903   2
  -1   0  -2 0.61659 0.50784  22
  -1   0  -2 0.15627 0.54633  24
  -1   0  -2 1.48880 0.78799   6
   1   0   2 0.55394 0.76982   6
  -1   0  -2 0.24198 0.62379   8
   1   0   2 0.20595 0.77752   4
  -1   0  -2 0.45848 0.58248   5
   1   0   2 0.30176 0.74766  10
  -1   0  -3 3284.43 215.011   2
   1   0   3 3518.08 215.013   2
  -1   0  -3 3164.47 214.848  22
  -1   0  -3 3275.84 214.922  24
  -1   0  -3 3271.81 214.919   8
  -1   0  -3 2977.75 214.990   6
   1   0   3 3319.50 214.974   6
  -1   0  -3 3288.44 214.904   5
   1   0   3 3341.73 214.958  10
   1   0   4 0.64289 0.56188  22
   1   0   4 0.85592 0.81754   8
  -1   0  -4 1.46470 0.93568   6
   1   0   4-0.72148 0.92261   6
  -1   0  -4 1.08422 0.73616   8
   1   0   4 1.14377 0.85095  10
   1   0   4-0.57131 1.07565   2
  -1   0  -4 0.34734 1.00173   2
  -1   0  -5 1765.87 119.869   2
   1   0   5 1802.98 119.858   2
  -1   0  -5 1842.66 119.752  24
   1   0   5 1854.86 119.618  22
  -1   0  -5 1787.18 119.851   6
   1   0   5 1806.35 119.799   6
   1   0   5 1771.05 119.721   8
  -1   0  -5 1889.76 119.760  18
   1   0   5 1687.09 119.734   5
   1   0   5 1875.55 119.770  10
  -1   0  -6 0.12496 1.48613   2
   1   0   6-0.57327 1.44519   2
  -1   0  -6 0.33002 1.03078  24
   1   0   6 0.12040 0.74222  22
   1   0   6-0.15046 1.16085   8
   1   0   6 0.68990 1.30874   6
  -1   0  -6 0.22995 1.11158  18
  -1   0  -6 0.70258 1.44276   6
   1   0   6 0.69700 1.18902   5
   1   0   6 1.27753 1.20279  10
  -1   0  -7 292.447 23.3774   2
   1   0   7 370.588 23.3929   2
   1   0   7 366.194 23.3536  24
  -1   0  -7 349.352 23.2090  24
  -1   0  -7 320.277 22.8990  26
   1   0   7 351.973 23.0064  22
   1   0   7 356.993 23.1836   8
   1   0   7 358.012 23.2936   6
  -1   0  -7 363.634 23.1662  18
   1   0   7 395.417 23.2843   5
   1   0   7 377.397 23.2415  10
  -1   0  -7 353.034 23.2692  10
  -1   0  -8 1.31894 1.67529   2
   1   0   8 0.73705 1.58110   2
   1   0   8-0.29016 1.30281  24
  -1   0  -8 1.60421 1.25713  24
   1   0   8 1.19414 0.84620  22
   1   0   8-0.09677 1.21990   8
   1   0   8-0.99578 1.42767   6
  -1   0  -8-0.26646 1.12309  18
   1   0   8-0.11892 1.25716   5
   1   0   8 0.96563 1.22849  10
  -1   0  -8-0.12022 1.31317  10
  -1   0  -9 69.9444 5.18013   2
   1   0   9 66.8251 5.00506  24
  -1   0  -9 64.7712 4.78744  24
   1   0   9 58.2921 4.47416  22
   1   0   9 67.7842 4.76243   8
  -1   0  -9 62.7616 4.67864  18
   1   0   9 69.4213 4.93443   5
   1   0   9 61.2895 4.78544  10
  -1   0  -9 67.2676 4.86678  10
  -1   0 -10 0.20576 1.73616   2
  -1   0 -10 1.21603 1.81983   1
   1   0  10-0.18870 1.55500  24
   1   0  10 0.52804 0.88766  22
   1   0  10 0.70986 1.33999   8
  -1   0 -10-0.39920 1.11584  18
   1   0  10-0.30396 1.40802   5
  -1   0 -10 2.82271 1.43195  10
   1   0  11 4245.61 262.246  24
   1   0  11 3834.26 261.615  22
  -1   0 -11 3922.20 262.229   1
  -1   0 -11 3711.19 262.217   2
  -1   0 -11 4176.25 261.811  18
   1   0  11 4005.59 262.033   5
  -1   0 -11 4004.25 262.018  10
   1   0  12 1.88568 2.10044  24
   1   0  12 1.54640 1.05729  22
  -1   0 -12 0.99880 2.19819   2
  -1   0 -12 2.73299 2.27846   1
  -1   0 -12 1.10697 1.34482  18
   1   0  12 1.49244 1.97071   5
  -1   0 -12 2.84920 1.75395  10
   1   0  13 1485.17 104.808  22
   1   0  13 1747.83 105.672  24
  -1   0 -13 1649.94 105.644   1
  -1   0 -13 1704.89 105.358  10
   1   0  13 1648.62 105.385   5
   1   0  14 2.44400 2.18944   5
  -1   0 -14-0.87892 2.69868   6
   1   0  14 0.32339 1.08422  22
   1   0  14-0.28500 2.33174  24
  -1   0 -14-0.29663 2.60808   1
   1   0  14-0.37713 1.17327  15
  -1   0 -14 1.88397 1.97063  10
   1   0  15 90.9566 6.09304   5
  -1   0 -15 88.1162 6.47372   6
   1   0  15 67.1061 5.00328  22
   1   0  15 104.661 6.63424  24
  -1   0 -15 82.3816 6.57158   1
   1   0  15 59.1978 5.00460  15
  -1   0 -15 82.7485 5.95705  10
   1   0  16-0.67764 2.64212  24
  -1   0 -16-0.69420 2.81973   1
   1   0  16-0.21590 1.01848  22
  -1   0 -16 2.41064 2.87642   6
   1   0  16 3.88706 2.38704   5
  -1   0 -16 0.24159 2.20057  10
   1   0  17-0.36518 2.77196  24
  -1   0 -17 5.21567 3.23764   1
   1   0  17 1.69862 0.89679  22
  -1   0 -17 2.96186 2.79871   6
   1   0  17-1.10679 2.53033   5
  -1   0 -17 4.89315 2.40151  10
   1   0  18-0.39451 3.06447  24
  -1   0 -18 1.99357 3.04835   1
  -1   0 -18 2.77420 3.09048   6
   1   0  18 0.29517 2.62682   5
  -1   0 -18-1.36596 2.45999  10
   1   0  19 39.4607 4.81977  24
   1   0  19 33.4708 3.94317  17
  -1   0 -19 24.3184 3.47572  16
  -1   0 -19 51.7223 5.28629   1
  -1   0 -19 43.5728 4.96416   6
   1   0  19 43.1250 4.86339   4
   1   0  19 38.8788 4.46062   5
  -1   0 -19 36.6943 4.06908  10
   1   0  20 0.45093 3.34874  24
   1   0  20 0.52385 2.55583  17
  -1   0 -20 0.89831 3.58298   1
  -1   0 -20-2.24461 3.51415   6
   1   0  20-0.66246 2.96507   5
   1   0  20 0.44143 3.54730   4
  -1   0 -20-0.91165 2.79915  10
   1   0  21 100.493 9.49665  24
   1   0  21 109.490 8.61817  17
  -1   0 -21 113.963 9.74872   1
   1   0  21 114.228 9.07841   5
  -1   0 -21 97.2272 9.45082   6
   1   0  21 121.757 9.81160   4
  -1   0 -21 117.039 8.94722  10
   1   0  22 3.54306 3.88569  24
   1   0  22 1.87004 2.62683  17
   1   0  22-3.25828 3.19337   5
  -1   0 -22 2.48337 4.03519   6
   1   0  22-0.49506 4.20460   4
  -1   0 -22-6.63931 3.23184  10
  -1   0 -22-0.49890 4.16747   1
   1   0  23 47.8851 6.39244  24
   1   0  23 51.9457 6.31799   4
   1   0  23 48.1329 5.53492   5
  -1   0 -23 46.7175 6.20295   6
  -1   0 -23 41.5412 5.19575  10
  -1   0 -23 52.8864 6.46719   1
   1   0  24 8.28880 4.58568  24
   1   0  24 3.10360 3.53560   5
   1   0  24-1.08485 4.42374   4
  -1   0 -24 1.05962 3.31831  10
  -1   0 -24-1.63371 4.50370   1
   1   0  25 239.193 19.0012  24
   1   0  25 239.181 18.9722   4
  -1   0 -25 240.336 18.0804  10
  -1   0 -25 224.291 18.8915   1
   1   0  26 0.58734 4.57998  24
  -1   0 -26 0.57913 5.10731   1
   1   0  26 0.40259 3.94781   5
   1   0  26-1.15883 4.96854   4
  -1   0 -26-2.46756 4.30992   9
  -1   0 -26 2.53766 3.60680  10
   1   0  27 145.221 10.9095  24
   1   0  27 144.741 9.91620   5
  -1   0 -27 89.9202 9.46623   9
  -1   0 -27 82.4685 9.58866  20
  -1  -1  28 1.26591 4.95606  24
  -1   1  28 3.86549 3.85770   5
  -1  -1  28 1.84352 4.06610   5
   1  -1 -28 1.87695 4.34766   9
   1   1 -28-0.88927 4.39353   9
  -1   1  27 22.5542 5.93303  24
   1   1 -27 27.0124 5.69621  23
  -1  -1  27 33.4914 5.88385  24
   1  -1 -27 18.8448 5.58141   1
   1   1 -27 16.5702 4.93749  20
  -1  -1  27 21.3668 5.48903   4
  -1  -1  27 26.0910 5.03237   5
  -1   1  27 35.0894 5.15082   5
   1  -1 -27 16.7236 5.04914   9
   1   1 -27 26.0219 5.00811   9
  -1  -1  27 34.9640 6.70635  11
  -1   1  27 28.1231 6.55618  11
  -1   1  26 45.7778 6.71087  24
  -1  -1  26 33.1771 5.99270  24
   1   1 -26 33.7947 5.69621  20
   1  -1 -26 38.1989 5.24425  20
   1  -1 -26 30.3565 5.94966   1
  -1  -1  26 48.6869 5.66467   5
  -1  -1  26 34.8939 5.85476   4
  -1   1  26 40.1639 5.48373   5
  -1   1  26 41.6909 7.06252  11
  -1  -1  26 40.2162 6.77586  11
   1   1 -26 22.1101 5.16986   9
   1  -1 -26 29.6663 5.36884   9
  -1  -1  25 25.6404 5.28761  24
  -1   1  25 34.4521 5.68536  24
   1  -1 -25 12.7585 4.19808  20
   1   1 -25 15.3200 4.45972  20
   1  -1 -25 19.8991 5.13646   1
  -1   1  25 32.5741 4.36534  17
  -1  -1  25 19.7741 4.19438  17
  -1  -1  25 29.0603 4.73117   5
  -1   1  25 20.7072 4.52321   5
  -1   1  25 30.4534 6.13501  11
  -1  -1  25 19.6496 5.56507  11
   1   1 -25 19.4078 4.58988   9
   1  -1 -25 22.1829 4.65532   9
  -1   1  24 39.9259 5.97519  24
  -1  -1  24 28.9682 5.65936  24
   1  -1 -24 34.2813 5.13860  20
   1   1 -24 35.0552 5.38313  20
   1  -1 -24 57.8440 6.33310   1
  -1   1  24 48.2983 5.14845  17
  -1  -1  24 47.2797 5.25356  17
  -1  -1  24 49.9874 5.56256   5
  -1   1  24 42.7134 5.25916   5
  -1  -1  24 55.3577 7.07371  11
   1   1 -24 29.7992 5.12107   9
  -1   1  24 41.2684 6.55401  11
   1  -1 -24 40.4287 5.09529  10
  -1  -1  23 40.2419 5.62793  24
  -1   1  23 33.2290 5.67807  24
   1   1 -23 25.1568 4.86243  20
   1  -1 -23 30.7346 4.79174  20
  -1  -1  23 41.5176 4.88224  17
  -1   1  23 35.2238 4.71857  17
   1  -1 -23 36.4261 5.60869   1
  -1   1  23 52.2348 5.22205   5
  -1  -1  23 35.8355 5.10217   5
   1   1 -23 29.8409 5.00418   9
  -1   1  23 29.7136 6.06005  11
   1  -1 -23 33.8228 4.58556  10
  -1  -1  23 56.2283 6.71197  11
  -1  -1  22 46.3404 5.83084  24
  -1   1  22 46.2207 6.06547  24
   1  -1 -22 46.6254 5.87632   1
  -1  -1  22 40.3820 5.16014  17
  -1   1  22 40.8161 5.20203  17
  -1   1  22 53.9770 5.44207   5
  -1  -1  22 54.1237 5.64333   5
  -1   1  22 53.6983 6.63695  11
   1  -1 -22 43.6071 5.07967  10
  -1  -1  22 45.4350 6.28892  11
   1   1 -22 48.0326 4.96411  10
  -1   1  21-0.49355 3.60109  24
  -1  -1  21 6.17329 3.73174  24
  -1   1  21 2.58566 1.51879  22
   1  -1 -21 9.55054 3.92609   1
  -1   1  21 4.35904 3.08032  17
  -1   1  21 7.90723 4.06173  11
   1   1 -21 9.01039 2.82007  10
  -1  -1  21 5.47068 4.07592  11
   1  -1 -21 8.07693 2.91911  10
  -1   1  21 4.30431 3.14195   5
  -1  -1  21 7.17406 3.35609   5
  -1   1  20-1.36721 2.96842   5
   1   1 -20-1.99233 3.24854   6
  -1  -1  20-0.71756 3.01692   5
  -1  -1  20-1.33807 3.26963  24
  -1   1  20 6.00382 3.45895  24
  -1   1  20 0.10414 1.52371  22
   1  -1 -20 4.27417 3.74654   1
  -1   1  20-1.62018 2.95149  17
   1   1 -20-2.05563 2.22230  16
   1  -1 -20 1.23014 2.64570  10
  -1  -1  20-4.12232 4.08001  11
  -1   1  20 1.58422 3.98813  11
   1   1 -20-1.37958 2.39628  10
  -1   1  19 12.6254 3.33516   5
   1   1 -19 15.7356 3.52784   6
  -1  -1  19 12.9002 3.25829   5
  -1   1  19 9.53700 3.26787  24
  -1  -1  19 16.2714 3.73389  24
  -1   1  19 8.15459 1.82082  22
  -1  -1  19 7.35542 1.35113  22
   1  -1 -19 10.8267 3.62444   1
   1   1 -19 9.03001 2.35845  16
  -1   1  19 11.2139 3.04578  17
   1  -1 -19 8.78015 1.98185  16
   1  -1 -19 11.3133 2.79663  10
  -1  -1  19 11.5146 3.87959  11
   1   1 -19 9.90608 2.61579  10
  -1   1  19 13.3756 3.94433  11
  -1  -1  18 1.60112 2.90837   5
   1   1 -18 0.69927 2.96916   6
  -1   1  18 1.83366 2.58681   5
   1  -1 -18-1.47833 2.75631   6
  -1  -1  18 1.16176 2.78848  24
  -1   1  18 0.80646 3.03261  24
  -1  -1  18 0.60307 1.12029  22
   1   1 -18-1.82805 2.15276  16
  -1   1  18 0.89325 2.44452  17
  -1   1  18-0.45948 3.47001  11
   1   1 -18-0.24435 2.21286  10
  -1  -1  18 1.33354 3.32916  11
   1  -1 -18 0.54589 2.47187  10
   1  -1 -18-1.80140 1.62325  16
   1  -1 -18-0.37381 3.05823   1
  -1   1  17 8.03376 2.76517   5
  -1  -1  17 12.0549 2.91959   5
   1   1 -17 11.0793 2.94082   6
   1  -1 -17 10.0070 3.04265   6
   1  -1 -17 7.31902 3.18172   1
  -1  -1  17 11.4471 3.27173  24
  -1   1  17 8.22533 3.01450  24
   1   1 -17 10.4485 2.31236  16
   1   1 -17 8.86553 1.56802  18
   1  -1 -17 9.63645 1.45663  18
   1  -1 -17 7.39316 1.51949  14
   1  -1 -17 9.75592 1.85856  16
   1  -1 -17 12.2991 2.58304  10
   1   1 -17 14.8641 2.47154  10
  -1  -1  17 2.86827 3.09356  11
  -1   1  17 11.0330 3.52738  11
  -1  -1  16 70.9407 4.97565   5
  -1   1  16 57.4209 4.68293   5
   1   1 -16 58.4177 4.89855   6
   1  -1 -16 62.5866 5.02518   6
   1  -1 -16 70.5395 5.04390   2
   1  -1 -16 59.2809 5.11005   1
   1   1 -16 49.1876 5.03547   1
  -1  -1  16 60.5530 4.95691  24
   1  -1 -16 55.7657 3.52716  18
   1   1 -16 49.2783 3.57453  18
   1   1 -16 51.0467 4.02008  16
   1  -1 -16 39.7715 3.70868  16
   1  -1 -16 48.3723 3.54175  14
  -1  -1  16 44.0378 3.68103  15
   1   1 -16 60.8223 4.38473  10
  -1  -1  16 56.5187 5.20980  11
  -1   1  16 61.3434 5.48843  11
   1  -1 -16 57.8160 4.50449  10
   1   1 -15 414.656 23.9460   6
   1  -1 -15 394.858 23.9774   6
  -1  -1  15 386.153 23.8125   5
  -1   1  15 410.387 23.8323   5
   1  -1 -15 389.588 24.0119   1
   1  -1 -15 388.048 23.9226   2
   1   1 -15 358.889 23.9644   1
  -1  -1  15 393.835 24.0389  24
   1  -1 -15 381.798 22.9943  18
   1   1 -15 356.512 23.2495  16
   1  -1 -15 365.498 23.0886  16
   1   1 -15 371.155 23.0489  18
  -1   1  15 314.661 22.8053  15
  -1  -1  15 322.186 23.0263  15
  -1   1  15 283.163 22.7763  13
   1  -1 -15 328.455 22.9888  14
  -1   1  15 400.984 24.3306  11
   1   1 -15 360.787 23.4914  10
  -1  -1  15 391.948 24.2886  11
   1  -1 -15 401.070 23.6642  10
   1  -1 -14 300.130 18.2894  10
  -1  -1  14 312.598 18.8411  11
  -1   1  14 291.318 18.8809  11
   1   1 -14 297.266 18.1750  10
   1  -1 -14 295.807 17.6900  18
   1  -1 -14 273.752 17.7696  16
   1   1 -14 285.128 17.7477  18
   1   1 -14 284.117 17.9772  16
   1  -1 -14 290.236 18.5139   2
   1   1 -14 279.789 18.5571   1
   1  -1 -14 292.304 18.5996   1
  -1   1  14 263.769 17.5517  13
   1  -1 -14 249.083 17.7223  14
  -1  -1  14 257.033 17.7574  15
   1   1 -14 269.351 17.6746  14
  -1   1  14 208.974 17.5378  15
  -1  -1  14 237.780 17.4815  13
   1   1 -14 283.297 18.5080   6
  -1  -1  14 298.509 18.4784   5
   1  -1 -14 316.556 18.6998   6
  -1   1  13 73.3912 6.26699  11
   1  -1 -13 77.1581 5.70414  10
  -1  -1  13 78.5304 6.22728  11
   1   1 -13 77.9699 5.58691  10
   1   1 -13 78.3525 5.44749  16
   1   1 -13 75.6564 5.14930  18
   1  -1 -13 72.2858 5.05521  18
   1  -1 -13 67.0407 5.20336  16
   1  -1 -13 73.8322 5.94599   2
   1  -1 -13 73.7313 5.99166   1
   1   1 -13 80.4781 6.13183   1
  -1  -1  13 71.1606 5.23770  15
  -1   1  13 67.6438 4.99095  13
  -1  -1  13 64.5882 4.93033  13
   1   1 -13 72.0517 5.14365  14
  -1   1  13 65.0864 5.01429  15
   1  -1 -13 73.9054 5.22387  14
   1  -1 -13 77.8412 6.01446   6
  -1  -1  13 85.3056 5.95775   5
   1   1 -13 75.5282 5.89842   6
  -1   1  12 1345.31 84.6508  11
   1   1 -12 1321.83 84.1476  10
  -1  -1  12 1325.68 84.5699  11
   1  -1 -12 1361.89 84.2492  10
   1   1 -12 1261.44 83.9937  16
   1   1 -12 1343.63 83.8671  18
   1  -1 -12 1206.93 83.8655  16
   1  -1 -12 1326.08 83.8013  18
   1   1 -12 1276.69 84.4211   1
   1  -1 -12 1286.00 84.3878   2
   1  -1 -12 1271.24 84.4191   1
  -1   1  12 1257.59 83.7665  13
  -1  -1  12 1097.85 83.8478  15
   1  -1 -12 1376.36 83.9153  14
  -1   1  12 1256.95 83.7655  15
   1   1 -12 1209.58 83.8340  14
  -1  -1  12 1210.61 83.7233  13
   1   1 -12 1362.83 84.3942   6
  -1  -1  12 1373.39 84.3857   5
   1   1 -11 28.2752 2.54029  10
  -1   1  11 28.2110 3.23913  11
   1  -1 -11 26.1988 2.61645  10
  -1  -1  11 27.5107 2.46045  10
  -1  -1  11 23.1859 3.08361  11
   1  -1 -11 23.6454 2.89483   2
   1   1 -11 26.4049 3.00905   1
   1  -1 -11 30.1804 3.07192   1
   1   1 -11 28.0357 2.52909  16
   1  -1 -11 24.6064 2.24176  16
   1  -1 -11 25.8551 2.05413  18
   1   1 -11 28.7684 2.17560  18
  -1   1  11 23.1794 2.11592  15
   1   1 -11 21.1798 2.24128  14
  -1  -1  11 24.6492 2.32461  15
  -1  -1  11 24.4859 2.04434  13
   1  -1 -11 25.0536 2.31097  14
  -1   1  11 27.7166 2.11210  13
   1   1 -11 30.9321 2.85370   6
  -1  -1  10 33.7909 3.47647  11
  -1   1  10 37.7341 3.68452  11
   1   1 -10 35.1655 3.05357  10
  -1   1  10 34.4791 3.07148  10
  -1  -1  10 38.4710 2.99929  10
   1  -1 -10 39.2335 3.25284  10
  -1  -1  10 33.1158 3.10276   6
   1  -1 -10 37.1558 3.45529   1
   1   1 -10 33.8982 3.39499   1
   1  -1 -10 34.6222 2.82096  16
   1   1 -10 38.2146 2.79553  18
   1  -1 -10 38.2411 2.69655  18
   1   1 -10 38.8038 3.04775  16
  -1  -1  10 33.6439 2.90724  15
  -1   1  10 36.0163 2.75170  15
  -1  -1  10 34.4031 2.69744  13
   1   1 -10 35.9010 2.88476  14
   1  -1 -10 43.3544 2.98104  14
   1   1 -10 33.6107 3.33143   6
   1   1  -9 431.121 28.2495   6
  -1   1   9 402.750 28.2575   3
  -1   1   9 388.640 28.2745  24
   1  -1  -9 415.426 28.1453  24
   1   1  -9 427.778 28.1492  24
  -1  -1   9 437.553 28.1299   6
  -1   1   9 437.933 28.1780   6
   1  -1  -9 410.608 28.3024   1
  -1  -1   9 425.122 28.2118   2
   1   1  -9 412.074 28.3019   1
  -1   1   9 363.654 28.1536   2
   1   1  -9 443.389 27.9278  18
   1  -1  -9 398.609 27.8978  16
  -1  -1   9 418.817 27.9695  18
   1  -1  -9 412.644 27.8409  18
   1   1  -9 415.955 28.0339  16
   1   1  -9 439.808 27.9654  14
   1  -1  -9 411.989 27.9735  14
  -1  -1   9 396.790 27.8529  13
  -1  -1   9 463.605 27.9960  15
  -1   1   9 429.508 27.8753  15
  -1   1   9 409.200 28.4187  11
   1  -1  -9 435.874 28.1827  10
  -1  -1   9 434.284 28.0365  10
  -1   1   9 416.826 28.0767  10
   1   1  -9 423.851 28.0875  10
  -1  -1   9 423.243 28.3956  11
  -1   1   8 504.257 36.5871   3
  -1   1   8 574.117 36.5438   6
   1   1  -8 541.613 36.5730   6
  -1   1   8 517.408 36.6349  24
   1   1  -8 562.240 36.5218  24
   1  -1  -8 615.380 36.5664  24
  -1  -1   8 538.358 36.4701   6
   1   1  -8 529.066 36.6335   1
  -1  -1   8 501.466 36.5126   2
   1  -1  -8 541.577 36.6383   1
  -1   1   8 582.705 36.6099   2
   1   1  -8 537.897 36.4122  16
   1   1  -8 556.382 36.3026  18
  -1  -1   8 563.753 36.3473  18
   1  -1  -8 550.793 36.2370  18
   1  -1  -8 516.357 36.2809  16
   1   1  -8 569.423 36.3683  14
  -1   1   8 541.261 36.2723  15
  -1  -1   8 583.112 36.3793  15
   1  -1  -8 548.159 36.3801  14
  -1  -1   8 529.261 36.2709  13
  -1   1   8 556.271 36.7560  11
  -1  -1   8 546.666 36.3979  10
   1   1  -8 554.907 36.4531  10
  -1   1   8 543.517 36.4489  10
  -1   1   7 961.895 65.3543   3
  -1   1   7 990.465 65.2673   6
  -1   1   7 940.016 65.3340  24
  -1  -1   7 986.483 64.9822  26
  -1  -1   7 965.176 65.3194  24
   1   1  -7 958.640 65.2406  24
   1  -1  -7 1056.21 65.2752  24
  -1  -1   7 1023.70 65.2213   6
  -1  -1   7 949.433 65.2761   2
  -1  -1   7 976.345 65.2614   1
  -1   1   7 1006.60 65.3040   2
   1   1  -7 957.320 65.3309   1
   1  -1  -7 935.102 65.3208   1
   1   1  -7 993.802 65.1646  16
   1   1  -7 1011.04 65.0599  18
  -1  -1   7 954.410 65.0779  18
   1  -1  -7 978.652 65.0489  16
   1  -1  -7 998.667 64.9987  18
  -1   1   7 1013.83 65.0531  15
   1   1  -7 1020.58 65.1259  14
  -1  -1   7 908.280 65.1083  15
  -1  -1   7 995.249 65.0616  13
   1  -1  -7 1040.45 65.1578  14
  -1  -1   7 982.127 65.1426  10
   1   1  -7 1012.27 65.1902  10
  -1   1   7 944.360 65.1917  10
  -1   1   7 905.943 65.3891  11
  -1   1   6 2117.31 148.740   3
  -1   1   6 2260.72 148.681   6
   1  -1  -6 2102.38 148.644  24
  -1  -1   6 2297.46 148.455  26
  -1  -1   6 2430.69 148.744  24
  -1   1   6 2472.11 148.781  24
   1   1  -6 2093.44 148.638  24
  -1  -1   6 2247.65 148.620   6
  -1  -1   6 2129.30 148.669   2
   1  -1  -6 2213.11 148.717   1
  -1   1   6 2140.38 148.673   2
  -1  -1   6 2282.35 148.675   1
   1   1  -6 2221.86 148.715   1
   1   1  -6 2218.73 148.588  16
   1   1  -6 2339.34 148.497  18
  -1  -1   6 2279.83 148.506  18
   1  -1  -6 2186.93 148.475  16
   1  -1  -6 2241.65 148.434  18
  -1  -1   6 2463.92 148.566  14
   1   1  -6 2097.92 148.546  14
  -1  -1   6 2242.32 148.507  13
  -1   1   6 2363.61 148.503  15
  -1  -1   6 2364.45 148.581  15
  -1   1   6 2218.21 148.614  10
  -1  -1   6 2215.79 148.562  10
   1   1  -6 2186.57 148.589  10
  -1   1   6 2224.84 148.799  11
  -1   1   5 7705.91 492.723   6
  -1   1   5 6803.26 492.731   3
   1   1  -5 7014.19 492.551  26
  -1   1   5 7929.81 492.777  24
  -1  -1   5 7533.12 492.551  26
   1  -1  -5 7380.35 492.703  24
  -1  -1   5 6567.64 492.704  24
   1   1  -5 7580.36 492.707  24
  -1  -1   5 7461.46 492.666   6
   1  -1  -5 7285.29 492.499  18
  -1  -1   5 7543.89 492.563  18
   1   1  -5 7469.06 492.653  16
   1   1  -5 7857.48 492.563  18
   1  -1  -5 7255.71 492.545  16
  -1   1   5 7707.96 492.671  10
   1  -1  -5 7381.92 492.770  11
  -1   1   5 7087.02 492.792  11
  -1  -1   5 7442.62 492.616  10
  -1  -1   5 7895.59 492.628  14
  -1  -1   5 7609.63 492.595  13
  -1  -1   5 8009.29 492.652  15
  -1   1   5 7403.67 492.570  15
   1  -1  -5 7411.63 492.575  15
   1   1  -5 8025.45 492.642  14
  -1   1   5 7496.14 492.711   1
  -1  -1   5 7366.09 492.691   2
  -1  -1   5 7698.32 492.718   1
   1   1  -5 7427.40 492.741   1
   1  -1  -5 7621.67 492.750   1
  -1   1   5 7615.55 492.725   2
  -1   1   4 5415.01 344.097   6
  -1   1   4 4841.30 344.102   3
  -1  -1   4 5269.07 344.031   6
  -1   1   4 4829.49 344.103  24
   1   1  -4 5407.54 344.088  24
  -1  -1   4 5240.17 343.977  26
   1   1  -4 5005.73 343.977  26
  -1  -1   4 5947.24 344.138  24
   1  -1  -4 4805.43 344.062  24
  -1  -1   4 5448.58 344.067   2
  -1   1   4 5225.82 344.085   1
  -1   1   4 5397.18 344.091   2
   1   1  -4 5182.46 344.100   1
  -1  -1   4 5231.63 344.084   1
   1  -1  -4 5312.30 344.110   1
   1   1  -4 5431.62 344.054  16
  -1   1   4 5017.91 343.936  16
   1  -1  -4 5156.05 343.954  16
   1   1  -4 5325.98 343.966  18
  -1  -1   4 5557.48 343.969  18
  -1  -1   4 5016.63 344.033  15
   1   1  -4 5533.95 344.019  13
  -1  -1   4 5180.57 344.020  14
  -1   1   4 5083.02 343.982  15
  -1   1   4 5315.29 344.054  10
  -1  -1   4 5237.31 344.001  10
  -1   1   4 5369.64 344.173  11
   1  -1  -4 4601.21 344.088  11
  -1  -1   3 8456.38 583.502   6
  -1   1   3 7918.27 583.557   3
  -1   1   3 9159.13 583.555   1
  -1   1   3 8506.04 583.537   2
   1   1  -3 8737.76 583.565   1
   1  -1  -3 9334.74 583.576   1
  -1  -1   3 9018.08 583.556   1
   1   1  -3 8976.38 583.501  26
   1  -1  -3 8706.27 583.546  24
  -1   1   3 8086.47 583.553  24
  -1  -1   3 8951.32 583.568  24
  -1   1   3 8206.67 583.491  25
   1   1  -3 9190.89 583.574  20
   1  -1  -3 9125.81 583.493  20
  -1  -1   3 8915.97 583.470  18
   1   1  -3 9529.68 583.554  16
  -1   1   3 9032.55 583.604  17
   1   1  -3 8857.55 583.525  13
  -1  -1   3 9390.62 583.547  15
  -1   1   3 9197.12 583.500  15
   1  -1  -3 8562.59 583.466  16
  -1  -1   3 9283.78 583.534  14
   1  -1  -3 8995.62 583.555  10
  -1   1   3 8981.21 583.623  11
  -1  -1   3 8851.73 583.489  10
  -1   1   3 9017.63 583.539  10
   1   1  -3 8629.23 583.554   9
   1  -1  -3 8692.07 583.588  11
  -1  -1   2 837.702 54.4968   1
   1  -1  -2 842.254 54.5078   1
   1   1  -2 830.491 54.5043   1
  -1   1   2 797.435 54.4971   1
  -1   1   2 873.926 54.5195   3
  -1   1   2 707.770 54.4595   2
  -1  -1   2 891.845 54.5355  25
  -1   1   2 842.158 54.4987  24
  -1  -1   2 858.597 54.5146  23
   1   1  -2 873.642 54.5323  23
  -1   1   2 639.584 54.4607  25
   1   1  -2 842.331 54.4840  26
  -1  -1   2 829.275 54.5094  20
   1  -1  -2 805.578 54.4511  20
  -1   1   2 809.894 54.5567  19
   1  -1  -2 861.624 54.5627  19
   1   1  -2 825.962 54.5222  20
  -1  -1   2 822.888 54.4796   7
   1   1  -2 859.060 54.5164  16
  -1  -1   2 832.301 54.4586  18
   1  -1  -2 815.665 54.5364  17
  -1   1   2 749.094 54.5290  17
   1   1  -2 867.981 54.5232  15
  -1  -1   2 855.298 54.5148  15
  -1  -1   2 842.933 54.4932  14
   1   1  -2 844.511 54.4881  13
   1   1  -2 888.631 54.5098  14
  -1   1   2 840.250 54.4920  10
   1  -1  -2 692.233 54.5308  11
  -1  -1   2 886.261 54.5104   9
  -1   1   2 888.442 54.5588  11
   1   1  -2 906.113 54.5331   9
   1  -1  -1 1214.12 79.0100   4
   1   1  -1 1235.27 79.0117   4
  -1  -1   1 1272.09 79.0121   4
  -1   1   1 1217.83 79.0094   4
   1   1  -1 1239.99 79.0038   1
  -1   1   1 1079.84 78.9838   3
  -1  -1   1 1171.77 78.9910   1
  -1   1   1 1139.53 78.9903   1
   1  -1  -1 1211.59 79.0023   1
  -1  -1   1 1191.35 78.9960  26
  -1  -1   1 1137.13 79.0115  23
  -1  -1   1 1210.12 79.0281  25
  -1   1   1 1130.06 78.9530  24
   1   1  -1 1222.88 79.0362  25
   1   1  -1 1175.95 79.0010  26
  -1  -1   1 1144.62 79.0182  20
   1  -1  -1 1149.36 79.0263  19
   1   1  -1 1261.23 79.0357  23
  -1  -1   1 1251.51 78.9943  22
   1   1  -1 1203.41 79.0307  20
   1   1  -1 1183.12 78.9945  22
  -1  -1   1 1235.09 79.0295  21
   1   1  -1 1323.77 79.0452  21
  -1   1   1 1100.65 79.0145  19
  -1  -1   1 1283.07 78.9976   7
   1   1  -1 1225.96 78.9991   7
   1  -1  -1 1115.87 79.0157   8
   1   1  -1 1263.26 79.0245   9
  -1  -1   1 1317.99 79.0200   9
  -1   1   1 1169.19 79.0319   8
  -1   1   1 1175.33 79.0241  17
  -1  -1   1 1221.73 79.0189  16
  -1   1   1 1250.29 78.9434  18
   1  -1  -1 1154.45 79.0131  17
   1   1  -1 1163.75 79.0235  16
  -1  -1   1 1236.00 78.9998  14
   1   1  -1 1230.27 79.0072  14
   1   1  -1 1180.68 78.9925  13
  -1  -1   1 1254.81 79.0183  15
  -1  -1   1 1195.53 78.9902  13
   1   1  -1 1253.30 79.0224  15
  -1   1   1 1191.87 78.9521  12
  -1  -1   1 1246.40 79.0177  12
   1  -1  -1 996.752 78.9988  11
  -1   1   1 1128.15 79.0103  11
   1   1  -1 1192.54 79.0170  12
  -1  -1   0 33.9756 2.14644   2
   1   1   0 29.3573 2.20476  25
  -1  -1   0 33.4051 2.22159  25
   1   1   0 38.9939 2.21537  26
  -1  -1   0 31.5261 2.16933  26
   1   1   0 29.8726 2.15147  22
   1   1   0 31.7179 2.23999  21
  -1  -1   0 34.0262 2.14833  22
  -1  -1   0 30.2404 2.22207  21
  -1  -1   0 34.1731 2.23356  20
  -1   1   0 32.6008 2.20406   8
   1   1   0 31.4508 2.15752   7
   1  -1   0 29.3921 2.17599   8
  -1  -1   0 31.3833 2.14459   7
  -1   1   0 27.3987 2.15043  17
   1  -1   0 28.0881 2.12577  18
  -1   1   0 28.2810 2.10912  18
   1  -1   0 28.7659 2.15391  17
   1   1   0 30.3297 2.15380  14
   1   1   0 31.1676 2.20805  12
  -1  -1   0 26.5576 2.18564  16
  -1  -1   0 29.7195 2.20183  12
  -1  -1   0 31.8554 2.15176  14
   1   1   0 32.0536 2.15241  13
   1   1   0 31.2049 2.18088  15
  -1  -1   0 31.1035 2.18122  15
  -1  -1   0 30.7760 2.12986  13
   1   1   0 27.4959 2.21500  16
  -1   1   0 27.1273 2.16304   5
   1  -1   0 24.7105 2.16843   5
   1   1   0 30.6561 2.18242   4
  -1  -1   0 29.9854 2.16451   4
  -1   1   0 24.5188 2.16795   4
   1  -1   0 28.3877 2.16544   4
   1  -1   1 47.5874 3.51607   4
  -1   1  -1 46.4834 3.49867   5
   1  -1   1 43.8773 3.49890   5
  -1  -1  -1 49.9974 3.50143   4
   1   1   1 52.7630 3.52921   4
  -1   1  -1 45.2077 3.51990   4
  -1  -1  -1 52.4376 3.53091   2
   1   1   1 51.5439 3.54269  25
  -1  -1  -1 45.5092 3.46917  26
  -1  -1  -1 60.3872 3.52291  24
  -1  -1  -1 47.6803 3.46070  22
   1  -1   1 53.1175 3.53137   8
   1   1   1 47.4219 3.48856   7
  -1   1  -1 52.3395 3.52880   8
  -1  -1  -1 46.8596 3.48225   6
[truncated: 6,861,516 more chars]
