# Supplementary material for: Crystal structure of 2,4-di­amino-5-(4-hy­droxy-3-meth­oxy­phen­yl)-8,8-dimethyl-6-oxo-6,7,8,9-tetra­hydro-5H-chromeno[2,3-b]pyridine-3-carbo­nitrile–di­methyl­formamide–water (1/1/1)
Source: Acta Crystallogr E Crystallogr Commun. 2024 Mar 26;80(Pt 4):396–400. doi: 10.1107/S2056989024002615 (PMC10993592; doi:10.1107/S2056989024002615)
Supplement: Supplementary file 2 [file e-80-00396-Isup2.hkl]

data_I                                                                          
_shelx_title ' elg_ns1 in P2(1)/n'                                              
_shelx_refln_list_code          4                                               
_shelx_F_calc_maximum      199.33                                               
_exptl_crystal_F_000      1056.00                                               
_reflns_d_resolution_high  0.5800                                               
                                                                                
loop_                                                                           
 _space_group_symop_operation_xyz                                               
 'x, y, z'                                                                      
 '-x+1/2, y+1/2, -z+1/2'                                                        
 '-x, -y, -z'                                                                   
 'x-1/2, -y-1/2, z-1/2'                                                         
                                                                                
_cell_length_a     9.9055                                                       
_cell_length_b    15.9600                                                       
_cell_length_c    16.4794                                                       
_cell_angle_alpha  90.000                                                       
_cell_angle_beta  106.344                                                       
_cell_angle_gamma  90.000                                                       
                                                                                
_shelx_F_squared_multiplier     1.000                                           
                                                                                
loop_                                                                           
 _refln_index_h                                                                 
 _refln_index_k                                                                 
 _refln_index_l                                                                 
 _refln_F_squared_calc                                                          
 _refln_F_squared_meas                                                          
 _refln_F_squared_sigma                                                         
 _refln_observed_status                                                         
   2   0   0       4439.30       4970.22        86.93 o                         
   4   0   0       3530.82       3847.15        58.25 o                         
   6   0   0        502.00        674.18        11.76 o                         
   8   0   0         62.44         42.25         1.44 o                         
  10   0   0        222.56        181.66         4.82 o                         
  12   0   0        514.40        542.85        12.32 o                         
  14   0   0        138.94        132.56         5.24 o                         
  16   0   0        158.89        162.27         7.30 o                         
   1   1   0         57.64         64.12         0.78 o                         
   2   1   0          1.05          6.97         0.40 o                         
   3   1   0        923.76        841.29        10.22 o                         
   4   1   0          7.95         12.62         0.54 o                         
   5   1   0         64.05         67.92         1.04 o                         
   6   1   0         79.96         95.37         1.36 o                         
   7   1   0        274.00        305.00         4.25 o                         
   8   1   0         70.58         84.64         1.54 o                         
   9   1   0        478.23        450.45         5.87 o                         
  10   1   0        354.02        343.34         6.46 o                         
  11   1   0        288.88        288.02         4.87 o                         
  12   1   0        230.25        232.02         4.31 o                         
  13   1   0        557.99        582.28        10.00 o                         
  14   1   0         93.07         92.06         3.30 o                         
  15   1   0          2.98         -1.49         2.47 o                         
  16   1   0          6.20          8.42         2.74 o                         
   0   2   0       5137.04       5157.94       102.23 o                         
   1   2   0        632.96        759.71         9.16 o                         
   2   2   0       2829.97       2956.02        34.70 o                         
   3   2   0        575.13        485.67         5.94 o                         
   4   2   0       2131.66       2369.99        26.37 o                         
   5   2   0        733.72        644.71         7.16 o                         
   6   2   0          6.26          5.12         0.60 o                         
   7   2   0        686.38        675.54         8.32 o                         
   8   2   0          3.88          9.34         0.67 o                         
   9   2   0          3.14          4.75         0.57 o                         
  10   2   0        118.55        133.59         2.60 o                         
  11   2   0        299.27        322.59         5.36 o                         
  12   2   0        316.88        320.84         5.63 o                         
  13   2   0        379.09        375.35         6.45 o                         
  14   2   0         12.99         10.02         2.16 o                         
  15   2   0         41.04         38.24         2.57 o                         
  16   2   0          0.06         -0.78         2.59 o                         
   1   3   0      19721.02      20016.20       240.80 o                         
   2   3   0      10709.00      10893.72       122.33 o                         
   3   3   0       4321.01       4536.68        54.21 o                         
   4   3   0       2487.20       2963.35        33.36 o                         
   5   3   0        672.19        784.24         8.31 o                         
   6   3   0          4.34          4.91         0.61 o                         
   7   3   0        371.86        335.68         4.85 o                         
   8   3   0        459.74        423.83         6.01 o                         
   9   3   0        288.95        290.72         4.28 o                         
  10   3   0         90.16         71.32         1.83 o                         
  11   3   0        373.84        362.75         6.12 o                         
  12   3   0        129.69        118.79         2.91 o                         
  13   3   0          2.23          3.26         2.05 o                         
  14   3   0          0.29          0.71         2.12 o                         
  15   3   0         40.64         34.07         2.68 o                         
  16   3   0         31.78         31.48         2.81 o                         
   0   4   0       5180.86       5115.58        89.74 o                         
   1   4   0       3601.20       3544.42        39.21 o                         
   2   4   0       4863.92       5179.60        58.45 o                         
   3   4   0        706.31        725.34         7.62 o                         
   4   4   0       1945.73       2172.14        23.84 o                         
   5   4   0        993.77       1066.33        12.23 o                         
   6   4   0         83.33        101.79         1.66 o                         
   7   4   0         27.26         28.52         0.86 o                         
   8   4   0        374.23        369.64         5.13 o                         
   9   4   0        300.00        219.16         3.47 o                         
  10   4   0          3.40         -0.09         1.04 o                         
  11   4   0          2.35          2.25         1.28 o                         
  12   4   0          1.70         -1.47         1.47 o                         
  13   4   0        582.72        580.16        10.51 o                         
  14   4   0        318.38        328.75         6.63 o                         
  15   4   0        348.59        333.78         7.31 o                         
  16   4   0         47.50         50.09         3.22 o                         
   1   5   0        206.64        216.62         2.40 o                         
   2   5   0          2.67          3.86         0.36 o                         
   3   5   0        511.85        451.64         4.74 o                         
   4   5   0         48.90         38.01         0.69 o                         
   5   5   0        740.70        756.85         9.76 o                         
   6   5   0          1.09          1.19         0.68 o                         
   7   5   0          0.31          0.61         0.68 o                         
   8   5   0       1275.72       1290.33        17.53 o                         
   9   5   0          0.20          0.75         0.94 o                         
  10   5   0         57.05         51.32         1.52 o                         
  11   5   0        331.33        323.54         5.24 o                         
  12   5   0         57.11         64.30         2.24 o                         
  13   5   0          6.47          4.09         2.01 o                         
  14   5   0         61.88         56.46         2.86 o                         
  15   5   0         23.15         21.21         2.57 o                         
  16   5   0        212.24        210.05         6.95 o                         
   0   6   0        464.10        457.97         7.47 o                         
   1   6   0        600.15        727.71         7.91 o                         
   2   6   0        600.06        743.71         7.91 o                         
   3   6   0         13.74         25.28         0.59 o                         
   4   6   0       1053.54       1248.89        12.82 o                         
   5   6   0        232.44        241.02         3.41 o                         
   6   6   0       1223.71       1155.59        16.05 o                         
   7   6   0        403.75        367.28         5.20 o                         
   8   6   0         62.84         68.14         1.36 o                         
   9   6   0         43.75         27.77         1.06 o                         
  10   6   0          5.10          8.03         1.30 o                         
  11   6   0         40.10         40.15         1.72 o                         
  12   6   0          3.92          3.41         1.59 o                         
  13   6   0        223.47        224.72         4.66 o                         
  14   6   0          0.13         -1.16         2.27 o                         
  15   6   0         27.79         27.45         2.95 o                         
   1   7   0       3664.51       4121.41        45.75 o                         
   2   7   0          8.82          1.58         0.45 o                         
   3   7   0        219.72        169.40         2.15 o                         
   4   7   0        675.19        761.24         8.93 o                         
   5   7   0       1187.32       1247.04        15.75 o                         
   6   7   0        688.04        662.35         9.76 o                         
   7   7   0        425.79        427.88         6.72 o                         
   8   7   0          0.28          2.96         1.11 o                         
   9   7   0        216.22        241.13         4.13 o                         
  10   7   0         81.40         80.34         2.08 o                         
  11   7   0        344.99        341.46         5.81 o                         
  12   7   0        108.35        100.38         2.85 o                         
  13   7   0        558.13        564.48        10.03 o                         
  14   7   0        132.73        128.93         3.90 o                         
  15   7   0          1.61          1.81         2.74 o                         
   0   8   0       1237.97       1426.06        24.09 o                         
   1   8   0       8299.06       9148.41       106.10 o                         
   2   8   0        301.81        416.07         4.48 o                         
   3   8   0        294.83        320.20         3.68 o                         
   4   8   0        187.34        168.97         2.32 o                         
   5   8   0        283.87        336.82         4.46 o                         
   6   8   0         94.35         86.50         1.75 o                         
   7   8   0        630.00        668.07        10.04 o                         
   8   8   0        613.98        577.99         9.27 o                         
   9   8   0         30.12         25.85         1.36 o                         
  10   8   0          8.99          7.78         1.28 o                         
  11   8   0        106.93        117.79         2.73 o                         
  12   8   0         80.08         83.73         2.59 o                         
  13   8   0        238.78        254.28         5.30 o                         
  14   8   0         95.29         90.27         3.95 o                         
  15   8   0          1.96          2.31         2.82 o                         
   1   9   0       2090.61       2263.54        27.25 o                         
   2   9   0        880.89        965.98        10.75 o                         
   3   9   0          5.60          5.36         0.51 o                         
   4   9   0        131.90        145.15         2.04 o                         
   5   9   0        200.18        223.37         3.08 o                         
   6   9   0       1595.78       1517.65        21.17 o                         
   7   9   0        670.87        618.42         9.99 o                         
   8   9   0         11.75         10.25         1.24 o                         
   9   9   0         78.24         79.92         2.04 o                         
  10   9   0         24.90         25.79         1.48 o                         
  11   9   0          0.45          0.04         1.46 o                         
  12   9   0         48.37         48.90         2.34 o                         
  13   9   0        131.26        128.05         4.18 o                         
  14   9   0        181.70        166.42         5.64 o                         
  15   9   0          1.86         -1.92         2.84 o                         
   0  10   0       3909.41       4125.12        72.62 o                         
   1  10   0         27.36         34.96         0.83 o                         
   2  10   0          9.28         10.35         0.53 o                         
   3  10   0          1.29          1.42         0.51 o                         
   4  10   0        339.06        355.97         4.75 o                         
   5  10   0       1816.79       1825.30        21.99 o                         
   6  10   0        235.83        267.54         4.59 o                         
   7  10   0       1396.01       1382.23        21.08 o                         
   8  10   0          0.14          0.04         1.31 o                         
   9  10   0          1.32          1.18         1.34 o                         
  10  10   0        103.07        104.35         2.60 o                         
  11  10   0        519.40        551.58         9.42 o                         
  12  10   0        120.01        137.35         4.31 o                         
  13  10   0         15.68         15.60         2.26 o                         
  14  10   0         16.00         17.12         2.72 o                         
  15  10   0          5.69          5.10         3.01 o                         
   1  11   0         51.72         61.74         1.21 o                         
   2  11   0         70.00         62.48         1.18 o                         
   3  11   0          7.49          7.14         0.60 o                         
   4  11   0        960.96        901.73        11.81 o                         
   5  11   0        117.35        121.39         1.96 o                         
   6  11   0          0.00          1.20         0.84 o                         
   7  11   0         46.45         38.62         1.58 o                         
   8  11   0        571.53        539.40         9.34 o                         
   9  11   0         59.79         63.65         2.15 o                         
  10  11   0         79.30         84.60         2.54 o                         
  11  11   0        258.70        281.27         5.72 o                         
  12  11   0          0.53          0.23         2.13 o                         
  13  11   0         51.60         49.86         2.62 o                         
  14  11   0         34.22         31.28         2.70 o                         
  15  11   0         23.07         19.81         3.28 o                         
   0  12   0        833.34        920.53        16.57 o                         
   1  12   0          0.71          2.39         0.71 o                         
   2  12   0         55.61         53.32         1.20 o                         
   3  12   0         28.10         40.72         1.23 o                         
   4  12   0        113.04        120.37         1.99 o                         
   5  12   0        486.90        462.88         6.57 o                         
   6  12   0        411.35        401.97         6.58 o                         
   7  12   0          2.82          3.69         0.96 o                         
   8  12   0         57.53         51.36         2.28 o                         
   9  12   0        170.45        187.18         4.48 o                         
  10  12   0         30.52         38.16         2.16 o                         
  11  12   0         37.59         36.51         2.17 o                         
  12  12   0          8.84          8.42         2.15 o                         
  13  12   0          8.73          7.93         2.28 o                         
  14  12   0          2.18          3.15         2.84 o                         
   1  13   0       3185.69       3161.35        44.32 o                         
   2  13   0        392.21        370.26         5.34 o                         
   3  13   0        300.82        243.97         4.01 o                         
   4  13   0        454.40        473.67         7.44 o                         
   5  13   0        124.09        100.15         1.89 o                         
   6  13   0        510.57        471.33         7.77 o                         
   7  13   0        136.79        132.49         3.27 o                         
   8  13   0        126.03        122.43         3.69 o                         
   9  13   0        436.02        477.36        10.04 o                         
  10  13   0         19.46         16.12         2.06 o                         
  11  13   0        104.98        117.84         4.66 o                         
  12  13   0          3.94          2.41         2.31 o                         
  13  13   0          0.46         -0.63         2.44 o                         
  14  13   0         37.39         34.66         3.12 o                         
   0  14   0         62.22         42.94         1.76 o                         
   1  14   0        287.81        237.80         3.86 o                         
   2  14   0         63.48         83.92         1.90 o                         
   3  14   0         39.16         41.42         1.51 o                         
   4  14   0       1010.65       1027.71        15.73 o                         
   5  14   0        132.20        121.18         2.48 o                         
   6  14   0         14.25         15.30         1.39 o                         
   7  14   0         12.99         13.61         1.33 o                         
   8  14   0         71.82         77.93         2.69 o                         
   9  14   0          4.09          1.30         1.97 o                         
  10  14   0          9.23          7.73         2.04 o                         
  11  14   0         30.60         30.59         2.30 o                         
  12  14   0         72.14         70.55         3.35 o                         
  13  14   0         42.95         43.77         2.91 o                         
  14  14   0          0.75          1.79         3.19 o                         
   1  15   0          0.48          2.16         0.86 o                         
   2  15   0       1106.93        927.45        14.05 o                         
   3  15   0         28.43         22.02         1.50 o                         
   4  15   0         17.40          7.85         1.44 o                         
   5  15   0          3.33          1.62         1.15 o                         
   6  15   0        153.44        134.45         3.50 o                         
   7  15   0        271.98        298.94         5.85 o                         
   8  15   0        329.48        370.56         8.63 o                         
   9  15   0         51.29         52.46         2.76 o                         
  10  15   0        325.37        325.90        10.58 o                         
  11  15   0        137.72        146.74         5.49 o                         
  12  15   0         18.73         17.02         2.53 o                         
  13  15   0          8.85          5.40         2.75 o                         
   0  16   0        147.41        160.67         6.59 o                         
   1  16   0         47.98         31.48         1.35 o                         
   2  16   0         26.28         27.42         1.44 o                         
   3  16   0         73.26         84.70         2.06 o                         
   4  16   0        307.15        291.52         8.33 o                         
   5  16   0          0.23          0.35         1.48 o                         
   6  16   0          0.58          2.21         1.51 o                         
   7  16   0         14.41         13.77         2.00 o                         
   8  16   0          2.89          1.08         1.60 o                         
   9  16   0          0.61          0.43         2.09 o                         
  10  16   0         34.51         37.03         2.54 o                         
  11  16   0         59.97         56.59         3.33 o                         
  12  16   0         42.93         33.84         2.81 o                         
  13  16   0        103.71        105.99         5.31 o                         
   1  17   0         23.25         21.36         1.21 o                         
   2  17   0         87.01         85.88         2.22 o                         
   3  17   0          4.77          6.34         1.21 o                         
   4  17   0        416.68        437.73         6.52 o                         
   5  17   0        360.93        398.33         8.27 o                         
   6  17   0        586.18        653.11        10.71 o                         
   7  17   0        124.72        133.10         4.10 o                         
   8  17   0        320.52        329.78         7.23 o                         
   9  17   0         16.41         15.38         2.81 o                         
  10  17   0         49.78         55.19         3.32 o                         
  11  17   0         62.83         66.30         3.66 o                         
  12  17   0         78.92         81.80         6.31 o                         
   0  18   0         24.44         23.12         2.18 o                         
   1  18   0          9.69          9.93         1.48 o                         
   2  18   0          7.04          4.84         1.39 o                         
   3  18   0        178.88        181.77         4.25 o                         
   4  18   0         21.49         21.05         1.85 o                         
   5  18   0        421.81        446.33        11.06 o                         
   6  18   0         67.81         80.42         2.84 o                         
   7  18   0         23.76         29.41         2.15 o                         
   8  18   0         19.69         14.83         2.32 o                         
   9  18   0         53.07         52.95         2.98 o                         
  10  18   0         17.78         18.22         2.77 o                         
  11  18   0         23.73         24.13         2.87 o                         
  12  18   0         12.22         11.07         3.11 o                         
   1  19   0          7.65          5.32         1.62 o                         
   2  19   0          6.25          6.04         1.45 o                         
   3  19   0         43.48         43.98         2.13 o                         
   4  19   0          0.37          0.34         1.73 o                         
   5  19   0        109.51        123.80         3.58 o                         
   6  19   0          8.75          8.25         1.83 o                         
   7  19   0         31.96         27.74         2.05 o                         
   8  19   0        172.87        190.84         4.99 o                         
   9  19   0          2.00          3.21         2.49 o                         
  10  19   0         34.75         33.11         2.93 o                         
  11  19   0        116.08        128.99         5.40 o                         
   0  20   0       1017.60       1052.25        24.90 o                         
   1  20   0         33.53         26.96         1.82 o                         
   2  20   0        154.77        162.92         3.72 o                         
   3  20   0          3.09          3.42         1.62 o                         
   4  20   0         39.42         42.40         2.17 o                         
   5  20   0          1.49         -0.72         1.83 o                         
   6  20   0         33.26         37.10         2.68 o                         
   7  20   0        345.73        380.24         7.63 o                         
   8  20   0         19.89         23.14         2.53 o                         
   9  20   0         89.04         86.25         3.82 o                         
  10  20   0          0.00         -0.23         2.93 o                         
  11  20   0         12.51          5.10         3.36 o                         
   1  21   0          1.07         -0.92         1.82 o                         
   2  21   0         63.26         61.57         2.47 o                         
   3  21   0         77.21         82.99         2.72 o                         
   4  21   0          8.35          6.76         2.29 o                         
   5  21   0          6.74          6.19         2.76 o                         
   6  21   0          5.22          4.78         2.50 o                         
   7  21   0         26.37         24.92         2.89 o                         
   8  21   0         46.35         48.02         3.23 o                         
   9  21   0        287.41        304.64         9.13 o                         
  10  21   0          7.75          5.43         3.18 o                         
   0  22   0        574.67        577.24        21.05 o                         
   1  22   0          5.15          0.52         2.00 o                         
   2  22   0        408.62        422.00         8.48 o                         
   3  22   0         27.42         32.28         2.29 o                         
   4  22   0          5.23          2.22         2.42 o                         
   5  22   0         21.67         22.17         2.85 o                         
   6  22   0         82.22         78.95         3.60 o                         
   7  22   0          1.11         -0.14         2.96 o                         
   8  22   0          0.02         -2.93         2.93 o                         
   9  22   0        195.09        225.13         7.68 o                         
   1  23   0         97.87        103.27         3.13 o                         
   2  23   0         27.70         27.03         2.41 o                         
   3  23   0         47.21         46.64         2.79 o                         
   4  23   0        166.48        170.87         4.69 o                         
   5  23   0         36.79         40.28         3.94 o                         
   6  23   0         88.38         85.89         3.59 o                         
   7  23   0         95.70        108.20         4.43 o                         
   8  23   0         44.01         51.20         4.17 o                         
   0  24   0          4.94          3.90         3.07 o                         
   1  24   0         13.62         15.01         2.30 o                         
   2  24   0         74.66         69.66         2.88 o                         
   3  24   0         55.47         47.90         2.90 o                         
   4  24   0         13.90         10.86         2.60 o                         
   5  24   0         55.45         50.14         3.03 o                         
   6  24   0         87.31         88.92         3.58 o                         
   7  24   0          6.46          1.47         3.23 o                         
   8  24   0         63.14         77.03         4.84 o                         
   1  25   0        114.95        103.19         3.52 o                         
   2  25   0          3.19          0.31         2.34 o                         
   3  25   0         44.91         45.61         2.77 o                         
   4  25   0         29.27         27.98         2.78 o                         
   5  25   0         79.22         83.20         3.60 o                         
   6  25   0          0.98         -0.17         2.81 o                         
   0  26   0         21.17         20.10         3.63 o                         
   1  26   0         17.10         14.99         2.57 o                         
   2  26   0         64.25         55.38         2.91 o                         
   3  26   0         20.68         16.25         2.43 o                         
   4  26   0         28.22         16.55         2.63 o                         
   5  26   0          0.01         -1.46         2.99 o                         
   1  27   0          1.99         -2.50         2.84 o                         
   2  27   0         16.15         17.90         2.58 o                         
   3  27   0          2.13          0.95         2.44 o                         
 -15   0   1         13.62          9.70         3.79 o                         
 -13   0   1       1973.00       2016.93        42.78 o                         
 -11   0   1        496.92        486.26        11.14 o                         
  -9   0   1        189.41        143.04         3.20 o                         
  -7   0   1          5.51          6.43         0.95 o                         
  -5   0   1        599.68        787.22        11.46 o                         
  -3   0   1        688.33        801.67        12.21 o                         
  -1   0   1       1776.48       1843.44        60.88 o                         
   1   0   1        162.68        177.70         3.78 o                         
   3   0   1      17436.19      19112.10       288.72 o                         
   5   0   1       5996.06       6391.30        96.84 o                         
   7   0   1         15.39          5.48         0.95 o                         
   9   0   1          0.27          2.69         1.39 o                         
  11   0   1        700.66        719.47        13.80 o                         
  13   0   1        116.45        137.60         4.83 o                         
  15   0   1         13.61          2.92         3.56 o                         
 -16   1   1          3.13         -2.57         2.82 o                         
 -15   1   1          8.53          8.66         2.40 o                         
 -14   1   1         58.36         55.18         2.57 o                         
 -13   1   1         63.45         61.36         2.27 o                         
 -12   1   1         50.83         59.95         2.08 o                         
 -11   1   1         44.12         39.41         1.75 o                         
 -10   1   1         38.43         39.49         1.47 o                         
  -9   1   1        299.59        281.68         4.14 o                         
  -8   1   1         41.40         41.97         0.99 o                         
  -7   1   1        216.71        202.31         2.68 o                         
  -6   1   1        238.01        270.90         3.33 o                         
  -5   1   1        188.76        234.73         2.65 o                         
  -4   1   1       3039.34       3330.15        34.29 o                         
  -3   1   1       1047.54       1070.57        11.68 o                         
  -2   1   1      18479.85      19260.44       197.31 o                         
  -1   1   1       2427.51       2518.83        24.41 o                         
   1   1   1        106.47        106.26         1.56 o                         
   2   1   1      11366.31      11691.78       155.76 o                         
   3   1   1        212.05        170.18         2.13 o                         
   4   1   1       1063.00       1154.78        12.80 o                         
   5   1   1       2085.98       2378.13        25.46 o                         
   6   1   1       2587.19       2755.68        32.89 o                         
   7   1   1          0.51          0.88         0.73 o                         
   8   1   1          9.37          7.13         0.88 o                         
   9   1   1         47.15         67.66         1.45 o                         
  10   1   1         50.11         43.74         1.15 o                         
  11   1   1         44.31         30.21         1.58 o                         
  12   1   1         28.73         21.88         1.78 o                         
  13   1   1        175.20        161.57         4.06 o                         
  14   1   1         26.23         22.40         2.27 o                         
  15   1   1         76.00         84.07         3.37 o                         
  16   1   1         74.93         79.80         3.79 o                         
 -16   2   1          0.82         -1.61         2.68 o                         
 -15   2   1          0.72         -0.05         2.37 o                         
 -14   2   1         40.13         41.82         2.53 o                         
 -13   2   1         10.71          8.59         1.76 o                         
 -12   2   1         10.80          9.66         1.55 o                         
 -11   2   1         56.32         49.63         1.65 o                         
 -10   2   1        237.30        209.44         4.28 o                         
  -9   2   1        454.19        370.75         5.71 o                         
  -8   2   1        347.49        274.82         4.34 o                         
  -7   2   1        502.75        462.36         6.81 o                         
  -6   2   1         57.79         53.78         1.00 o                         
  -5   2   1       4883.42       5720.02        59.58 o                         
  -4   2   1       2106.86       2516.07        27.40 o                         
  -3   2   1       2865.71       3170.96        34.03 o                         
  -2   2   1       7302.21       7676.81        79.22 o                         
  -1   2   1       2293.09       2288.58        23.79 o                         
   0   2   1         39.88         40.98         0.95 o                         
   1   2   1       2799.57       3110.25        42.58 o                         
   2   2   1       3814.94       4150.54        53.39 o                         
   3   2   1       2421.46       2547.15        28.69 o                         
   4   2   1       8979.26       9826.77       107.32 o                         
   5   2   1          0.00          1.92         0.50 o                         
   6   2   1        557.28        593.63         7.36 o                         
   7   2   1        397.30        412.22         5.46 o                         
   8   2   1        121.29         92.60         1.75 o                         
   9   2   1       1565.24       1454.41        18.01 o                         
  10   2   1       1530.90       1403.97        16.06 o                         
  11   2   1         65.00         57.48         1.84 o                         
  12   2   1        297.54        320.51         5.42 o                         
  13   2   1        302.09        309.20         5.97 o                         
  14   2   1        190.52        191.04         4.41 o                         
  15   2   1         26.21         24.14         2.79 o                         
  16   2   1         55.07         56.54         3.28 o                         
 -16   3   1          4.72          3.31         2.59 o                         
 -15   3   1         11.90          7.09         2.33 o                         
 -14   3   1        109.03         99.48         3.48 o                         
 -13   3   1          0.08         -0.36         2.00 o                         
 -12   3   1          7.24          6.70         1.38 o                         
 -11   3   1        163.16        165.33         4.10 o                         
 -10   3   1          3.34          1.77         1.15 o                         
  -9   3   1       2264.10       2166.24        29.70 o                         
  -8   3   1        592.48        564.66         8.30 o                         
  -7   3   1        507.18        534.16         7.67 o                         
  -6   3   1       1387.84       1456.85        19.02 o                         
  -5   3   1       1088.85       1331.09        13.82 o                         
  -4   3   1        698.53        758.09         8.15 o                         
  -3   3   1       2881.10       3222.84        33.37 o                         
  -2   3   1       6839.95       7303.51        75.48 o                         
  -1   3   1       2672.50       2719.17        31.56 o                         
   0   3   1       4418.11       4105.67        63.28 o                         
   1   3   1       5011.28       5086.01        66.30 o                         
   2   3   1       7242.63       7291.00        90.28 o                         
   3   3   1       1705.99       1666.48        20.09 o                         
   4   3   1       4242.30       4678.55        51.97 o                         
   5   3   1        192.46        196.84         2.26 o                         
   6   3   1         25.31         20.02         0.69 o                         
   7   3   1        144.27        159.09         2.38 o                         
   8   3   1       2033.57       1955.24        25.09 o                         
   9   3   1        454.77        411.75         5.60 o                         
  10   3   1          6.26          4.32         1.02 o                         
  11   3   1          0.17         -0.17         1.33 o                         
  12   3   1          2.50          2.43         1.56 o                         
  13   3   1        620.91        648.79        11.39 o                         
  14   3   1          1.30          1.52         2.15 o                         
  15   3   1          1.91         -0.54         2.51 o                         
  16   3   1         35.70         31.97         2.77 o                         
 -16   4   1         95.61         99.94         4.13 o                         
 -15   4   1         37.01         32.73         2.51 o                         
 -14   4   1        170.71        182.14         4.55 o                         
 -13   4   1          2.03          1.35         1.97 o                         
 -12   4   1        173.13        168.86         3.56 o                         
 -11   4   1         69.42         72.16         2.01 o                         
 -10   4   1         66.59         53.38         1.58 o                         
  -9   4   1          4.29         16.05         1.05 o                         
  -8   4   1         54.29         39.42         1.22 o                         
  -7   4   1          0.08          0.28         0.69 o                         
  -6   4   1          3.38          7.88         0.61 o                         
  -5   4   1        248.04        275.15         3.18 o                         
  -4   4   1       4033.97       4584.97        48.42 o                         
  -3   4   1       7598.88       8096.43        84.31 o                         
  -2   4   1       4979.40       4980.23        56.03 o                         
  -1   4   1       8256.86       8785.48        97.78 o                         
   0   4   1       2191.89       2056.12        28.19 o                         
   1   4   1        728.74        684.60         8.14 o                         
   2   4   1       4745.95       5190.38        60.30 o                         
   3   4   1       1511.75       1736.34        20.29 o                         
   4   4   1        646.66        761.11         8.71 o                         
   5   4   1         97.71         90.76         1.28 o                         
   6   4   1        623.99        628.53         8.13 o                         
   7   4   1        160.36        143.89         2.29 o                         
   8   4   1       1933.67       1789.28        24.31 o                         
   9   4   1        517.45        449.19         6.43 o                         
  10   4   1        126.84        132.61         2.59 o                         
  11   4   1        544.37        527.76         8.37 o                         
  12   4   1        451.16        449.78         8.29 o                         
  13   4   1        111.02        109.92         3.68 o                         
  14   4   1        237.49        251.43         5.64 o                         
  15   4   1          0.40          0.11         2.66 o                         
  16   4   1         66.37         69.96         3.72 o                         
 -16   5   1          2.96          4.88         2.93 o                         
 -15   5   1         82.26         74.12         3.31 o                         
 -14   5   1          5.96          5.17         2.19 o                         
 -13   5   1         18.73         18.55         2.03 o                         
 -12   5   1         50.76         47.84         1.98 o                         
 -11   5   1          0.21          1.15         1.37 o                         
 -10   5   1         27.41         26.98         1.20 o                         
  -9   5   1        272.47        224.90         3.71 o                         
  -8   5   1       1697.21       1571.03        21.47 o                         
  -7   5   1        616.09        575.94         7.54 o                         
  -6   5   1        113.58        113.44         2.05 o                         
  -5   5   1        198.49        169.85         2.35 o                         
  -4   5   1       1803.70       2068.04        20.69 o                         
  -3   5   1        277.40        284.49         3.21 o                         
  -2   5   1       5171.27       5512.61        62.84 o                         
  -1   5   1       4776.39       4928.23        54.01 o                         
   0   5   1         48.57         56.06         0.86 o                         
   1   5   1      14537.21      14861.66       175.02 o                         
   2   5   1        760.73        854.03         9.42 o                         
   3   5   1       1178.29       1319.74        14.89 o                         
   4   5   1       2026.69       2279.31        25.39 o                         
   5   5   1        244.69        314.08         4.29 o                         
   6   5   1        359.94        394.35         5.55 o                         
   7   5   1        682.02        718.83        10.19 o                         
   8   5   1         46.17         28.88         1.05 o                         
   9   5   1       1381.31       1294.98        17.88 o                         
  10   5   1         55.15         53.28         1.63 o                         
  11   5   1          0.56         -0.17         1.36 o                         
  12   5   1         10.98          8.14         1.64 o                         
  13   5   1        134.36        140.59         3.47 o                         
  14   5   1          0.35         -2.01         2.33 o                         
  15   5   1        294.16        301.95         9.49 o                         
 -16   6   1          8.86         12.50         3.09 o                         
 -15   6   1          4.13          2.15         2.61 o                         
 -14   6   1          4.73          3.27         2.11 o                         
 -13   6   1          7.94          4.79         1.90 o                         
 -12   6   1          4.08          4.18         1.63 o                         
 -11   6   1        106.86        101.12         2.63 o                         
 -10   6   1        246.68        254.13         4.49 o                         
  -9   6   1         12.42          8.16         1.02 o                         
  -8   6   1        475.75        429.82         6.26 o                         
  -7   6   1         11.20         12.69         0.90 o                         
  -6   6   1         17.93         22.23         0.89 o                         
  -5   6   1        165.18        145.98         2.09 o                         
  -4   6   1          5.97          4.74         0.45 o                         
  -3   6   1       1289.38       1555.10        16.47 o                         
  -2   6   1       1210.29       1387.69        14.89 o                         
  -1   6   1        900.89        906.57         9.74 o                         
   0   6   1       1473.93       1657.13        20.70 o                         
   1   6   1       1872.09       2261.20        25.54 o                         
   2   6   1       4809.33       4799.82        52.51 o                         
   3   6   1       1175.32       1397.22        15.26 o                         
   4   6   1       4023.76       4204.17        47.09 o                         
   5   6   1       2198.21       2413.85        33.73 o                         
   6   6   1          9.33         11.35         0.89 o                         
   7   6   1       2299.74       2355.89        32.49 o                         
   8   6   1        469.39        475.18         7.18 o                         
   9   6   1        211.93        194.32         3.29 o                         
  10   6   1         85.66         98.84         2.19 o                         
  11   6   1         18.66         17.28         1.54 o                         
  12   6   1         41.60         42.68         1.97 o                         
  13   6   1         38.49         31.11         2.29 o                         
  14   6   1        210.36        201.59         5.04 o                         
  15   6   1        240.53        243.80         8.47 o                         
 -16   7   1         51.33         52.56         3.61 o                         
 -15   7   1         57.35         57.34         3.14 o                         
 -14   7   1         89.70         88.08         3.31 o                         
 -13   7   1        142.74        149.07         3.73 o                         
 -12   7   1        208.55        214.36         4.22 o                         
 -11   7   1        312.48        315.63         5.43 o                         
 -10   7   1          6.34          4.63         1.30 o                         
  -9   7   1         46.41         42.97         1.26 o                         
  -8   7   1        618.23        574.09         8.26 o                         
  -7   7   1        407.17        384.12         6.06 o                         
  -6   7   1        672.17        674.50         9.64 o                         
  -5   7   1       1133.91       1188.65        15.53 o                         
  -4   7   1         77.47         60.87         1.22 o                         
  -3   7   1       1168.48       1134.92        12.52 o                         
  -2   7   1        133.82        109.08         1.32 o                         
  -1   7   1       1739.75       1872.73        19.59 o                         
   0   7   1       1223.88       1328.93        15.82 o                         
   1   7   1       2880.72       3318.74        36.42 o                         
   2   7   1         69.49        104.02         1.33 o                         
   3   7   1         40.73         70.67         1.01 o                         
   4   7   1        792.19        882.69        10.46 o                         
   5   7   1         62.72         60.92         1.20 o                         
   6   7   1          0.11          1.40         0.79 o                         
   7   7   1         13.19          9.34         0.87 o                         
   8   7   1         22.32         21.52         0.88 o                         
   9   7   1        306.40        313.61         4.97 o                         
  10   7   1          8.36          7.73         1.26 o                         
  11   7   1        285.15        293.52         5.12 o                         
  12   7   1          5.71          4.49         1.86 o                         
  13   7   1        543.44        557.31         9.93 o                         
  14   7   1        116.49        110.40         4.87 o                         
  15   7   1         39.01         36.53         2.95 o                         
 -15   8   1          1.00         -0.88         2.76 o                         
 -14   8   1        148.99        156.68         4.46 o                         
 -13   8   1          6.20          8.25         2.23 o                         
 -12   8   1         23.52         20.00         2.24 o                         
 -11   8   1        129.60        141.54         2.93 o                         
 -10   8   1         21.30         23.36         1.41 o                         
  -9   8   1          5.79          5.74         1.21 o                         
  -8   8   1         20.72         15.64         0.89 o                         
  -7   8   1       2322.89       2202.97        31.67 o                         
  -6   8   1         12.22         18.51         0.87 o                         
  -5   8   1         13.70         11.73         0.68 o                         
  -4   8   1         10.63         10.89         0.57 o                         
  -3   8   1        325.66        332.48         3.78 o                         
  -2   8   1       3344.89       3352.87        35.76 o                         
  -1   8   1       1761.55       2117.11        23.48 o                         
   0   8   1       1363.99       1598.89        18.63 o                         
   1   8   1        237.74        245.54         2.80 o                         
   2   8   1         43.61         49.81         0.80 o                         
   3   8   1        518.98        629.02         7.17 o                         
   4   8   1         11.53         14.51         0.59 o                         
   5   8   1        109.50         99.81         1.60 o                         
   6   8   1        229.27        249.05         4.13 o                         
   7   8   1         26.43         21.96         1.08 o                         
   8   8   1        391.07        369.49         5.88 o                         
   9   8   1          1.02          2.31         1.18 o                         
  10   8   1         45.02         46.79         1.72 o                         
  11   8   1         24.48         23.24         1.60 o                         
  12   8   1          7.90          4.69         1.79 o                         
  13   8   1        103.38        102.17         3.73 o                         
  14   8   1         15.21         14.52         2.81 o                         
  15   8   1         75.59         64.97         3.49 o                         
 -15   9   1        349.31        338.78         8.19 o                         
 -14   9   1          8.35          8.19         2.67 o                         
 -13   9   1          0.13         -2.26         2.26 o                         
 -12   9   1         11.59         10.36         1.89 o                         
 -11   9   1          1.42          2.44         1.58 o                         
 -10   9   1        339.70        356.84         6.14 o                         
  -9   9   1        109.45        104.81         2.57 o                         
  -8   9   1        198.06        200.27         4.00 o                         
  -7   9   1         65.18         61.10         1.44 o                         
  -6   9   1       1336.97       1393.04        20.02 o                         
  -5   9   1       1477.88       1572.74        20.66 o                         
  -4   9   1       1230.13       1218.25        15.63 o                         
  -3   9   1        971.76       1045.80        11.63 o                         
  -2   9   1         86.25         84.02         1.14 o                         
  -1   9   1       1988.28       2102.79        23.34 o                         
   0   9   1         77.98         58.77         0.95 o                         
   1   9   1          1.14          1.12         0.39 o                         
   2   9   1       2191.71       2318.78        25.80 o                         
   3   9   1        242.80        246.57         3.03 o                         
   4   9   1        845.61        940.95        12.09 o                         
   5   9   1        197.82        174.41         2.45 o                         
   6   9   1        746.69        709.57        10.46 o                         
   7   9   1        178.16        186.16         3.24 o                         
   8   9   1        141.63        130.94         2.65 o                         
   9   9   1         35.81         36.68         1.51 o                         
  10   9   1        307.99        321.42         5.49 o                         
  11   9   1          2.07          1.07         1.60 o                         
  12   9   1          4.81          4.46         1.85 o                         
  13   9   1         18.75         13.23         2.45 o                         
  14   9   1          1.63         -0.06         2.89 o                         
  15   9   1        264.29        262.20         7.63 o                         
 -15  10   1         18.98         14.33         3.21 o                         
 -14  10   1         33.80         33.98         3.28 o                         
 -13  10   1          1.49          2.78         2.21 o                         
 -12  10   1        117.44        111.15         3.29 o                         
 -11  10   1          6.56          6.91         1.60 o                         
 -10  10   1         20.31         28.44         1.58 o                         
  -9  10   1        136.04        152.06         3.31 o                         
  -8  10   1         31.66         28.62         1.45 o                         
  -7  10   1        239.48        236.20         3.89 o                         
  -6  10   1        718.94        678.41        10.20 o                         
  -5  10   1       2807.82       2861.92        38.53 o                         
  -4  10   1        197.64        218.80         3.14 o                         
  -3  10   1        467.08        472.27         5.72 o                         
  -2  10   1          0.56          2.94         0.41 o                         
  -1  10   1          2.32          2.17         0.51 o                         
   0  10   1        265.99        274.89         3.63 o                         
   1  10   1          2.24          2.44         0.57 o                         
   2  10   1         27.74         26.21         0.66 o                         
   3  10   1        125.50        139.41         1.99 o                         
   4  10   1        626.81        672.56         9.28 o                         
   5  10   1        244.71        242.64         3.49 o                         
   6  10   1         16.09         27.85         0.98 o                         
   7  10   1        153.48        153.88         2.77 o                         
   8  10   1        510.21        502.17         8.34 o                         
   9  10   1        530.69        544.07         8.60 o                         
  10  10   1          2.97          0.95         1.53 o                         
  11  10   1         73.14         78.03         2.40 o                         
  12  10   1          2.72          0.09         2.00 o                         
  13  10   1          3.62          0.94         2.19 o                         
  14  10   1         27.27         22.21         2.82 o                         
  15  10   1         21.72         23.67         3.42 o                         
 -15  11   1        183.69        188.82         6.12 o                         
 -14  11   1        160.79        154.16         5.03 o                         
 -13  11   1          0.13          0.65         2.21 o                         
 -12  11   1        532.16        555.32        12.97 o                         
 -11  11   1         54.16         54.59         3.14 o                         
 -10  11   1         38.66         43.61         1.92 o                         
  -9  11   1          1.67          2.03         1.45 o                         
  -8  11   1        299.53        285.40         5.06 o                         
  -7  11   1         86.49         71.16         1.65 o                         
  -6  11   1        141.16        176.54         3.29 o                         
  -5  11   1       1580.74       1451.60        19.05 o                         
  -4  11   1       1050.30       1002.65        13.74 o                         
  -3  11   1       1508.57       1527.36        20.03 o                         
  -2  11   1          8.85         16.15         0.58 o                         
  -1  11   1          0.22          1.23         0.60 o                         
   0  11   1        316.06        332.23         4.35 o                         
   1  11   1         45.65         48.24         1.06 o                         
   2  11   1        204.89        213.15         2.87 o                         
   3  11   1         17.68         17.97         0.66 o                         
   4  11   1        713.07        732.14         9.76 o                         
   5  11   1        319.66        313.17         4.24 o                         
   6  11   1        351.90        304.04         4.53 o                         
   7  11   1         29.53         27.35         1.50 o                         
   8  11   1        169.76        161.99         3.60 o                         
   9  11   1       1602.40       1643.28        27.69 o                         
  10  11   1         12.98         16.23         1.77 o                         
  11  11   1         95.77         95.14         2.85 o                         
  12  11   1          0.09         -1.94         2.16 o                         
  13  11   1         74.03         73.04         2.91 o                         
  14  11   1         26.53         22.68         2.76 o                         
 -14  12   1          1.77          8.62         2.69 o                         
 -13  12   1         20.62         22.02         2.39 o                         
 -12  12   1          7.08          7.14         2.29 o                         
 -11  12   1         30.08         28.73         2.16 o                         
 -10  12   1          9.39         10.84         1.96 o                         
  -9  12   1        368.40        372.14         6.95 o                         
  -8  12   1        679.82        658.73        12.56 o                         
  -7  12   1         71.94         75.87         2.24 o                         
  -6  12   1          3.28          5.18         0.87 o                         
  -5  12   1          0.92          1.84         0.77 o                         
  -4  12   1         86.35         63.52         1.58 o                         
  -3  12   1       1583.80       1459.35        19.46 o                         
  -2  12   1        105.63         96.39         1.61 o                         
  -1  12   1       1028.92        989.99        13.63 o                         
   0  12   1         92.78        110.75         1.81 o                         
   1  12   1       1276.15       1331.13        18.03 o                         
   2  12   1        652.71        647.28         8.00 o                         
   3  12   1        345.83        335.82         4.97 o                         
   4  12   1        197.03        176.44         2.99 o                         
   5  12   1          3.86          3.63         0.63 o                         
   6  12   1        353.16        327.62         5.02 o                         
   7  12   1          4.78         11.32         1.04 o                         
   8  12   1         84.44         82.40         2.56 o                         
   9  12   1          1.95         -0.32         1.70 o                         
  10  12   1          0.04          0.24         1.70 o                         
  11  12   1          0.13          0.16         1.99 o                         
  12  12   1         11.99         10.17         2.28 o                         
  13  12   1         82.92         73.96         3.22 o                         
  14  12   1         39.55         41.45         3.16 o                         
 -14  13   1          0.16         -2.75         2.75 o                         
 -13  13   1          3.27         -0.89         2.43 o                         
 -12  13   1         50.97         49.43         2.96 o                         
 -11  13   1         44.19         44.80         2.42 o                         
 -10  13   1        589.46        649.76        14.16 o                         
  -9  13   1        120.78        125.31         3.42 o                         
  -8  13   1         70.71         80.81         2.50 o                         
  -7  13   1         20.48          8.35         1.29 o                         
  -6  13   1         49.33         34.48         1.26 o                         
  -5  13   1         64.40         76.35         1.87 o                         
  -4  13   1        450.67        367.03         5.46 o                         
  -3  13   1        308.06        243.93         3.65 o                         
  -2  13   1        116.92        124.65         2.17 o                         
  -1  13   1        947.10        886.11        12.46 o                         
   0  13   1        420.31        395.41         5.36 o                         
   1  13   1       1169.61       1199.12        16.61 o                         
   2  13   1       1968.60       2023.27        28.18 o                         
   3  13   1         40.20         26.26         0.95 o                         
   4  13   1        506.73        458.18         7.17 o                         
   5  13   1        343.45        357.17         5.51 o                         
   6  13   1        408.20        394.47         6.84 o                         
   7  13   1          5.99          3.71         1.07 o                         
   8  13   1         16.01         15.70         1.82 o                         
   9  13   1          1.26          2.98         1.83 o                         
  10  13   1        192.82        193.55         6.08 o                         
  11  13   1         39.25         36.36         2.28 o                         
  12  13   1         44.09         46.76         3.26 o                         
  13  13   1         24.68         25.35         2.73 o                         
  14  13   1         27.52         25.46         3.06 o                         
 -14  14   1          0.69         -2.78         2.87 o                         
 -13  14   1         15.75         17.73         2.64 o                         
 -12  14   1          0.27          1.12         2.52 o                         
 -11  14   1         21.97         16.80         2.58 o                         
 -10  14   1         64.60         70.43         3.02 o                         
  -9  14   1          0.22          0.69         1.80 o                         
  -8  14   1         53.08         61.52         2.55 o                         
  -7  14   1         33.68         31.34         1.59 o                         
  -6  14   1        128.10        126.04         3.32 o                         
  -5  14   1        103.71        100.91         3.24 o                         
  -4  14   1        319.31        313.86         4.53 o                         
  -3  14   1         10.89          9.02         0.85 o                         
  -2  14   1         15.75         14.85         0.95 o                         
  -1  14   1         16.30         14.43         0.91 o                         
   0  14   1         87.72        111.19         1.94 o                         
   1  14   1         19.83         15.77         0.92 o                         
   2  14   1          2.29          2.02         0.89 o                         
   3  14   1        339.80        279.00         4.50 o                         
   4  14   1         24.12         24.51         1.11 o                         
   5  14   1        281.40        267.16         4.56 o                         
   6  14   1         20.96         21.77         1.47 o                         
   7  14   1          9.16         10.27         1.56 o                         
   8  14   1        259.01        273.74         7.41 o                         
   9  14   1         35.50         37.97         2.46 o                         
  10  14   1         15.71         16.67         2.12 o                         
  11  14   1         83.19         81.31         3.30 o                         
  12  14   1         47.94         49.75         2.79 o                         
  13  14   1         51.94         44.91         3.11 o                         
 -13  15   1          1.84          1.11         2.88 o                         
 -12  15   1         30.31         30.22         2.80 o                         
 -11  15   1         37.05         45.13         3.21 o                         
 -10  15   1         18.61         21.93         2.15 o                         
  -9  15   1         50.40         51.66         2.41 o                         
  -8  15   1         55.98         57.77         2.37 o                         
  -7  15   1        328.41        339.89         7.03 o                         
  -6  15   1         24.89         26.15         1.69 o                         
  -5  15   1         77.91         63.64         2.26 o                         
  -4  15   1          7.85          7.91         0.99 o                         
  -3  15   1        545.10        474.46         7.96 o                         
  -2  15   1         81.27         80.19         1.90 o                         
  -1  15   1        230.84        305.73         4.60 o                         
   0  15   1        309.42        292.56         4.71 o                         
   1  15   1       1567.40       1488.58        19.75 o                         
   2  15   1        501.54        569.94         8.69 o                         
   3  15   1       1350.00       1248.04        21.76 o                         
   4  15   1        122.39        145.82         3.32 o                         
   5  15   1         39.40         32.92         1.38 o                         
   6  15   1          7.81          9.13         1.37 o                         
   7  15   1          7.49          8.16         1.53 o                         
   8  15   1        141.54        149.04         3.84 o                         
   9  15   1        145.60        156.51         8.45 o                         
  10  15   1         28.67         28.81         2.36 o                         
  11  15   1          3.89          6.10         2.21 o                         
  12  15   1         92.30         99.30         3.61 o                         
  13  15   1         19.80         19.27         3.05 o                         
 -13  16   1         18.36         16.43         3.00 o                         
 -12  16   1          0.23         -2.96         2.96 o                         
 -11  16   1         33.30         34.77         3.75 o                         
 -10  16   1         14.99         13.33         2.36 o                         
  -9  16   1          0.01         -1.99         2.16 o                         
  -8  16   1          0.08          1.61         1.63 o                         
  -7  16   1          7.70          6.92         1.57 o                         
  -6  16   1         34.86         37.85         2.06 o                         
  -5  16   1          5.21          2.96         1.53 o                         
  -4  16   1         73.86         61.00         2.13 o                         
  -3  16   1        152.55        154.36         3.69 o                         
  -2  16   1          1.01          0.93         1.13 o                         
  -1  16   1         19.74         27.64         1.13 o                         
   0  16   1        164.93        115.62         3.48 o                         
   1  16   1         11.06          6.97         0.99 o                         
   2  16   1         30.46         32.52         1.35 o                         
   3  16   1         30.83         26.29         1.32 o                         
   4  16   1        250.43        239.84         4.73 o                         
   5  16   1         36.23         40.71         2.25 o                         
   6  16   1        531.29        587.27         9.82 o                         
   7  16   1          0.28         -0.68         1.47 o                         
   8  16   1         17.50         20.15         1.85 o                         
   9  16   1         24.29         19.82         2.19 o                         
  10  16   1          0.33          0.94         2.34 o                         
  11  16   1         49.75         54.49         3.59 o                         
  12  16   1          4.41          3.63         2.62 o                         
  13  16   1          2.25          2.73         3.51 o                         
 -13  17   1        142.16        136.03         7.05 o                         
 -12  17   1          5.63          2.08         2.98 o                         
 -11  17   1         10.62          9.18         2.88 o                         
 -10  17   1          3.27          1.58         2.54 o                         
  -9  17   1         35.14         39.41         2.74 o                         
  -8  17   1          0.03          0.03         2.12 o                         
  -7  17   1         41.41         43.91         2.34 o                         
  -6  17   1         12.50         13.61         1.89 o                         
  -5  17   1         21.25         24.86         1.88 o                         
  -4  17   1          3.75          4.67         1.49 o                         
  -3  17   1        223.38        233.67         5.33 o                         
  -2  17   1        178.38        168.37         3.28 o                         
  -1  17   1          7.06          7.73         1.18 o                         
   0  17   1        206.15        201.78         4.64 o                         
   1  17   1        127.11        131.73         2.60 o                         
   2  17   1          1.33          2.43         1.10 o                         
   3  17   1        132.48        135.09         3.68 o                         
   4  17   1          6.15          5.84         1.68 o                         
   5  17   1         42.39         42.91         2.25 o                         
   6  17   1        186.41        201.25         4.66 o                         
   7  17   1         45.22         47.39         2.19 o                         
   8  17   1         93.41        114.19         3.49 o                         
   9  17   1        168.53        185.53         4.73 o                         
  10  17   1          6.25          5.67         2.40 o                         
  11  17   1         36.14         39.04         3.04 o                         
  12  17   1          3.25          1.01         2.73 o                         
 -12  18   1          8.11          5.23         3.03 o                         
 -11  18   1          3.62          2.29         2.85 o                         
 -10  18   1        118.78        136.25         5.16 o                         
  -9  18   1        416.51        426.18         9.04 o                         
  -8  18   1        150.93        159.25         4.36 o                         
  -7  18   1        170.89        182.16         5.05 o                         
  -6  18   1         68.49         71.77         3.58 o                         
  -5  18   1         40.39         42.15         2.11 o                         
  -4  18   1          0.75          1.80         1.52 o                         
  -3  18   1          7.71          8.53         1.50 o                         
  -2  18   1        210.50        219.45         4.21 o                         
  -1  18   1          2.17          0.48         1.41 o                         
   0  18   1          0.10          0.08         1.54 o                         
   1  18   1        101.57         97.10         2.42 o                         
   2  18   1        117.93        119.61         3.05 o                         
   3  18   1          2.51          2.55         1.58 o                         
   4  18   1          5.36          4.97         1.64 o                         
   5  18   1        569.29        588.63        10.39 o                         
   6  18   1        142.35        160.88         4.08 o                         
   7  18   1         16.33         15.52         2.18 o                         
   8  18   1        119.55        126.77         4.13 o                         
   9  18   1         98.96        102.63         4.38 o                         
  10  18   1        145.61        144.58         6.88 o                         
  11  18   1          0.00          0.96         2.96 o                         
  12  18   1        279.30        301.61        18.67 o                         
 -12  19   1         31.69         36.00         3.30 o                         
 -11  19   1         63.88         67.17         4.05 o                         
 -10  19   1          3.03         -0.16         2.67 o                         
  -9  19   1          0.23          3.78         2.41 o                         
  -8  19   1          6.95          4.64         2.31 o                         
  -7  19   1         22.22         21.28         2.21 o                         
  -6  19   1         47.15         49.03         2.24 o                         
  -5  19   1         10.00         13.41         1.83 o                         
  -4  19   1        127.54        122.09         4.94 o                         
  -3  19   1          0.02         -1.13         1.52 o                         
  -2  19   1         82.88         81.97         2.50 o                         
  -1  19   1        329.19        324.06         6.77 o                         
   0  19   1          0.02          0.30         1.58 o                         
   1  19   1          0.15         -1.35         1.58 o                         
   2  19   1         14.46         12.37         1.51 o                         
   3  19   1         60.19         61.55         2.86 o                         
   4  19   1        331.89        339.26        10.01 o                         
   5  19   1         93.94         99.78         3.94 o                         
   6  19   1          7.36          6.86         1.88 o                         
   7  19   1        103.33        110.54         3.55 o                         
   8  19   1        345.60        365.63         8.01 o                         
   9  19   1        369.51        406.56        11.07 o                         
  10  19   1        243.22        279.09         7.00 o                         
  11  19   1        119.49        120.80         6.05 o                         
 -11  20   1          1.23         -3.29         3.29 o                         
 -10  20   1        442.78        478.06        19.19 o                         
  -9  20   1         45.46         48.20         5.19 o                         
  -8  20   1          5.81          3.02         2.61 o                         
  -7  20   1        188.40        198.34         4.90 o                         
  -6  20   1        110.25        111.73         3.69 o                         
  -5  20   1          4.12          6.50         2.51 o                         
  -4  20   1        440.64        462.89        12.29 o                         
  -3  20   1        242.51        241.65         6.16 o                         
  -2  20   1          3.04          0.79         1.63 o                         
  -1  20   1          0.04         -1.67         1.67 o                         
   0  20   1        385.08        407.81         8.38 o                         
   1  20   1         12.53         10.41         2.14 o                         
   2  20   1        105.18        113.74         2.86 o                         
   3  20   1         68.84         67.90         2.79 o                         
   4  20   1         24.68         27.65         2.14 o                         
   5  20   1          3.61          1.98         1.96 o                         
   6  20   1          2.75          2.40         1.99 o                         
   7  20   1          5.04          3.45         2.29 o                         
   8  20   1          0.21          1.11         2.61 o                         
   9  20   1         16.21         20.86         2.86 o                         
  10  20   1         78.69         77.73         3.85 o                         
  11  20   1         47.41         50.72         5.17 o                         
 -10  21   1        127.82        137.21         5.06 o                         
  -9  21   1        211.61        220.44         8.82 o                         
  -8  21   1         13.82         14.50         2.73 o                         
  -7  21   1         15.99         14.00         2.68 o                         
  -6  21   1         71.51         78.81         3.46 o                         
  -5  21   1         97.95        108.22         4.08 o                         
  -4  21   1         95.68         98.22         4.30 o                         
  -3  21   1         86.39         91.53         3.05 o                         
  -2  21   1        175.21        182.32         4.32 o                         
  -1  21   1          0.85          0.58         1.79 o                         
   0  21   1         83.52         88.88         2.65 o                         
   1  21   1         52.94         51.50         2.17 o                         
   2  21   1        149.93        143.22         3.64 o                         
   3  21   1         41.95         41.75         2.94 o                         
   4  21   1         23.21         27.85         2.21 o                         
   5  21   1         27.67         30.60         2.68 o                         
   6  21   1         35.18         36.69         2.78 o                         
   7  21   1         93.13        104.54         4.27 o                         
   8  21   1         98.03        105.10         4.38 o                         
   9  21   1         36.52         29.22         3.08 o                         
  10  21   1          9.43          2.22         3.14 o                         
  -9  22   1         24.72         21.06         3.15 o                         
  -8  22   1          0.03         -0.16         2.97 o                         
  -7  22   1         10.48          8.96         2.83 o                         
  -6  22   1          3.53          3.08         2.69 o                         
  -5  22   1         89.04         92.97         6.56 o                         
  -4  22   1         71.88         68.58         3.84 o                         
  -3  22   1        590.25        596.65        11.51 o                         
  -2  22   1          0.00         -0.74         2.14 o                         
  -1  22   1         65.59         62.58         3.40 o                         
   0  22   1          4.01          3.56         1.90 o                         
   1  22   1         61.39         52.66         2.38 o                         
   2  22   1        227.14        229.96         5.77 o                         
   3  22   1        144.13        139.77         3.90 o                         
   4  22   1        342.21        344.00         8.22 o                         
   5  22   1        297.25        317.76         7.70 o                         
   6  22   1          1.59          1.23         2.36 o                         
   7  22   1          0.74          0.04         2.86 o                         
   8  22   1         11.01          9.42         3.09 o                         
   9  22   1          2.59          5.20         3.09 o                         
  -9  23   1         17.73         20.71         4.16 o                         
  -8  23   1         22.53         20.33         3.21 o                         
  -7  23   1         18.62         12.87         2.92 o                         
  -6  23   1        100.70        107.36         4.97 o                         
  -5  23   1        218.32        215.50         9.19 o                         
  -4  23   1         64.58         71.36         3.68 o                         
  -3  23   1         10.48          3.90         2.41 o                         
  -2  23   1         58.95         58.44         2.85 o                         
  -1  23   1        407.96        402.80         7.66 o                         
   0  23   1          5.24          2.43         2.05 o                         
   1  23   1         27.97         25.89         2.34 o                         
   2  23   1        105.33         99.39         3.14 o                         
   3  23   1         30.59         26.84         2.60 o                         
   4  23   1         23.81         24.20         2.99 o                         
   5  23   1          3.95          1.35         2.34 o                         
   6  23   1         62.08         70.61         3.38 o                         
   7  23   1         19.83         15.22         3.33 o                         
   8  23   1        205.29        220.75         6.56 o                         
  -8  24   1          6.67          3.16         3.17 o                         
  -7  24   1         24.47         23.63         2.99 o                         
  -6  24   1          0.81          0.01         2.73 o                         
  -5  24   1         23.93         19.21         2.76 o                         
  -4  24   1        130.67        129.85         5.15 o                         
  -3  24   1         18.76         14.05         2.65 o                         
  -2  24   1          0.00         -2.28         2.28 o                         
  -1  24   1        191.65        199.03         4.77 o                         
   0  24   1         40.91         37.12         2.38 o                         
   1  24   1        100.82        102.19         5.05 o                         
   2  24   1         11.66          6.57         2.31 o                         
   3  24   1          9.70          8.74         2.49 o                         
   4  24   1         28.50         31.88         2.73 o                         
   5  24   1         45.88         41.23         2.69 o                         
   6  24   1         15.45         10.02         2.71 o                         
   7  24   1          5.91          5.61         3.11 o                         
  -6  25   1         14.01          8.23         2.72 o                         
  -5  25   1         22.12         26.20         3.53 o                         
  -4  25   1         10.59         12.41         2.61 o                         
  -3  25   1         43.75         42.45         3.05 o                         
  -2  25   1          0.06         -2.21         2.41 o                         
  -1  25   1         13.09          7.79         2.36 o                         
   0  25   1          3.56         -0.24         2.20 o                         
   1  25   1         68.37         63.43         2.99 o                         
   2  25   1         31.29         23.17         2.47 o                         
   3  25   1          9.27          6.65         2.54 o                         
   4  25   1          5.97          2.34         2.60 o                         
   5  25   1         31.09         32.47         2.99 o                         
   6  25   1        102.80        103.27         3.96 o                         
  -5  26   1         11.04          3.29         2.98 o                         
  -4  26   1         71.63         76.56         3.33 o                         
  -3  26   1          1.40         -2.51         2.51 o                         
  -2  26   1         24.84         19.69         2.59 o                         
  -1  26   1          6.34          3.34         2.50 o                         
   0  26   1         11.69          6.43         2.59 o                         
   1  26   1          4.87          2.83         2.39 o                         
   2  26   1         99.69         98.92         3.74 o                         
   3  26   1          5.10          1.41         2.48 o                         
   4  26   1         69.09         75.56         3.44 o                         
   5  26   1         16.36         22.88         3.13 o                         
  -3  27   1          6.63          4.42         2.54 o                         
  -2  27   1         20.40         23.69         2.83 o                         
  -1  27   1         15.32         18.90         2.95 o                         
   0  27   1         36.22         38.37         3.07 o                         
   1  27   1          0.05         -2.59         2.59 o                         
   2  27   1         40.11         36.26         2.77 o                         
 -16   0   2         74.14         69.63         6.23 o                         
 -14   0   2         79.84         81.52         4.05 o                         
 -12   0   2        363.74        396.07         9.35 o                         
 -10   0   2        324.22        301.46         6.09 o                         
  -8   0   2        394.63        344.60         6.86 o                         
  -6   0   2        547.80        496.27         8.11 o                         
  -4   0   2         89.79         86.03         1.57 o                         
  -2   0   2       2280.54       2269.06        35.13 o                         
   0   0   2        128.58        198.14         4.40 o                         
   2   0   2       2596.68       2223.61        36.64 o                         
   4   0   2        230.81        205.90         3.25 o                         
   6   0   2          0.01          1.35         0.72 o                         
   8   0   2         20.23         10.26         1.09 o                         
  10   0   2         68.46         60.89         2.28 o                         
  12   0   2        298.91        289.72         7.79 o                         
  14   0   2         32.53         26.25         3.49 o                         
  16   0   2          5.66          6.38         3.88 o                         
 -16   1   2         12.45          7.97         2.69 o                         
 -15   1   2          2.32          0.87         2.34 o                         
 -14   1   2          0.77         -2.12         2.12 o                         
 -13   1   2         15.83         16.89         1.78 o                         
 -12   1   2         16.18         14.47         1.62 o                         
 -11   1   2         35.59         34.58         1.70 o                         
 -10   1   2         87.02         79.99         1.79 o                         
  -9   1   2         30.92         32.89         1.30 o                         
  -8   1   2         50.10         43.51         1.13 o                         
  -7   1   2        377.69        450.22         6.24 o                         
  -6   1   2         37.07         45.10         0.88 o                         
  -5   1   2        723.68        727.24         7.75 o                         
  -4   1   2       2564.48       2635.84        26.62 o                         
  -3   1   2       3590.36       3802.69        38.48 o                         
  -2   1   2        198.69        147.22         1.56 o                         
  -1   1   2       1762.96       1747.83        20.19 o                         
   0   1   2       8509.16       8731.74       134.76 o                         
   1   1   2      10706.05      10489.29       146.25 o                         
   2   1   2       1901.96       1871.60        22.45 o                         
   3   1   2        495.62        578.98         6.28 o                         
   4   1   2        864.03       1051.33        11.20 o                         
   5   1   2        683.85        796.36         8.90 o                         
   6   1   2          9.39         10.44         0.51 o                         
   7   1   2        202.80        207.85         3.19 o                         
   8   1   2       1804.76       1659.30        23.80 o                         
   9   1   2        617.20        650.07         9.83 o                         
  10   1   2        364.88        362.73         5.75 o                         
  11   1   2         55.08         48.94         1.72 o                         
  12   1   2        377.64        365.14         6.30 o                         
  13   1   2          1.89         -0.14         2.00 o                         
  14   1   2        152.23        150.74         3.96 o                         
  15   1   2         39.32         35.52         2.92 o                         
 -16   2   2         62.46         60.94         3.62 o                         
 -15   2   2          0.07         -1.15         2.41 o                         
 -14   2   2        104.67         99.22         3.19 o                         
 -13   2   2        510.51        524.93         8.67 o                         
 -12   2   2          3.71          3.53         1.54 o                         
 -11   2   2          4.23          4.76         1.10 o                         
 -10   2   2         33.77         43.06         1.71 o                         
  -9   2   2        319.21        339.80         5.32 o                         
  -8   2   2         29.62         33.13         1.19 o                         
  -7   2   2        687.93        691.56         9.56 o                         
  -6   2   2         47.61         44.69         0.92 o                         
  -5   2   2         48.13         62.12         0.95 o                         
  -4   2   2         35.72         39.70         0.71 o                         
  -3   2   2       1616.84       1611.24        16.02 o                         
  -2   2   2        635.26        645.95         6.87 o                         
  -1   2   2       2884.34       3023.17        36.96 o                         
   0   2   2        823.79        799.12        11.04 o                         
   1   2   2       3209.01       3160.09        46.14 o                         
   2   2   2        361.97        379.43         4.91 o                         
   3   2   2         37.30         41.23         0.65 o                         
   4   2   2        433.69        480.04         5.27 o                         
   5   2   2        778.55        864.60         9.92 o                         
   6   2   2          3.22          9.27         0.57 o                         
   7   2   2       1435.56       1548.44        19.24 o                         
   8   2   2        907.01        890.32        11.63 o                         
   9   2   2         23.38         21.99         1.16 o                         
  10   2   2        248.88        225.99         3.61 o                         
  11   2   2        558.29        546.08         8.18 o                         
  12   2   2          0.18         -0.45         1.55 o                         
  13   2   2        219.81        203.62         4.81 o                         
  14   2   2        205.44        196.87         4.66 o                         
  15   2   2          6.86          4.08         2.67 o                         
 -16   3   2          5.89          4.93         2.83 o                         
 -15   3   2        171.74        181.43         4.49 o                         
 -14   3   2         12.67         10.04         2.06 o                         
 -13   3   2        200.08        207.13         4.45 o                         
 -12   3   2         80.38         89.05         2.52 o                         
 -11   3   2          8.81         10.34         1.22 o                         
 -10   3   2          0.44          0.94         1.07 o                         
  -9   3   2         13.26         14.04         1.05 o                         
  -8   3   2       1777.68       1759.43        24.64 o                         
  -7   3   2        262.76        227.43         3.56 o                         
  -6   3   2        360.73        373.57         4.74 o                         
  -5   3   2       1088.70       1279.04        13.35 o                         
  -4   3   2        463.14        579.75         6.24 o                         
  -3   3   2       1586.27       1677.22        16.15 o                         
  -2   3   2      14292.72      14988.27       154.62 o                         
  -1   3   2        495.04        490.40         6.43 o                         
   0   3   2          0.02          1.08         0.39 o                         
   1   3   2       1591.19       1645.96        22.00 o                         
   2   3   2       5408.78       5978.34        73.84 o                         
   3   3   2          3.39          4.33         0.43 o                         
   4   3   2        887.25       1043.51        11.54 o                         
   5   3   2          1.06          1.03         0.46 o                         
   6   3   2         30.48         42.31         0.90 o                         
   7   3   2       1399.25       1477.04        18.64 o                         
   8   3   2       1191.47       1152.54        15.83 o                         
   9   3   2         52.66         73.49         1.73 o                         
  10   3   2        374.33        373.97         5.96 o                         
  11   3   2          9.41          7.78         1.19 o                         
  12   3   2          3.88          4.66         1.57 o                         
  13   3   2        100.70         97.64         3.05 o                         
  14   3   2        116.62        121.16         4.23 o                         
  15   3   2         78.91         81.94         3.31 o                         
 -16   4   2         11.22         13.85         2.83 o                         
 -15   4   2        116.29        113.69         3.69 o                         
 -14   4   2        417.46        414.93         7.74 o                         
 -13   4   2         40.39         42.96         2.26 o                         
 -12   4   2         20.38         17.90         1.53 o                         
 -11   4   2         52.60         57.64         1.98 o                         
 -10   4   2        119.20         99.37         2.48 o                         
  -9   4   2        414.18        322.90         4.98 o                         
  -8   4   2         12.77         28.90         1.05 o                         
  -7   4   2          2.09          3.35         0.72 o                         
  -6   4   2          2.44          0.54         0.59 o                         
  -5   4   2        304.18        336.45         3.70 o                         
  -4   4   2          7.58          5.14         0.48 o                         
  -3   4   2       8793.84       8850.40        88.05 o                         
  -2   4   2       3913.48       4035.98        43.55 o                         
  -1   4   2        266.34        213.75         2.74 o                         
   0   4   2         36.64         22.90         0.50 o                         
   1   4   2        587.59        643.02         8.00 o                         
   2   4   2       4295.12       4860.36        57.30 o                         
   3   4   2         12.97         31.23         0.63 o                         
   4   4   2        735.89        860.71         9.97 o                         
   5   4   2        108.21        123.26         1.70 o                         
   6   4   2         16.53         19.69         0.69 o                         
   7   4   2        580.94        586.29         7.99 o                         
   8   4   2         82.93         98.25         1.81 o                         
   9   4   2          0.24          1.31         0.95 o                         
  10   4   2          2.02          2.11         1.01 o                         
  11   4   2          6.39         10.91         1.47 o                         
  12   4   2         92.29         74.37         2.20 o                         
  13   4   2          1.68         -1.86         2.04 o                         
  14   4   2        232.40        229.20         5.41 o                         
  15   4   2          9.77          7.47         2.59 o                         
 -16   5   2          4.97          3.82         2.75 o                         
 -15   5   2         33.99         34.32         2.97 o                         
 -14   5   2        318.58        331.44         6.45 o                         
 -13   5   2        196.14        208.61         4.51 o                         
 -12   5   2        113.70        118.60         2.83 o                         
 -11   5   2         15.05         13.16         1.50 o                         
 -10   5   2         41.30         42.54         1.79 o                         
  -9   5   2        679.70        675.57         9.80 o                         
  -8   5   2        822.02        920.26        13.53 o                         
  -7   5   2       1642.82       1705.89        24.30 o                         
  -6   5   2       1118.27       1273.85        18.98 o                         
  -5   5   2        138.22        127.02         1.87 o                         
  -4   5   2      13596.99      14420.10       150.72 o                         
  -3   5   2       2339.47       2497.58        26.07 o                         
  -2   5   2        211.21        226.87         2.66 o                         
  -1   5   2        780.89        705.34         8.39 o                         
   0   5   2       7312.64       7097.64        95.09 o                         
   1   5   2       2876.01       2747.01        34.28 o                         
   2   5   2        846.07        894.20        10.50 o                         
   3   5   2       1055.04       1181.28        13.46 o                         
   4   5   2         34.73         42.63         0.84 o                         
   5   5   2         12.57         24.16         0.75 o                         
   6   5   2         91.06         71.11         1.33 o                         
   7   5   2         20.30         24.84         1.00 o                         
   8   5   2         13.38         10.94         0.89 o                         
   9   5   2        240.34        238.01         4.02 o                         
  10   5   2        132.54        130.04         2.73 o                         
  11   5   2        215.86        216.47         4.01 o                         
  12   5   2          3.78          4.34         1.61 o                         
  13   5   2        104.10        103.56         3.53 o                         
  14   5   2         23.53         22.02         2.55 o                         
  15   5   2         24.00         23.66         2.64 o                         
 -16   6   2         53.84         57.98         3.63 o                         
 -15   6   2        106.38        105.46         3.95 o                         
 -14   6   2        763.78        783.65        14.36 o                         
 -13   6   2          0.00          0.28         1.84 o                         
 -12   6   2         49.29         52.26         1.97 o                         
 -11   6   2        149.92        153.06         3.12 o                         
 -10   6   2         52.30         44.41         1.53 o                         
  -9   6   2          0.13          0.22         1.02 o                         
  -8   6   2        355.21        320.10         4.86 o                         
  -7   6   2        252.84        299.24         4.88 o                         
  -6   6   2        360.93        397.93         5.73 o                         
  -5   6   2         19.18         22.47         0.71 o                         
  -4   6   2       1093.52       1263.53        13.34 o                         
  -3   6   2        566.22        563.65         6.05 o                         
  -2   6   2        250.81        297.56         3.46 o                         
  -1   6   2       2410.25       2372.28        25.45 o                         
   0   6   2        267.15        272.35         3.51 o                         
   1   6   2       5910.78       6708.21        78.16 o                         
   2   6   2        537.10        600.29         7.01 o                         
   3   6   2        157.85        193.12         2.32 o                         
   4   6   2          1.61          2.74         0.49 o                         
   5   6   2        479.87        478.01         6.90 o                         
   6   6   2       1363.80       1340.09        19.42 o                         
   7   6   2       5470.14       5266.33        73.29 o                         
   8   6   2         35.74         30.94         1.21 o                         
   9   6   2        279.04        265.16         4.41 o                         
  10   6   2         39.19         48.68         1.68 o                         
  11   6   2        187.36        183.78         3.49 o                         
  12   6   2          1.77         -0.10         1.66 o                         
  13   6   2         20.37         23.57         2.31 o                         
  14   6   2         22.94         25.60         2.52 o                         
  15   6   2          3.32          3.40         2.83 o                         
 -16   7   2         47.99         53.62         3.67 o                         
 -15   7   2         16.48         16.71         2.73 o                         
 -14   7   2          2.80          2.95         2.40 o                         
 -13   7   2        107.38        112.24         3.19 o                         
 -12   7   2         20.72         21.73         1.86 o                         
 -11   7   2         41.45         44.70         1.73 o                         
 -10   7   2          8.55         12.90         1.17 o                         
  -9   7   2         31.71         31.68         1.25 o                         
  -8   7   2        308.87        292.31         4.49 o                         
  -7   7   2         17.16          6.70         0.92 o                         
  -6   7   2        351.67        386.61         5.86 o                         
  -5   7   2        157.36        170.45         2.52 o                         
  -4   7   2       2404.61       2678.76        31.11 o                         
  -3   7   2        493.80        554.23         6.16 o                         
  -2   7   2       1992.03       2258.11        23.23 o                         
  -1   7   2       1993.22       2326.16        23.42 o                         
   0   7   2        565.05        661.43         7.26 o                         
   1   7   2       8192.83       9171.64        99.09 o                         
   2   7   2        348.67        298.56         3.69 o                         
   3   7   2         76.45         92.04         1.31 o                         
   4   7   2         49.33         61.37         1.10 o                         
   5   7   2         72.27         53.65         1.12 o                         
   6   7   2        787.54        800.68        12.20 o                         
   7   7   2          1.12          4.82         0.84 o                         
   8   7   2         37.78         38.51         1.23 o                         
   9   7   2        258.73        247.78         3.97 o                         
  10   7   2        110.90        114.97         2.88 o                         
  11   7   2         96.51         98.45         2.52 o                         
  12   7   2         80.51         76.70         2.79 o                         
  13   7   2          5.47          5.52         2.10 o                         
  14   7   2        125.62        121.62         3.79 o                         
  15   7   2          5.54          5.46         2.76 o                         
 -15   8   2        179.00        186.45         6.85 o                         
 -14   8   2        185.28        171.80         4.65 o                         
 -13   8   2        209.12        216.23         5.31 o                         
 -12   8   2          1.39         -0.37         1.76 o                         
 -11   8   2         22.87         25.80         1.56 o                         
 -10   8   2          0.01         -0.81         1.34 o                         
  -9   8   2         50.55         45.31         1.43 o                         
  -8   8   2        843.13        801.58        11.81 o                         
  -7   8   2         63.91         47.72         1.33 o                         
  -6   8   2       1478.61       1467.46        21.80 o                         
  -5   8   2       2008.89       2123.56        27.98 o                         
  -4   8   2       1228.34       1206.08        16.06 o                         
  -3   8   2        439.79        493.20         5.30 o                         
  -2   8   2       1061.17       1083.16        11.40 o                         
  -1   8   2         14.35          4.98         0.41 o                         
   0   8   2       1611.67       1586.09        17.67 o                         
   1   8   2       1022.53       1098.04        11.87 o                         
   2   8   2        379.89        429.80         5.06 o                         
   3   8   2       1803.44       1948.39        23.33 o                         
   4   8   2        702.42        644.51         8.13 o                         
   5   8   2          0.69          0.48         0.62 o                         
   6   8   2        323.91        322.48         5.20 o                         
   7   8   2        966.44        884.44        12.29 o                         
   8   8   2          0.16          0.09         0.87 o                         
   9   8   2          1.72          1.49         1.04 o                         
  10   8   2          0.46          2.56         1.38 o                         
  11   8   2         86.72         79.32         2.52 o                         
  12   8   2        108.47        103.56         3.37 o                         
  13   8   2         72.40         69.88         2.61 o                         
  14   8   2        245.36        255.93         6.41 o                         
  15   8   2          7.43          4.14         2.88 o                         
 -15   9   2         36.57         39.86         3.14 o                         
 -14   9   2        147.43        153.60         4.54 o                         
 -13   9   2        219.52        227.36         7.26 o                         
 -12   9   2         12.74         12.47         1.83 o                         
 -11   9   2        283.42        296.44         5.32 o                         
 -10   9   2         78.23         84.75         2.31 o                         
  -9   9   2        371.20        373.09         6.49 o                         
  -8   9   2         66.52         50.52         1.50 o                         
  -7   9   2          0.43          1.34         0.81 o                         
  -6   9   2          0.80          6.42         0.78 o                         
  -5   9   2        478.64        503.74         6.79 o                         
  -4   9   2        991.31       1060.17        14.12 o                         
  -3   9   2       1016.54       1054.29        11.64 o                         
  -2   9   2       3010.95       3228.74        34.84 o                         
  -1   9   2       2666.84       2584.06        27.36 o                         
   0   9   2       4306.67       4882.60        58.61 o                         
   1   9   2        197.57        204.39         2.31 o                         
   2   9   2        686.82        675.83         7.98 o                         
   3   9   2         65.63         58.22         1.13 o                         
   4   9   2        491.48        461.06         5.69 o                         
   5   9   2       2059.37       2071.52        27.76 o                         
   6   9   2          1.89          1.13         0.67 o                         
   7   9   2         11.42         12.15         0.99 o                         
   8   9   2          6.14          6.72         1.06 o                         
   9   9   2         78.97         74.47         2.17 o                         
  10   9   2         33.04         35.57         1.80 o                         
  11   9   2          4.42          2.96         1.64 o                         
  12   9   2          0.70         -1.89         1.89 o                         
  13   9   2         19.54         21.01         2.41 o                         
  14   9   2          0.02         -1.43         2.87 o                         
  15   9   2          0.27         -1.58         2.91 o                         
 -15  10   2         19.30         17.45         2.99 o                         
 -14  10   2         27.86         28.89         2.82 o                         
 -13  10   2         28.33         27.45         2.33 o                         
 -12  10   2          0.75          0.08         2.14 o                         
 -11  10   2         67.30         70.99         2.19 o                         
 -10  10   2         11.70          9.79         1.44 o                         
  -9  10   2         85.46         82.24         2.31 o                         
  -8  10   2          2.38          0.80         0.95 o                         
  -7  10   2          6.43          2.24         0.85 o                         
  -6  10   2       6607.38       6201.59        90.47 o                         
  -5  10   2       1191.93       1119.98        14.90 o                         
  -4  10   2        974.53        928.46        12.31 o                         
  -3  10   2          2.70          3.08         0.51 o                         
  -2  10   2         16.60         30.89         0.67 o                         
  -1  10   2        763.65        762.21         9.19 o                         
   0  10   2          0.31          1.77         0.49 o                         
   1  10   2        617.18        672.38         7.48 o                         
   2  10   2        433.65        478.72         5.46 o                         
   3  10   2        224.21        211.30         3.00 o                         
   4  10   2        796.48        800.44        10.56 o                         
   5  10   2        204.70        212.94         4.33 o                         
   6  10   2          3.35          1.64         0.69 o                         
   7  10   2        151.19        152.59         3.22 o                         
   8  10   2         26.63         27.52         1.25 o                         
   9  10   2        112.71        109.95         2.72 o                         
  10  10   2        275.37        288.76         5.62 o                         
  11  10   2        935.80        953.62        18.83 o                         
  12  10   2          4.38          3.62         2.00 o                         
  13  10   2          4.81          2.19         2.34 o                         
  14  10   2         48.87         52.36         3.24 o                         
 -15  11   2        116.82        106.68         4.59 o                         
 -14  11   2         31.74         27.03         2.72 o                         
 -13  11   2         46.63         43.64         2.54 o                         
 -12  11   2         45.82         41.67         2.49 o                         
 -11  11   2         33.05         38.92         3.04 o                         
 -10  11   2         91.52        100.98         2.69 o                         
  -9  11   2        318.03        328.56         6.03 o                         
  -8  11   2          4.02          9.70         0.86 o                         
  -7  11   2          2.19          1.90         0.80 o                         
  -6  11   2        417.13        355.77         5.74 o                         
  -5  11   2        376.91        361.18         4.88 o                         
  -4  11   2        747.40        810.39        11.03 o                         
  -3  11   2         25.91         17.88         0.71 o                         
  -2  11   2        622.21        608.29         7.41 o                         
  -1  11   2       1237.21       1275.92        15.50 o                         
   0  11   2        299.15        284.84         3.79 o                         
   1  11   2        200.85        234.84         3.19 o                         
   2  11   2         93.24         95.25         1.47 o                         
   3  11   2         55.19         52.80         1.20 o                         
   4  11   2        127.69        117.61         2.29 o                         
   5  11   2       1527.36       1510.17        21.03 o                         
   6  11   2        126.71        126.49         2.37 o                         
   7  11   2         99.01         93.44         2.60 o                         
   8  11   2        337.66        335.30         6.30 o                         
   9  11   2        177.15        187.79         3.79 o                         
  10  11   2          1.67          0.83         1.55 o                         
  11  11   2        196.26        188.27         4.18 o                         
  12  11   2         26.94         24.66         2.30 o                         
  13  11   2         20.13         15.73         2.35 o                         
  14  11   2          7.24          4.21         2.78 o                         
 -15  12   2         11.81         14.01         3.38 o                         
 -14  12   2         15.92         15.74         2.78 o                         
 -13  12   2          6.77          1.65         2.27 o                         
 -12  12   2         16.72         14.67         2.33 o                         
 -11  12   2          0.27         -0.75         1.95 o                         
 -10  12   2         12.67          8.60         1.77 o                         
  -9  12   2        295.98        312.62         5.98 o                         
  -8  12   2        488.71        536.62         9.24 o                         
  -7  12   2         12.46         11.12         1.09 o                         
  -6  12   2         14.94          6.06         0.93 o                         
  -5  12   2         39.25         37.25         1.06 o                         
  -4  12   2       1000.34        955.49        11.47 o                         
  -3  12   2          9.13         16.34         0.73 o                         
  -2  12   2         69.98         67.39         1.40 o                         
  -1  12   2         95.08         79.93         1.40 o                         
   0  12   2        150.23        116.84         1.75 o                         
   1  12   2         31.12         21.66         0.90 o                         
   2  12   2        157.35        116.75         1.73 o                         
   3  12   2        460.85        401.41         5.73 o                         
   4  12   2         94.78         83.45         1.72 o                         
   5  12   2         50.13         61.47         1.64 o                         
   6  12   2        465.12        436.44         7.97 o                         
   7  12   2        584.59        568.16         9.67 o                         
   8  12   2         92.77         91.10         2.74 o                         
   9  12   2         65.39         67.35         2.29 o                         
  10  12   2          0.06         -1.76         1.76 o                         
  11  12   2          3.41          4.62         2.06 o                         
  12  12   2        197.02        196.60         6.40 o                         
  13  12   2          2.47          1.40         2.30 o                         
  14  12   2        111.16        106.69         3.83 o                         
 -14  13   2          5.99          2.75         2.79 o                         
 -13  13   2          0.68         -0.69         2.46 o                         
 -12  13   2          3.65          1.24         2.29 o                         
 -11  13   2          0.45         -0.75         2.02 o                         
 -10  13   2         11.55         12.44         2.05 o                         
  -9  13   2        209.65        222.64         4.79 o                         
  -8  13   2        113.52        124.27         3.01 o                         
  -7  13   2         46.58         42.71         1.73 o                         
  -6  13   2       1049.87        947.48        17.03 o                         
  -5  13   2         12.55          7.71         0.84 o                         
  -4  13   2         59.78         48.57         1.78 o                         
  -3  13   2       2607.39       2504.02        34.05 o                         
  -2  13   2        286.85        278.63         4.60 o                         
  -1  13   2        771.53        736.70        10.58 o                         
   0  13   2         21.32         28.00         0.95 o                         
   1  13   2        828.16        731.72        10.39 o                         
   2  13   2       1268.45       1173.96        15.58 o                         
   3  13   2       2389.41       2155.00        26.83 o                         
   4  13   2        171.72        137.54         2.62 o                         
   5  13   2        264.20        232.35         3.90 o                         
   6  13   2         16.31         13.97         1.24 o                         
   7  13   2         20.15         21.77         1.72 o                         
   8  13   2         82.34         78.62         2.67 o                         
   9  13   2         45.77         45.28         2.23 o                         
  10  13   2        152.55        159.90         4.87 o                         
  11  13   2         70.38         67.51         2.62 o                         
  12  13   2          4.60          9.53         2.40 o                         
  13  13   2        128.14        120.91         6.74 o                         
  14  13   2         61.83         69.23         4.37 o                         
 -14  14   2         12.61         12.85         3.01 o                         
 -13  14   2          0.10         -2.66         2.66 o                         
 -12  14   2        389.38        374.22         8.88 o                         
 -11  14   2         17.76         12.50         2.37 o                         
 -10  14   2        486.33        499.13        10.47 o                         
  -9  14   2         41.92         38.73         2.09 o                         
  -8  14   2         22.83         18.95         1.54 o                         
  -7  14   2        205.75        195.76         3.94 o                         
  -6  14   2         92.84         92.95         3.06 o                         
  -5  14   2        116.30         86.17         2.13 o                         
  -4  14   2        357.79        316.71         5.12 o                         
  -3  14   2        323.50        383.10         6.21 o                         
  -2  14   2        875.29        878.31        14.29 o                         
  -1  14   2       1070.35        975.80        14.02 o                         
   0  14   2         43.86         33.68         1.24 o                         
   1  14   2         14.99         34.48         1.34 o                         
   2  14   2        346.77        304.46         5.72 o                         
   3  14   2         41.16         27.19         1.16 o                         
   4  14   2        200.70        217.86         3.80 o                         
   5  14   2          0.17          2.38         1.24 o                         
   6  14   2        166.28        149.17         3.27 o                         
   7  14   2        404.50        422.98         7.91 o                         
   8  14   2        189.49        198.24         5.10 o                         
   9  14   2        147.29        159.29         5.58 o                         
  10  14   2        125.98        142.66         4.37 o                         
  11  14   2         25.40         22.84         2.21 o                         
  12  14   2         14.76         10.82         2.43 o                         
  13  14   2         46.42         44.06         3.14 o                         
 -14  15   2          0.30         -0.45         3.38 o                         
 -13  15   2        102.96        109.12         5.63 o                         
 -12  15   2         57.13         53.01         3.81 o                         
 -11  15   2        256.10        253.31         8.96 o                         
 -10  15   2         67.20         62.20         3.37 o                         
  -9  15   2         53.43         49.83         2.25 o                         
  -8  15   2        126.00        120.70         3.24 o                         
  -7  15   2        128.67        130.71         3.31 o                         
  -6  15   2        150.54        142.23         5.16 o                         
  -5  15   2         91.64         93.77         2.09 o                         
  -4  15   2        204.43        211.34         4.04 o                         
  -3  15   2         60.66         49.44         1.52 o                         
  -2  15   2        153.04        163.05         3.12 o                         
  -1  15   2        296.59        259.46         4.58 o                         
   0  15   2         27.35         10.75         0.98 o                         
   1  15   2         36.76         54.99         1.44 o                         
   2  15   2        225.78        203.83         3.66 o                         
   3  15   2        118.62        125.99         2.63 o                         
   4  15   2         15.77         14.44         1.12 o                         
   5  15   2          9.56         12.30         1.38 o                         
   6  15   2        395.20        391.17         7.00 o                         
   7  15   2          0.24          0.15         1.57 o                         
   8  15   2          1.45          2.64         1.94 o                         
   9  15   2        123.14        117.36         4.52 o                         
  10  15   2        169.53        177.27         4.68 o                         
  11  15   2          6.05          3.09         2.09 o                         
  12  15   2        196.81        203.23         8.85 o                         
  13  15   2         37.16         37.77         3.75 o                         
 -13  16   2          3.45          3.10         3.07 o                         
 -12  16   2         69.32         70.71         3.93 o                         
 -11  16   2        112.11        124.47         4.97 o                         
 -10  16   2        113.96        114.40         5.05 o                         
  -9  16   2         34.68         32.67         2.42 o                         
  -8  16   2         87.20         87.70         2.96 o                         
  -7  16   2          5.78          7.78         1.81 o                         
  -6  16   2        181.32        186.60         4.56 o                         
  -5  16   2          8.50          8.27         1.20 o                         
  -4  16   2        269.84        235.41         4.69 o                         
  -3  16   2         88.22         68.28         1.87 o                         
  -2  16   2        722.21        649.32         9.98 o                         
  -1  16   2        633.61        576.84         9.59 o                         
   0  16   2        202.75        191.74         3.53 o                         
   1  16   2         33.73         48.46         1.64 o                         
   2  16   2         79.87         67.16         1.80 o                         
   3  16   2        558.07        519.93        11.43 o                         
   4  16   2        139.54        131.22         2.70 o                         
   5  16   2        165.95        150.93         3.28 o                         
   6  16   2        172.15        171.85         5.01 o                         
   7  16   2          7.49         10.38         1.64 o                         
   8  16   2          0.83         -0.47         1.94 o                         
   9  16   2          0.13         -0.74         2.13 o                         
  10  16   2         58.73         59.75         3.11 o                         
  11  16   2          0.31          4.65         2.46 o                         
  12  16   2         92.04         90.55         4.17 o                         
 -13  17   2         12.96         17.12         3.59 o                         
 -12  17   2          2.41          5.58         3.08 o                         
 -11  17   2         40.81         37.41         3.09 o                         
 -10  17   2        132.84        129.51         4.49 o                         
  -9  17   2          5.40          5.78         2.28 o                         
  -8  17   2         53.71         59.00         3.19 o                         
  -7  17   2          9.91         10.83         1.91 o                         
  -6  17   2         41.86         48.90         1.98 o                         
  -5  17   2        135.13        131.49         3.92 o                         
  -4  17   2          0.58          2.39         1.40 o                         
  -3  17   2        312.78        298.38         5.71 o                         
  -2  17   2        307.32        311.76         5.17 o                         
  -1  17   2         12.13         15.71         1.35 o                         
   0  17   2        125.16        147.78         3.06 o                         
   1  17   2          7.22          6.33         1.10 o                         
   2  17   2         11.36         12.51         1.26 o                         
   3  17   2        230.17        242.92         4.79 o                         
   4  17   2         28.65         37.98         2.03 o                         
   5  17   2         33.03         32.85         1.94 o                         
   6  17   2        105.33        104.20         3.69 o                         
   7  17   2         29.05         31.17         1.93 o                         
   8  17   2          0.00          3.16         1.94 o                         
   9  17   2         69.97         74.61         3.12 o                         
  10  17   2          7.17          3.33         2.51 o                         
  11  17   2         46.06         47.22         3.63 o                         
  12  17   2        183.52        182.75         5.96 o                         
 -12  18   2         23.00         21.62         3.23 o                         
 -11  18   2         39.95         41.33         3.88 o                         
 -10  18   2        112.71        112.33         4.28 o                         
  -9  18   2        120.62        127.98         4.88 o                         
  -8  18   2        460.88        490.64        10.53 o                         
  -7  18   2         12.26         10.13         1.77 o                         
  -6  18   2         20.08         25.64         1.84 o                         
  -5  18   2         39.23         44.23         2.34 o                         
  -4  18   2        164.20        178.88         4.42 o                         
  -3  18   2        844.44        859.92        13.93 o                         
  -2  18   2         79.42         71.84         2.83 o                         
  -1  18   2         44.08         48.89         1.89 o                         
   0  18   2          4.33          6.09         1.59 o                         
   1  18   2         22.76         22.54         1.55 o                         
   2  18   2         79.72         80.92         2.90 o                         
   3  18   2         99.92        107.89         3.38 o                         
   4  18   2         76.77         84.04         3.21 o                         
   5  18   2         47.45         52.86         2.21 o                         
   6  18   2          7.57         10.10         2.43 o                         
   7  18   2         20.18         19.77         2.24 o                         
   8  18   2        112.78        122.22         4.18 o                         
   9  18   2         37.95         39.79         2.83 o                         
  10  18   2        320.46        344.79        16.97 o                         
  11  18   2         93.23         91.66         4.13 o                         
  12  18   2         74.85         73.28         4.32 o                         
 -12  19   2        218.48        230.04        13.21 o                         
 -11  19   2         51.02         52.11         3.78 o                         
 -10  19   2         28.53         21.72         3.05 o                         
  -9  19   2          2.16          0.79         2.38 o                         
  -8  19   2         60.50         60.97         3.01 o                         
  -7  19   2         18.35         18.55         2.26 o                         
  -6  19   2         47.04         53.47         3.36 o                         
  -5  19   2        105.88        110.80         3.37 o                         
  -4  19   2          2.55          4.92         1.50 o                         
  -3  19   2         14.17         16.45         1.42 o                         
  -2  19   2         16.10         15.13         1.60 o                         
  -1  19   2         46.58         55.38         2.10 o                         
   0  19   2          3.72          3.60         1.64 o                         
   1  19   2         85.56         90.58         2.50 o                         
   2  19   2         25.38         22.77         1.64 o                         
   3  19   2         93.73         97.32         2.60 o                         
   4  19   2          7.01         10.03         2.15 o                         
   5  19   2        109.25        111.10         4.37 o                         
   6  19   2        113.24        102.20         3.19 o                         
   7  19   2          1.45         -2.25         2.25 o                         
   8  19   2        266.69        283.58         7.62 o                         
   9  19   2         26.77         27.45         3.01 o                         
  10  19   2        296.33        325.84        12.42 o                         
  11  19   2          3.77         -1.29         3.61 o                         
 -11  20   2          7.87          6.28         3.44 o                         
 -10  20   2         92.51         95.94         4.50 o                         
  -9  20   2         24.14         22.03         3.27 o                         
  -8  20   2         19.00         22.51         2.79 o                         
  -7  20   2          4.71          2.77         2.92 o                         
  -6  20   2        201.39        228.26         7.14 o                         
  -5  20   2         81.93         88.08         3.54 o                         
  -4  20   2        105.40        113.52         3.55 o                         
  -3  20   2        232.69        243.99         6.04 o                         
  -2  20   2          9.23          4.94         1.85 o                         
  -1  20   2         70.15         70.26         2.50 o                         
   0  20   2        277.39        283.67         5.45 o                         
   1  20   2         93.91        100.34         3.70 o                         
   2  20   2         25.72         24.31         1.71 o                         
   3  20   2        219.78        214.32         4.45 o                         
   4  20   2        306.72        326.80         7.41 o                         
   5  20   2        459.53        492.49        10.04 o                         
   6  20   2         54.34         58.66         2.63 o                         
   7  20   2         83.93         83.68         3.15 o                         
   8  20   2          0.23         -2.56         2.56 o                         
   9  20   2         21.76         22.91         2.90 o                         
  10  20   2        169.39        184.08         8.48 o                         
 -10  21   2         35.25         37.82         5.21 o                         
  -9  21   2         14.90         16.26         2.99 o                         
  -8  21   2         63.29         67.62         3.56 o                         
  -7  21   2         32.98         28.57         3.02 o                         
  -6  21   2         27.44         21.88         2.64 o                         
  -5  21   2        170.08        172.24         7.86 o                         
  -4  21   2        190.62        196.92         5.45 o                         
  -3  21   2         25.28         26.20         2.01 o                         
  -2  21   2          0.92         -1.77         1.77 o                         
  -1  21   2        153.66        145.37         4.00 o                         
   0  21   2        464.18        473.36         8.41 o                         
   1  21   2        221.87        222.72         4.93 o                         
   2  21   2         32.13         32.29         2.04 o                         
   3  21   2        269.95        273.99         6.91 o                         
   4  21   2        248.27        261.15         6.08 o                         
   5  21   2         67.81         72.33         2.95 o                         
   6  21   2         64.58         63.64         2.82 o                         
   7  21   2         11.52         10.60         2.61 o                         
   8  21   2         13.18         14.92         2.94 o                         
   9  21   2        290.38        305.02         8.19 o                         
  10  21   2         45.43         46.22         4.05 o                         
 -10  22   2         39.38         39.15         4.23 o                         
  -9  22   2         42.65         41.47         4.72 o                         
  -8  22   2         54.58         58.65         3.23 o                         
  -7  22   2         36.52         30.04         3.10 o                         
  -6  22   2          8.43          5.92         2.74 o                         
  -5  22   2         72.83         69.21         4.33 o                         
  -4  22   2         28.22         20.83         2.32 o                         
  -3  22   2          2.30         -0.92         2.17 o                         
  -2  22   2          1.78          0.16         2.02 o                         
  -1  22   2        330.97        321.22         6.74 o                         
   0  22   2          1.44         -0.12         1.99 o                         
   1  22   2        477.88        490.02        10.20 o                         
   2  22   2          3.66          3.38         2.04 o                         
   3  22   2         89.68         83.15         3.08 o                         
   4  22   2         72.72         77.93         2.97 o                         
   5  22   2         73.57         79.77         3.20 o                         
   6  22   2         22.18         24.14         2.44 o                         
   7  22   2          0.22         -0.03         2.75 o                         
   8  22   2          0.51         -2.98         2.98 o                         
   9  22   2         21.47         18.35         3.23 o                         
  -9  23   2         73.17         81.19         4.66 o                         
  -8  23   2          3.83          3.20         2.87 o                         
  -7  23   2         57.61         64.11         3.81 o                         
  -6  23   2        287.02        298.83         7.91 o                         
  -5  23   2         18.04         18.44         2.60 o                         
  -4  23   2        127.88        125.53         3.77 o                         
  -3  23   2         33.98         36.54         2.43 o                         
  -2  23   2         92.22         85.94         3.09 o                         
  -1  23   2          0.00         -2.15         2.15 o                         
   0  23   2         10.64          7.90         2.05 o                         
   1  23   2        145.61        143.67         3.74 o                         
   2  23   2          6.64          3.30         2.33 o                         
   3  23   2        358.47        376.10        12.13 o                         
   4  23   2        168.77        178.22         5.71 o                         
   5  23   2          2.69         -1.84         2.34 o                         
   6  23   2          0.01         -2.65         2.65 o                         
   7  23   2          2.70          0.50         2.88 o                         
   8  23   2          9.47          9.64         3.28 o                         
  -8  24   2          0.33         -3.01         3.01 o                         
  -7  24   2         14.65         17.16         3.14 o                         
  -6  24   2         46.76         46.78         2.96 o                         
  -5  24   2         31.43         30.90         2.76 o                         
  -4  24   2          9.04          8.95         2.48 o                         
  -3  24   2         58.70         57.40         3.61 o                         
  -2  24   2         28.78         24.34         2.52 o                         
  -1  24   2          6.49          5.30         2.56 o                         
   0  24   2          1.28         -0.80         2.22 o                         
   1  24   2         69.73         69.52         3.22 o                         
   2  24   2        106.38        108.37         3.59 o                         
   3  24   2         32.20         33.79         2.60 o                         
   4  24   2         10.35         13.43         2.45 o                         
   5  24   2         12.23         10.56         2.54 o                         
   6  24   2         73.35         72.91         3.51 o                         
   7  24   2          4.63          5.60         2.95 o                         
  -7  25   2         38.81         41.02         2.97 o                         
  -6  25   2         55.34         53.22         3.22 o                         
  -5  25   2         78.13         81.05         3.50 o                         
  -4  25   2         91.08         93.63         4.51 o                         
  -3  25   2          0.12         -0.22         2.64 o                         
  -2  25   2         94.74         96.15         3.71 o                         
  -1  25   2         27.88         24.26         2.51 o                         
   0  25   2          1.44         -0.70         2.40 o                         
   1  25   2         34.67         36.86         2.61 o                         
   2  25   2          1.96          2.17         2.47 o                         
   3  25   2         10.48          7.78         2.43 o                         
   4  25   2         26.14         19.74         2.77 o                         
   5  25   2         75.42         86.41         3.70 o                         
   6  25   2          0.32         -1.22         3.06 o                         
  -5  26   2          0.18         -0.14         3.01 o                         
  -4  26   2         11.59          7.56         2.72 o                         
  -3  26   2         68.80         67.54         3.27 o                         
  -2  26   2         25.02         17.22         2.52 o                         
  -1  26   2         85.02         79.85         3.27 o                         
   0  26   2          5.53          4.30         2.52 o                         
   1  26   2          8.14         10.36         2.42 o                         
   2  26   2          6.29          1.57         2.50 o                         
   3  26   2         39.31         39.10         3.00 o                         
   4  26   2         91.49         94.88         3.60 o                         
  -3  27   2         26.05         28.13         2.76 o                         
  -2  27   2        153.64        141.81         5.38 o                         
  -1  27   2          5.76          2.83         2.65 o                         
   0  27   2         10.01          1.41         2.56 o                         
   1  27   2         54.69         52.96         3.16 o                         
   2  27   2          1.55          2.02         2.96 o                         
 -15   0   3         16.75         14.18         3.27 o                         
 -13   0   3        147.32        153.68         4.92 o                         
 -11   0   3        106.13         87.88         3.37 o                         
  -9   0   3        144.42        113.16         3.22 o                         
  -7   0   3       8525.14       9021.24       178.59 o                         
  -5   0   3        659.71        869.93        12.25 o                         
  -3   0   3      13573.09      14752.74       206.00 o                         
  -1   0   3      14786.97      14372.62       272.02 o                         
   1   0   3       6998.32       6866.71       150.14 o                         
   3   0   3         89.28        107.40         1.86 o                         
   5   0   3        203.15        278.31         4.34 o                         
   7   0   3          1.10          2.20         0.97 o                         
   9   0   3       1006.01        977.63        23.48 o                         
  11   0   3       1484.15       1498.37        31.67 o                         
  13   0   3        207.15        217.14         6.54 o                         
  15   0   3        161.77        160.03         6.65 o                         
 -16   1   3         15.14          9.06         2.60 o                         
 -15   1   3          0.00         -2.34         2.34 o                         
 -14   1   3          7.79          6.90         2.02 o                         
 -13   1   3          6.83          4.95         1.72 o                         
 -12   1   3         57.01         64.72         2.18 o                         
 -11   1   3         17.90         15.72         1.30 o                         
 -10   1   3          0.07          0.26         0.76 o                         
  -9   1   3        354.38        309.22         4.80 o                         
  -8   1   3          6.05          2.64         0.72 o                         
  -7   1   3          0.19          3.03         0.68 o                         
  -6   1   3        283.51        315.01         4.08 o                         
  -5   1   3       6002.89       6735.87        69.64 o                         
  -4   1   3       2545.24       2788.07        27.96 o                         
  -3   1   3         78.62         75.90         0.89 o                         
  -2   1   3        542.42        561.28         6.20 o                         
  -1   1   3      18885.76      18617.26       231.08 o                         
   0   1   3      14331.71      15061.94       234.24 o                         
   1   1   3       2395.50       2520.91        37.03 o                         
   2   1   3        271.28        296.93         3.48 o                         
   3   1   3        557.97        588.38         6.42 o                         
   4   1   3        154.11        167.45         2.00 o                         
   5   1   3       2138.77       2531.79        28.00 o                         
   6   1   3         13.21         16.43         0.59 o                         
   7   1   3        751.63        736.35         9.66 o                         
   8   1   3        108.57        131.38         2.49 o                         
   9   1   3         64.79         43.76         1.49 o                         
  10   1   3          8.85         10.07         1.30 o                         
  11   1   3         42.04         39.98         1.77 o                         
  12   1   3        297.25        293.83         5.39 o                         
  13   1   3        333.69        353.23         6.75 o                         
  14   1   3         32.37         28.08         2.62 o                         
  15   1   3          0.04         -2.82         2.82 o                         
 -16   2   3          0.10         -2.64         2.64 o                         
 -15   2   3          0.14         -0.98         2.31 o                         
 -14   2   3         38.69         30.93         2.18 o                         
 -13   2   3        109.76        114.15         2.90 o                         
 -12   2   3          3.75          3.91         1.53 o                         
 -11   2   3          3.40          0.85         1.28 o                         
 -10   2   3        159.76        140.37         2.75 o                         
  -9   2   3        171.10        178.11         3.09 o                         
  -8   2   3       2432.49       2302.74        29.14 o                         
  -7   2   3         35.84         22.04         0.95 o                         
  -6   2   3       1356.09       1460.67        17.82 o                         
  -5   2   3         82.63        137.74         1.67 o                         
  -4   2   3         86.11        102.66         1.18 o                         
  -3   2   3       1413.34       1339.52        13.13 o                         
  -2   2   3       7895.15       7940.88        89.12 o                         
  -1   2   3       1404.77       1412.08        19.37 o                         
   0   2   3      12763.37      13224.84       187.30 o                         
   1   2   3          3.26         15.10         0.54 o                         
   2   2   3       1315.87       1426.72        17.72 o                         
   3   2   3        743.28        704.50         7.81 o                         
   4   2   3        358.42        395.96         4.27 o                         
   5   2   3       1578.48       1510.93        16.48 o                         
   6   2   3        308.61        278.28         3.48 o                         
   7   2   3        153.72        141.21         2.21 o                         
   8   2   3         10.33         10.75         0.88 o                         
   9   2   3        668.87        698.74        10.45 o                         
  10   2   3        230.08        207.68         3.93 o                         
  11   2   3        352.91        332.79         5.75 o                         
  12   2   3         80.75         73.52         2.84 o                         
  13   2   3         20.81         19.04         2.26 o                         
  14   2   3          4.84          5.93         2.47 o                         
  15   2   3         32.52         33.15         2.94 o                         
 -16   3   3        290.88        315.33         7.78 o                         
 -15   3   3          1.48          0.44         2.38 o                         
 -14   3   3          2.63          2.04         1.92 o                         
 -13   3   3         55.71         56.23         2.20 o                         
 -12   3   3        193.91        215.39         4.46 o                         
 -11   3   3          0.01          0.14         1.16 o                         
 -10   3   3        512.08        454.48         7.51 o                         
  -9   3   3         37.47         50.81         1.89 o                         
  -8   3   3       1956.53       1842.25        24.71 o                         
  -7   3   3        587.21        587.41         7.82 o                         
  -6   3   3       2290.95       2345.23        28.97 o                         
  -5   3   3        340.62        380.41         4.02 o                         
  -4   3   3       1443.56       1614.70        15.74 o                         
  -3   3   3         90.19        102.54         1.12 o                         
  -2   3   3       2531.69       2676.43        31.02 o                         
  -1   3   3       4958.73       5014.19        67.42 o                         
   0   3   3       1371.41       1340.38        18.80 o                         
   1   3   3        515.33        672.40         9.70 o                         
   2   3   3        310.81        223.72         3.01 o                         
   3   3   3       1152.92       1133.93        13.27 o                         
   4   3   3        124.62        140.27         1.66 o                         
   5   3   3        504.39        598.69         6.91 o                         
   6   3   3        187.48        204.96         2.78 o                         
   7   3   3         36.97         34.42         1.01 o                         
   8   3   3        145.14        147.35         2.60 o                         
   9   3   3        342.05        275.91         4.53 o                         
  10   3   3          2.54          0.91         1.25 o                         
  11   3   3        220.64        227.11         4.09 o                         
  12   3   3        282.16        280.75         5.29 o                         
  13   3   3         92.62         93.12         3.08 o                         
  14   3   3         75.16         75.30         3.45 o                         
  15   3   3          6.30          5.11         2.66 o                         
 -16   4   3         20.64         21.70         2.87 o                         
 -15   4   3         72.56         72.67         3.84 o                         
 -14   4   3        125.14        119.68         3.40 o                         
 -13   4   3        131.01        137.09         3.22 o                         
 -12   4   3          2.45          1.44         1.32 o                         
 -11   4   3        183.45        191.90         3.82 o                         
 -10   4   3         17.98          9.56         1.04 o                         
  -9   4   3          2.02          4.74         0.91 o                         
  -8   4   3        485.02        485.40         7.14 o                         
  -7   4   3         74.90         65.31         1.61 o                         
  -6   4   3         19.38         21.91         0.78 o                         
  -5   4   3        215.46        194.93         2.13 o                         
  -4   4   3         26.22         39.79         0.68 o                         
  -3   4   3       4861.10       5330.09        51.58 o                         
  -2   4   3       5001.86       4913.31        54.46 o                         
  -1   4   3       6834.85       6713.43        86.46 o                         
   0   4   3       3572.34       3620.21        49.32 o                         
   1   4   3       1019.38       1083.08        14.54 o                         
   2   4   3       1108.40       1148.71        14.92 o                         
   3   4   3        373.31        367.78         4.22 o                         
   4   4   3        763.51        744.63         8.15 o                         
   5   4   3         15.34         20.87         0.62 o                         
   6   4   3        176.49        192.26         2.68 o                         
   7   4   3        101.08        101.34         2.00 o                         
   8   4   3         62.74         63.73         1.45 o                         
   9   4   3        385.25        422.28         6.49 o                         
  10   4   3         39.39         39.64         1.58 o                         
  11   4   3        254.13        252.14         4.34 o                         
  12   4   3          0.89          0.83         1.62 o                         
  13   4   3          1.85         -0.79         2.18 o                         
  14   4   3         23.97         26.58         2.56 o                         
  15   4   3          0.00          2.01         2.58 o                         
 -16   5   3          5.80          6.11         2.89 o                         
 -15   5   3        100.68         95.29         3.75 o                         
 -14   5   3        243.18        244.77         5.81 o                         
 -13   5   3         18.04         15.80         2.05 o                         
 -12   5   3          4.38          2.25         1.54 o                         
 -11   5   3         58.52         60.39         2.64 o                         
 -10   5   3          1.78          3.74         1.05 o                         
  -9   5   3        153.49        167.85         2.90 o                         
  -8   5   3        585.99        532.46         8.02 o                         
  -7   5   3       1390.08       1313.09        19.31 o                         
  -6   5   3        120.54        139.31         2.40 o                         
  -5   5   3         24.46         32.96         0.75 o                         
  -4   5   3        584.76        671.89         6.88 o                         
  -3   5   3       1644.06       1780.93        19.10 o                         
  -2   5   3       1324.02       1301.75        14.88 o                         
  -1   5   3          9.17          6.01         0.38 o                         
   0   5   3         23.68         29.45         0.69 o                         
   1   5   3       2185.84       2333.26        29.95 o                         
   2   5   3         33.41         23.76         0.66 o                         
   3   5   3        852.37        920.33        10.60 o                         
   4   5   3         28.46         47.34         0.82 o                         
   5   5   3          0.16          2.20         0.45 o                         
   6   5   3         34.78         29.04         0.89 o                         
   7   5   3        363.84        370.16         5.30 o                         
   8   5   3          1.65          7.40         0.79 o                         
   9   5   3       1193.70       1107.09        15.81 o                         
  10   5   3        211.09        218.75         4.14 o                         
  11   5   3         38.17         36.81         1.85 o                         
  12   5   3         79.71         82.45         2.37 o                         
  13   5   3         52.53         48.09         2.57 o                         
  14   5   3        144.12        144.51         4.22 o                         
  15   5   3         95.50         91.73         3.56 o                         
 -16   6   3         79.83         72.06         5.00 o                         
 -15   6   3         45.10         43.16         3.41 o                         
 -14   6   3        219.88        224.64         5.04 o                         
 -13   6   3          0.19         -2.01         2.01 o                         
 -12   6   3        233.78        235.13         4.59 o                         
 -11   6   3        452.83        457.51         7.83 o                         
 -10   6   3        448.56        421.66         6.40 o                         
  -9   6   3        345.26        302.58         4.96 o                         
  -8   6   3         28.35         20.71         1.16 o                         
  -7   6   3         10.20         27.67         1.28 o                         
  -6   6   3        429.75        459.74         6.59 o                         
  -5   6   3        383.31        409.01         4.94 o                         
  -4   6   3        237.60        233.14         2.68 o                         
  -3   6   3        639.99        554.53         6.15 o                         
  -2   6   3       4720.23       4889.51        54.14 o                         
  -1   6   3       1196.20       1196.75        14.15 o                         
   0   6   3        378.69        331.00         4.26 o                         
   1   6   3        839.53        909.13        11.63 o                         
   2   6   3       1274.27       1356.01        15.59 o                         
   3   6   3        885.29        974.50        11.50 o                         
   4   6   3       1157.62       1197.34        13.98 o                         
   5   6   3         22.42         25.95         0.74 o                         
   6   6   3          0.70          1.33         0.61 o                         
   7   6   3        790.26        755.73        10.05 o                         
   8   6   3          1.81          3.41         1.04 o                         
   9   6   3        180.04        178.44         3.32 o                         
  10   6   3        302.19        309.80         5.26 o                         
  11   6   3         37.10         41.87         1.97 o                         
  12   6   3        124.10        126.38         3.51 o                         
  13   6   3        248.55        250.66         5.68 o                         
  14   6   3         77.82         71.72         4.08 o                         
  15   6   3          3.96          2.77         2.83 o                         
 -16   7   3          6.65          7.27         3.20 o                         
 -15   7   3         32.31         25.13         3.67 o                         
 -14   7   3         57.24         61.95         2.94 o                         
 -13   7   3        242.37        245.20         5.09 o                         
 -12   7   3         10.63          7.77         1.70 o                         
 -11   7   3        162.50        163.78         3.53 o                         
 -10   7   3         24.44         24.80         1.25 o                         
  -9   7   3         46.97         43.67         1.40 o                         
  -8   7   3         12.50         20.85         1.18 o                         
  -7   7   3        271.15        290.47         4.67 o                         
  -6   7   3         32.35         46.50         1.18 o                         
  -5   7   3       1297.58       1330.37        16.82 o                         
  -4   7   3         38.15         19.21         0.70 o                         
  -3   7   3       1696.33       1968.56        20.26 o                         
  -2   7   3       4759.68       5144.65        55.65 o                         
  -1   7   3        445.76        450.63         5.18 o                         
   0   7   3        528.39        693.60         8.48 o                         
   1   7   3       2413.83       2987.49        34.99 o                         
   2   7   3       1679.26       1875.87        21.91 o                         
   3   7   3        627.41        732.60         9.14 o                         
   4   7   3       1169.34       1225.36        15.91 o                         
   5   7   3         80.42         71.70         1.37 o                         
   6   7   3       3921.04       3782.92        52.43 o                         
   7   7   3       2737.85       2654.54        35.61 o                         
   8   7   3         53.42         60.82         1.63 o                         
   9   7   3        126.39        123.17         2.64 o                         
  10   7   3        423.51        408.35         6.65 o                         
  11   7   3         24.58         27.88         1.82 o                         
  12   7   3         38.62         38.58         2.29 o                         
  13   7   3          0.35          1.46         2.24 o                         
  14   7   3         71.97         68.01         3.20 o                         
  15   7   3         51.75         50.49         4.03 o                         
 -16   8   3          0.20         -2.96         2.96 o                         
 -15   8   3         91.82         89.75         3.55 o                         
 -14   8   3         38.54         33.73         2.89 o                         
 -13   8   3        140.01        148.40         4.16 o                         
 -12   8   3        156.91        150.81         3.42 o                         
 -11   8   3         28.62         30.31         1.75 o                         
 -10   8   3        197.44        214.29         3.90 o                         
  -9   8   3          9.26          6.31         1.06 o                         
  -8   8   3         30.77         32.31         1.31 o                         
  -7   8   3         11.06         13.28         0.92 o                         
  -6   8   3       2640.85       2731.93        40.55 o                         
  -5   8   3       1023.44       1060.07        14.38 o                         
  -4   8   3         10.19         11.86         0.61 o                         
  -3   8   3         29.29         38.41         0.77 o                         
  -2   8   3       2046.95       2399.40        25.52 o                         
  -1   8   3       3813.87       4150.31        44.88 o                         
   0   8   3         56.29         50.93         0.80 o                         
   1   8   3       1751.82       1907.11        21.30 o                         
   2   8   3        146.89        171.65         2.48 o                         
   3   8   3        134.93        125.30         1.86 o                         
   4   8   3          2.38          9.88         0.73 o                         
   5   8   3          0.43          2.60         0.58 o                         
   6   8   3       1647.11       1584.86        23.17 o                         
   7   8   3        124.11        126.04         2.18 o                         
   8   8   3          4.05          2.52         1.04 o                         
   9   8   3        254.81        247.00         4.17 o                         
  10   8   3          4.09          4.98         1.41 o                         
  11   8   3         58.77         58.98         2.17 o                         
  12   8   3        345.28        333.91         8.41 o                         
  13   8   3         71.67         70.22         3.04 o                         
  14   8   3         28.68         31.64         3.08 o                         
  15   8   3         20.36         24.10         3.04 o                         
 -15   9   3          0.07          3.23         2.57 o                         
 -14   9   3          0.24          2.49         2.64 o                         
 -13   9   3        444.31        462.86        10.13 o                         
 -12   9   3          6.78          6.84         1.95 o                         
 -11   9   3          4.40          3.91         1.47 o                         
 -10   9   3         41.37         42.21         1.76 o                         
  -9   9   3        287.71        255.43         4.35 o                         
  -8   9   3        398.28        325.62         5.59 o                         
  -7   9   3       1102.29        967.54        14.52 o                         
  -6   9   3       1265.74       1367.73        20.25 o                         
  -5   9   3         69.23         59.97         1.28 o                         
  -4   9   3       1227.80       1153.79        15.42 o                         
  -3   9   3         11.11          4.74         0.56 o                         
  -2   9   3        827.73        801.95         8.93 o                         
  -1   9   3          2.38          7.21         0.45 o                         
   0   9   3       1365.91       1386.44        15.24 o                         
   1   9   3        381.74        331.12         3.95 o                         
   2   9   3         64.75         65.50         1.08 o                         
   3   9   3        266.78        251.36         3.61 o                         
   4   9   3          4.03          5.68         0.77 o                         
   5   9   3       4533.59       4348.00        62.70 o                         
   6   9   3        354.10        320.75         4.96 o                         
   7   9   3       1202.80       1147.74        16.56 o                         
   8   9   3        611.00        635.01         9.82 o                         
   9   9   3          2.73          2.13         1.33 o                         
  10   9   3        216.60        231.09         4.39 o                         
  11   9   3          8.08         11.03         1.70 o                         
  12   9   3         80.32         78.83         2.63 o                         
  13   9   3         55.92         48.11         2.87 o                         
  14   9   3         43.53         45.14         3.28 o                         
 -15  10   3        227.61        228.66         7.61 o                         
 -14  10   3         30.35         31.98         2.95 o                         
 -13  10   3         12.71         10.76         2.36 o                         
 -12  10   3         12.03         11.68         2.02 o                         
 -11  10   3        103.40         92.59         2.65 o                         
 -10  10   3        353.80        359.77         6.37 o                         
  -9  10   3         29.81         32.34         1.40 o                         
  -8  10   3         65.05         63.99         1.64 o                         
  -7  10   3       1323.91       1350.61        20.04 o                         
  -6  10   3        256.49        315.88         5.08 o                         
  -5  10   3        376.31        351.67         5.06 o                         
  -4  10   3         39.22         39.59         0.96 o                         
  -3  10   3       2349.08       2396.04        32.13 o                         
  -2  10   3       1729.50       1850.42        21.15 o                         
  -1  10   3        841.14        881.98        10.01 o                         
   0  10   3       1640.39       1844.50        20.64 o                         
   1  10   3          8.90         17.97         0.56 o                         
   2  10   3          0.02          2.71         0.48 o                         
   3  10   3        299.07        292.27         4.24 o                         
   4  10   3       2267.48       2172.79        30.49 o                         
   5  10   3       6708.06       6633.96        96.41 o                         
   6  10   3         23.43         20.91         0.93 o                         
   7  10   3         17.45         14.89         1.29 o                         
   8  10   3        194.17        203.26         3.77 o                         
   9  10   3        247.64        258.01         4.83 o                         
  10  10   3         27.51         25.67         1.82 o                         
  11  10   3        273.96        283.43         5.27 o                         
  12  10   3         17.23         13.11         2.02 o                         
  13  10   3         21.26         16.82         2.75 o                         
  14  10   3         47.35         50.25         3.22 o                         
 -15  11   3        207.54        212.56         9.38 o                         
 -14  11   3          6.73          3.31         2.63 o                         
 -13  11   3         85.05         92.62         4.94 o                         
 -12  11   3          2.52          0.87         2.17 o                         
 -11  11   3         34.10         33.07         2.28 o                         
 -10  11   3         44.07         45.51         2.21 o                         
  -9  11   3        389.87        410.68         7.28 o                         
  -8  11   3       1043.11       1003.12        15.74 o                         
  -7  11   3        221.82        199.63         3.80 o                         
  -6  11   3         49.03         57.42         1.47 o                         
  -5  11   3         35.89         38.05         1.08 o                         
  -4  11   3        681.63        674.93         9.93 o                         
  -3  11   3          7.87          5.93         0.66 o                         
  -2  11   3         66.55         75.22         1.30 o                         
  -1  11   3        299.34        330.59         4.51 o                         
   0  11   3        219.23        193.74         2.71 o                         
   1  11   3        569.53        565.68         6.61 o                         
   2  11   3        650.17        632.85         7.88 o                         
   3  11   3         51.91         54.49         1.21 o                         
   4  11   3         54.01         64.95         1.62 o                         
   5  11   3        134.93        136.62         2.77 o                         
   6  11   3        229.07        226.38         4.51 o                         
   7  11   3         14.64         20.31         1.67 o                         
   8  11   3        166.18        175.35         3.58 o                         
   9  11   3        436.59        460.25         7.85 o                         
  10  11   3          0.67          1.11         1.63 o                         
  11  11   3          3.38          3.62         1.94 o                         
  12  11   3          2.99          1.77         2.14 o                         
  13  11   3          0.02         -0.79         2.57 o                         
  14  11   3          0.65         -2.44         2.85 o                         
 -15  12   3         94.68         83.34         4.16 o                         
 -14  12   3          4.41          2.87         2.80 o                         
 -13  12   3          0.34          0.86         2.34 o                         
 -12  12   3          0.36         -2.40         2.40 o                         
 -11  12   3         27.83         24.48         2.28 o                         
 -10  12   3        114.55        127.19         3.30 o                         
  -9  12   3        199.30        220.07         4.85 o                         
  -8  12   3        592.44        561.87        10.61 o                         
  -7  12   3        151.11        152.02         2.99 o                         
  -6  12   3        895.58        735.07        10.75 o                         
  -5  12   3         36.89         33.12         1.17 o                         
  -4  12   3        249.60        213.66         3.41 o                         
  -3  12   3          0.45          1.01         0.71 o                         
  -2  12   3       2362.29       2206.60        38.51 o                         
  -1  12   3       1621.89       1546.14        20.38 o                         
   0  12   3        100.76        111.88         2.00 o                         
   1  12   3          8.62         12.49         0.51 o                         
   2  12   3        159.71        176.62         2.27 o                         
   3  12   3       1309.65       1413.07        19.10 o                         
   4  12   3         26.56         32.70         1.17 o                         
   5  12   3        253.50        229.05         4.17 o                         
   6  12   3         27.19         27.59         1.46 o                         
   7  12   3        119.20        105.97         2.73 o                         
   8  12   3        280.46        268.66         5.08 o                         
   9  12   3        179.43        186.26         3.66 o                         
  10  12   3         63.72         71.09         2.70 o                         
  11  12   3         10.04         10.48         2.10 o                         
  12  12   3         40.39         42.53         2.59 o                         
  13  12   3         24.20         18.25         2.81 o                         
  14  12   3        131.51        134.21         5.31 o                         
 -14  13   3         12.48         13.34         3.18 o                         
 -13  13   3          7.04          5.40         2.74 o                         
 -12  13   3         65.87         69.24         4.35 o                         
 -11  13   3         93.85         99.09         4.02 o                         
 -10  13   3        176.48        182.13         4.36 o                         
  -9  13   3         32.78         40.28         2.05 o                         
  -8  13   3         26.36         18.74         1.31 o                         
  -7  13   3         13.06         10.73         1.15 o                         
  -6  13   3          0.89          2.30         1.05 o                         
  -5  13   3        439.96        430.52         6.63 o                         
  -4  13   3         12.85         11.03         0.88 o                         
  -3  13   3          1.52          1.77         0.82 o                         
  -2  13   3        611.32        593.90         9.07 o                         
  -1  13   3        581.60        563.88         7.85 o                         
   0  13   3          0.06          1.51         0.73 o                         
   1  13   3         84.34         92.30         2.25 o                         
   2  13   3       1190.78       1103.35        13.60 o                         
   3  13   3          2.80          2.10         0.79 o                         
   4  13   3         25.81         18.58         1.05 o                         
   5  13   3         48.85         47.02         1.73 o                         
   6  13   3         14.09         17.06         1.55 o                         
   7  13   3        114.24        122.67         2.99 o                         
   8  13   3         19.21         15.31         1.84 o                         
   9  13   3         18.75         19.30         1.76 o                         
  10  13   3          8.33          6.98         1.89 o                         
  11  13   3          9.73         12.38         2.07 o                         
  12  13   3         69.24         68.33         2.94 o                         
  13  13   3         12.62         11.35         2.89 o                         
 -14  14   3          2.79         -1.90         3.43 o                         
 -13  14   3         12.16          7.73         3.09 o                         
 -12  14   3         10.93         15.01         3.07 o                         
 -11  14   3        237.40        245.77         6.36 o                         
 -10  14   3        322.52        319.18         7.23 o                         
  -9  14   3         24.71         17.07         1.88 o                         
  -8  14   3          0.34          1.35         1.47 o                         
  -7  14   3         15.96         12.50         1.20 o                         
  -6  14   3        189.33        173.79         3.45 o                         
  -5  14   3        356.01        330.97         5.73 o                         
  -4  14   3        511.13        413.40         6.35 o                         
  -3  14   3        519.10        424.08         7.32 o                         
  -2  14   3        684.21        661.41        10.50 o                         
  -1  14   3         39.89         50.37         1.40 o                         
   0  14   3       1240.35       1227.35        15.36 o                         
   1  14   3        256.59        280.72         4.05 o                         
   2  14   3         19.43         32.05         1.12 o                         
   3  14   3        937.23        854.08        11.50 o                         
   4  14   3        258.33        227.14         4.44 o                         
   5  14   3         22.54         30.89         1.51 o                         
   6  14   3        168.37        153.54         3.67 o                         
   7  14   3        566.10        611.30        11.98 o                         
   8  14   3         20.72         18.71         2.24 o                         
   9  14   3         21.54         19.94         2.10 o                         
  10  14   3         89.01         94.66         3.81 o                         
  11  14   3         52.23         48.98         2.48 o                         
  12  14   3        196.87        193.32         5.65 o                         
  13  14   3         44.96         42.54         3.37 o                         
 -14  15   3         13.60          7.35         3.12 o                         
 -13  15   3         35.52         39.08         3.66 o                         
 -12  15   3         19.75         12.62         3.70 o                         
 -11  15   3         54.23         53.78         4.41 o                         
 -10  15   3          7.00          8.44         2.41 o                         
  -9  15   3          5.70          4.67         2.14 o                         
  -8  15   3         34.17         39.12         2.48 o                         
  -7  15   3        151.96        164.41         3.74 o                         
  -6  15   3        114.91        119.64         2.67 o                         
  -5  15   3         51.19         44.47         1.90 o                         
  -4  15   3          1.02         -0.05         0.90 o                         
  -3  15   3         71.65         60.18         1.81 o                         
  -2  15   3         94.64         76.41         1.85 o                         
  -1  15   3        112.57        126.84         2.73 o                         
   0  15   3        392.18        385.67         5.73 o                         
   1  15   3       1544.41       1334.02        18.66 o                         
   2  15   3        222.92        215.69         4.06 o                         
   3  15   3          2.61          5.65         0.75 o                         
   4  15   3        144.45        133.38         2.71 o                         
   5  15   3          0.12          0.72         1.28 o                         
   6  15   3        475.93        508.72         9.46 o                         
   7  15   3         30.36         30.03         1.68 o                         
   8  15   3         46.62         40.28         2.38 o                         
   9  15   3         43.63         54.05         2.65 o                         
  10  15   3         10.46          6.37         2.01 o                         
  11  15   3          8.50          7.92         2.14 o                         
  12  15   3          6.52          7.02         2.76 o                         
  13  15   3         18.32         13.88         3.29 o                         
 -13  16   3          2.33         -0.30         3.26 o                         
 -12  16   3        112.06        110.39         4.41 o                         
 -11  16   3         14.06          7.92         2.65 o                         
 -10  16   3          8.75          7.19         2.46 o                         
  -9  16   3        176.45        196.18         7.23 o                         
  -8  16   3         12.55         16.84         1.89 o                         
  -7  16   3         15.66         16.88         1.86 o                         
  -6  16   3        329.28        325.43         7.47 o                         
  -5  16   3          5.76          7.37         1.34 o                         
  -4  16   3        281.29        256.06         5.71 o                         
  -3  16   3         35.12         54.06         1.73 o                         
  -2  16   3        167.13        132.05         2.61 o                         
  -1  16   3         28.69         23.17         1.39 o                         
   0  16   3        149.06        127.09         2.65 o                         
   1  16   3        533.05        494.66         8.12 o                         
   2  16   3       1089.33       1062.96        19.85 o                         
   3  16   3         33.01         36.67         1.59 o                         
   4  16   3         90.91         93.61         2.43 o                         
   5  16   3          7.63          8.17         1.36 o                         
   6  16   3         32.55         32.50         1.78 o                         
   7  16   3        152.59        164.40         4.35 o                         
   8  16   3         46.89         49.45         2.48 o                         
   9  16   3         30.42         30.15         2.41 o                         
  10  16   3         18.04         19.44         2.32 o                         
  11  16   3        137.25        148.74         5.61 o                         
  12  16   3        151.95        161.50         8.64 o                         
 -13  17   3          7.60          4.44         3.98 o                         
 -12  17   3        622.46        652.55        17.14 o                         
 -11  17   3         64.53         65.79         3.99 o                         
 -10  17   3          0.01          2.37         2.61 o                         
  -9  17   3         24.00         19.79         2.45 o                         
  -8  17   3         53.81         55.71         2.60 o                         
  -7  17   3        146.47        151.24         3.98 o                         
  -6  17   3        189.81        198.23         4.89 o                         
  -5  17   3        672.37        681.98        11.73 o                         
  -4  17   3          0.77          1.30         1.26 o                         
  -3  17   3        110.49         91.12         3.24 o                         
  -2  17   3        117.64         91.84         2.31 o                         
  -1  17   3          3.51          4.61         1.25 o                         
   0  17   3         29.72         32.66         1.55 o                         
   1  17   3         21.47         22.67         1.51 o                         
   2  17   3          0.03          0.82         1.15 o                         
   3  17   3          5.32          5.08         1.42 o                         
   4  17   3        215.87        219.37         5.44 o                         
   5  17   3        104.56        119.88         3.52 o                         
   6  17   3        167.50        169.70         4.13 o                         
   7  17   3         40.16         39.30         2.16 o                         
   8  17   3          8.33          3.63         2.18 o                         
   9  17   3         12.97         13.52         2.73 o                         
  10  17   3         74.13         79.72         5.07 o                         
  11  17   3         14.70         16.81         3.12 o                         
  12  17   3         17.32         14.03         3.38 o                         
 -12  18   3          4.33          3.17         3.06 o                         
 -11  18   3         41.18         42.94         3.44 o                         
 -10  18   3         29.83         31.81         2.94 o                         
  -9  18   3         55.33         54.73         3.95 o                         
  -8  18   3        157.01        163.46         4.38 o                         
  -7  18   3         12.80         11.93         1.95 o                         
  -6  18   3         68.80         72.13         2.47 o                         
  -5  18   3         35.10         40.92         2.35 o                         
  -4  18   3         45.88         45.28         1.99 o                         
  -3  18   3        133.33        150.11         3.25 o                         
  -2  18   3        126.04        118.30         2.94 o                         
  -1  18   3          0.72          2.99         1.49 o                         
   0  18   3         27.76         26.59         1.57 o                         
   1  18   3         24.02         25.03         1.59 o                         
   2  18   3         43.62         39.61         1.77 o                         
   3  18   3         26.20         28.86         1.70 o                         
   4  18   3         20.93         25.27         1.94 o                         
   5  18   3        144.93        167.24         4.40 o                         
   6  18   3        140.33        146.55         4.61 o                         
   7  18   3         73.60         79.60         3.02 o                         
   8  18   3        113.42        120.37         4.13 o                         
   9  18   3         17.89         15.60         2.97 o                         
  10  18   3         28.12         33.85         4.64 o                         
  11  18   3         43.49         48.68         3.57 o                         
 -12  19   3         28.71         28.92         4.22 o                         
 -11  19   3         61.50         52.97         4.01 o                         
 -10  19   3        147.11        164.12         7.75 o                         
  -9  19   3        197.90        190.89         7.94 o                         
  -8  19   3         53.88         54.11         3.14 o                         
  -7  19   3         17.42         12.30         2.41 o                         
  -6  19   3         34.92         35.33         2.39 o                         
  -5  19   3        198.71        208.45         4.97 o                         
  -4  19   3          2.05          2.32         1.90 o                         
  -3  19   3        249.02        245.08         4.94 o                         
  -2  19   3        213.01        219.79         4.40 o                         
  -1  19   3        167.13        150.95         3.48 o                         
   0  19   3          0.60         -0.67         1.64 o                         
   1  19   3         39.18         38.94         1.82 o                         
   2  19   3         47.02         45.86         1.94 o                         
   3  19   3         28.76         27.96         1.71 o                         
   4  19   3         19.44         17.62         1.75 o                         
   5  19   3        144.76        156.92         3.93 o                         
   6  19   3        106.17        115.88         3.62 o                         
   7  19   3         50.12         42.95         2.58 o                         
   8  19   3         23.42         19.58         2.83 o                         
   9  19   3        119.68        128.77         4.65 o                         
  10  19   3        162.83        170.94         8.28 o                         
  11  19   3         48.90         39.30         4.06 o                         
 -11  20   3         72.71         72.87         4.44 o                         
 -10  20   3         53.08         53.74         4.25 o                         
  -9  20   3        374.13        402.77        12.96 o                         
  -8  20   3        198.43        218.03        10.34 o                         
  -7  20   3         10.31          8.12         2.51 o                         
  -6  20   3         97.28         99.63         4.00 o                         
  -5  20   3         76.63         70.54         2.96 o                         
  -4  20   3         87.92         93.38         3.00 o                         
  -3  20   3        100.43        112.95         3.01 o                         
  -2  20   3        100.95        104.51         2.80 o                         
  -1  20   3        226.39        233.47         5.22 o                         
   0  20   3        500.79        528.51         9.50 o                         
   1  20   3          4.31          3.08         1.66 o                         
   2  20   3         10.09          9.12         1.65 o                         
   3  20   3          8.74          8.89         1.61 o                         
   4  20   3          0.00          1.46         1.77 o                         
   5  20   3        165.98        179.37         5.05 o                         
   6  20   3         15.91         18.33         2.17 o                         
   7  20   3          0.29         -0.84         2.24 o                         
   8  20   3         25.06         22.25         3.52 o                         
   9  20   3         90.48        100.22         4.19 o                         
  10  20   3        142.46        154.23         7.70 o                         
 -10  21   3         32.52         31.87         3.46 o                         
  -9  21   3         36.17         34.45         3.03 o                         
  -8  21   3         49.56         47.20         3.13 o                         
  -7  21   3         22.19         19.16         2.92 o                         
  -6  21   3          0.36         -2.44         2.44 o                         
  -5  21   3         91.30         91.92         3.57 o                         
  -4  21   3         47.05         49.39         2.34 o                         
  -3  21   3         93.87         95.12         2.87 o                         
  -2  21   3          2.68         -1.77         1.77 o                         
  -1  21   3          8.36          7.12         1.87 o                         
   0  21   3        126.68        127.68         4.39 o                         
   1  21   3         27.01         25.52         2.04 o                         
   2  21   3        501.34        513.91         9.37 o                         
   3  21   3        294.40        296.32         6.08 o                         
   4  21   3        245.73        265.01         8.02 o                         
   5  21   3         44.57         45.17         2.36 o                         
   6  21   3        135.57        134.75         4.96 o                         
   7  21   3          0.62         -2.29         2.39 o                         
   8  21   3        113.95        129.33         4.77 o                         
   9  21   3          0.00          1.84         3.23 o                         
 -10  22   3          5.09          1.04         3.53 o                         
  -9  22   3         32.73         32.44         3.23 o                         
  -8  22   3         11.71         12.68         2.86 o                         
  -7  22   3         11.33          9.22         2.73 o                         
  -6  22   3         10.81          5.75         2.51 o                         
  -5  22   3         88.02         83.82         3.16 o                         
  -4  22   3         41.28         42.39         2.60 o                         
  -3  22   3         58.76         60.70         2.98 o                         
  -2  22   3        139.80        134.20         4.14 o                         
  -1  22   3         16.63         12.21         2.02 o                         
   0  22   3         27.81         23.31         2.09 o                         
   1  22   3        360.30        375.04         9.79 o                         
   2  22   3          5.50          1.66         2.07 o                         
   3  22   3         70.12         78.59         2.90 o                         
   4  22   3        578.94        598.84        15.33 o                         
   5  22   3        305.97        335.19        10.87 o                         
   6  22   3         42.62         50.00         2.93 o                         
   7  22   3          6.31          8.10         2.73 o                         
   8  22   3          0.00         -2.91         2.91 o                         
   9  22   3        180.01        205.07         7.61 o                         
  -9  23   3         17.56         12.27         2.90 o                         
  -8  23   3          4.99          1.54         2.86 o                         
  -7  23   3         16.54         14.03         3.02 o                         
  -6  23   3        108.20        114.79         4.84 o                         
  -5  23   3        376.73        389.90         9.57 o                         
  -4  23   3        531.60        560.37        13.18 o                         
  -3  23   3          8.76          5.12         2.10 o                         
  -2  23   3        216.17        215.48         5.82 o                         
  -1  23   3         50.24         44.85         2.31 o                         
   0  23   3         11.36          6.90         2.11 o                         
   1  23   3        251.84        246.04         5.56 o                         
   2  23   3          1.95          3.11         2.12 o                         
   3  23   3         28.82         22.11         2.31 o                         
   4  23   3        103.06        104.82         3.50 o                         
   5  23   3         44.98         44.55         2.80 o                         
   6  23   3         15.25         15.51         2.62 o                         
   7  23   3         38.37         51.41         3.38 o                         
   8  23   3         11.81         10.84         3.14 o                         
  -8  24   3         27.50         31.07         3.46 o                         
  -7  24   3          5.20          2.20         2.85 o                         
  -6  24   3         33.15         32.68         2.80 o                         
  -5  24   3          0.44          3.26         2.39 o                         
  -4  24   3         18.16         15.04         2.38 o                         
  -3  24   3         38.18         32.77         2.58 o                         
  -2  24   3         35.48         27.69         2.43 o                         
  -1  24   3        147.59        141.79         4.80 o                         
   0  24   3         13.40         10.17         2.50 o                         
   1  24   3         82.14         80.24         3.49 o                         
   2  24   3        186.45        182.31         5.32 o                         
   3  24   3          0.01         -0.47         2.32 o                         
   4  24   3         28.25         21.53         2.50 o                         
   5  24   3         51.13         48.67         3.84 o                         
   6  24   3          3.57          1.10         2.80 o                         
   7  24   3         64.34         73.24         5.11 o                         
  -7  25   3         43.63         41.27         3.05 o                         
  -6  25   3        302.02        307.77        10.05 o                         
  -5  25   3         16.54         11.72         2.44 o                         
  -4  25   3         84.45         77.97         3.41 o                         
  -3  25   3        303.47        317.92         9.35 o                         
  -2  25   3         20.75         16.19         2.37 o                         
  -1  25   3         66.15         61.08         3.91 o                         
   0  25   3         24.46         22.69         2.62 o                         
   1  25   3          3.02          1.64         2.43 o                         
   2  25   3          8.04         10.75         2.46 o                         
   3  25   3          6.05          7.22         2.49 o                         
   4  25   3          2.20          0.73         2.48 o                         
   5  25   3          1.19         -1.11         2.85 o                         
   6  25   3          6.68          6.52         3.09 o                         
  -5  26   3         57.76         53.16         3.38 o                         
  -4  26   3         15.51         12.49         2.69 o                         
  -3  26   3         16.15         12.54         2.53 o                         
  -2  26   3         35.66         35.20         2.89 o                         
  -1  26   3         91.13         96.06         3.45 o                         
   0  26   3         55.69         50.77         3.78 o                         
   1  26   3          2.07          5.11         2.59 o                         
   2  26   3          8.12          9.99         2.76 o                         
   3  26   3          0.27         -2.65         2.65 o                         
   4  26   3          4.42          2.18         2.70 o                         
  -3  27   3         54.64         50.86         3.38 o                         
  -2  27   3        115.62        114.64         4.48 o                         
  -1  27   3        129.25        130.05         5.33 o                         
   0  27   3          0.08         -2.75         2.75 o                         
   1  27   3         17.12         15.65         3.07 o                         
   2  27   3         83.28         84.91         4.39 o                         
 -16   0   4         53.37         54.52         4.28 o                         
 -14   0   4        156.03        164.45         5.67 o                         
 -12   0   4        678.76        705.52        16.51 o                         
 -10   0   4          3.11          3.14         1.24 o                         
  -8   0   4        411.68        404.28         8.48 o                         
  -6   0   4       1384.31       1574.08        26.17 o                         
  -4   0   4          1.26          3.24         0.59 o                         
  -2   0   4        164.86        131.55         2.47 o                         
   0   0   4       7456.57       7515.07       186.25 o                         
   2   0   4       2083.05       2087.48        34.37 o                         
   4   0   4       2738.71       2882.21        44.77 o                         
   6   0   4          1.51          1.23         0.80 o                         
   8   0   4        151.35        145.53         3.59 o                         
  10   0   4        306.10        300.01         7.49 o                         
  12   0   4         78.10         67.20         3.52 o                         
  14   0   4          9.67          3.59         3.29 o                         
 -16   1   4        179.33        179.79         5.47 o                         
 -15   1   4         16.01         10.27         2.56 o                         
 -14   1   4          6.56          1.77         1.96 o                         
 -13   1   4        816.69        850.56        14.20 o                         
 -12   1   4        123.63        145.93         3.32 o                         
 -11   1   4         25.23         21.24         1.32 o                         
 -10   1   4         93.85         98.29         2.53 o                         
  -9   1   4        369.60        382.26         5.95 o                         
  -8   1   4        174.25        190.60         3.07 o                         
  -7   1   4       1616.27       1581.25        21.66 o                         
  -6   1   4        741.63        868.74        10.56 o                         
  -5   1   4       3241.66       3663.13        35.46 o                         
  -4   1   4        295.40        286.58         3.13 o                         
  -3   1   4       7349.47       7334.40        72.64 o                         
  -2   1   4       1502.97       1610.90        18.99 o                         
  -1   1   4      11500.18      10983.72       136.24 o                         
   0   1   4      32478.88      33445.68       503.38 o                         
   1   1   4       1743.31       1749.04        26.47 o                         
   2   1   4          9.95         10.15         0.37 o                         
   3   1   4        852.89        997.86        11.19 o                         
   4   1   4       1581.35       1807.17        20.09 o                         
   5   1   4        197.41        216.72         2.68 o                         
   6   1   4         91.31         86.18         1.32 o                         
   7   1   4        193.38        180.13         2.72 o                         
   8   1   4        598.73        536.97         7.95 o                         
   9   1   4        369.41        370.87         6.30 o                         
  10   1   4        342.14        322.57         6.49 o                         
  11   1   4          3.61          3.48         1.63 o                         
  12   1   4          0.46          2.21         1.61 o                         
  13   1   4          1.20          1.59         2.03 o                         
  14   1   4          0.07         -1.34         2.54 o                         
  15   1   4         10.83         13.20         2.79 o                         
 -16   2   4         56.03         58.58         3.22 o                         
 -15   2   4          1.04          0.48         2.36 o                         
 -14   2   4         88.89         89.69         3.09 o                         
 -13   2   4         63.33         58.26         2.28 o                         
 -12   2   4        107.50        117.39         3.00 o                         
 -11   2   4         22.49         30.30         1.56 o                         
 -10   2   4        103.28         99.71         2.05 o                         
  -9   2   4        220.20        230.89         3.88 o                         
  -8   2   4        346.13        338.73         5.36 o                         
  -7   2   4        126.97        108.20         2.07 o                         
  -6   2   4         45.88         69.56         1.25 o                         
  -5   2   4        403.43        380.45         4.17 o                         
  -4   2   4       1061.31       1146.30        10.97 o                         
  -3   2   4        435.62        315.36         3.44 o                         
  -2   2   4        377.28        396.01         4.74 o                         
  -1   2   4        616.42        675.16         9.15 o                         
   0   2   4       2062.49       2138.10        29.11 o                         
   1   2   4       5821.06       5974.21        87.25 o                         
   2   2   4       2465.64       2408.54        30.38 o                         
   3   2   4       2523.52       2677.36        29.75 o                         
   4   2   4       2010.43       2194.29        23.43 o                         
   5   2   4        893.94        897.69        10.45 o                         
   6   2   4       1282.75       1322.59        16.03 o                         
   7   2   4        894.36        919.04        13.23 o                         
   8   2   4        189.62        165.56         2.70 o                         
   9   2   4        330.23        325.31         5.33 o                         
  10   2   4          9.93          6.54         1.38 o                         
  11   2   4          9.66          7.20         1.60 o                         
  12   2   4          2.18          2.46         1.74 o                         
  13   2   4        157.50        159.30         4.33 o                         
  14   2   4        119.08        118.39         4.00 o                         
  15   2   4          0.88         -0.42         2.93 o                         
 -16   3   4         93.99         85.28         3.69 o                         
 -15   3   4         11.06         11.27         2.45 o                         
 -14   3   4        157.78        156.14         3.75 o                         
 -13   3   4          5.92          6.91         1.81 o                         
 -12   3   4        112.68        104.74         3.02 o                         
 -11   3   4         11.76         14.33         1.32 o                         
 -10   3   4        646.35        555.44         8.64 o                         
  -9   3   4        663.89        513.08         7.84 o                         
  -8   3   4          1.35          2.63         0.82 o                         
  -7   3   4         55.03         65.59         1.47 o                         
  -6   3   4        219.10        247.68         3.43 o                         
  -5   3   4       6294.40       7103.03        68.09 o                         
  -4   3   4       1687.04       1740.12        16.66 o                         
  -3   3   4       2987.46       3082.94        33.74 o                         
  -2   3   4       2966.08       2897.57        33.75 o                         
  -1   3   4        346.31        341.45         4.18 o                         
   0   3   4         79.01         80.02         1.23 o                         
   1   3   4       1851.47       1894.72        27.18 o                         
   2   3   4        368.18        440.72         6.01 o                         
   3   3   4        769.20        814.54         9.44 o                         
   4   3   4         62.26         80.28         1.14 o                         
   5   3   4         13.99         18.32         0.60 o                         
   6   3   4        707.44        705.55         9.36 o                         
   7   3   4       2996.20       2962.45        40.03 o                         
   8   3   4        439.61        390.78         5.90 o                         
   9   3   4       1045.44        967.77        14.40 o                         
  10   3   4          3.59          4.87         1.35 o                         
  11   3   4          1.63         -1.04         1.50 o                         
  12   3   4        150.53        145.33         3.39 o                         
  13   3   4        604.03        609.59        11.98 o                         
  14   3   4        563.64        570.64        11.35 o                         
  15   3   4         28.97         25.02         2.88 o                         
 -16   4   4         39.07         38.77         3.29 o                         
 -15   4   4          2.75         -0.18         2.16 o                         
 -14   4   4          3.42          4.85         2.09 o                         
 -13   4   4         49.34         49.44         2.21 o                         
 -12   4   4         95.92         92.36         2.45 o                         
 -11   4   4         16.89         17.06         1.41 o                         
 -10   4   4         16.02         20.16         1.42 o                         
  -9   4   4        337.29        322.09         5.47 o                         
  -8   4   4       1320.48       1223.18        16.19 o                         
  -7   4   4        568.75        577.61         8.28 o                         
  -6   4   4       2494.42       2601.84        32.38 o                         
  -5   4   4       1503.82       1859.51        20.73 o                         
  -4   4   4       3458.14       3731.28        35.66 o                         
  -3   4   4       2984.63       3229.58        36.52 o                         
  -2   4   4          0.66          1.31         0.36 o                         
  -1   4   4         83.08         96.97         1.31 o                         
   0   4   4         11.44         10.22         0.44 o                         
   1   4   4        583.14        604.55         8.75 o                         
   2   4   4        180.90        137.90         2.01 o                         
   3   4   4        956.46       1052.96        12.75 o                         
   4   4   4        168.31        201.70         2.45 o                         
   5   4   4         10.89         25.26         0.71 o                         
   6   4   4        932.73        905.54        11.75 o                         
   7   4   4        236.27        253.52         4.06 o                         
   8   4   4        660.32        616.28         8.99 o                         
   9   4   4        795.18        751.69        11.30 o                         
  10   4   4         84.50         87.96         2.21 o                         
  11   4   4         45.98         46.64         1.83 o                         
  12   4   4         67.94         68.34         2.54 o                         
  13   4   4         33.70         28.98         2.47 o                         
  14   4   4          7.84          6.31         2.44 o                         
  15   4   4         27.83         25.44         2.89 o                         
 -16   5   4         86.18         92.63         3.82 o                         
 -15   5   4         16.99         16.11         2.41 o                         
 -14   5   4        668.90        689.71        12.34 o                         
 -13   5   4        275.09        284.81         5.63 o                         
 -12   5   4         24.08         19.91         1.59 o                         
 -11   5   4        204.27        175.49         3.77 o                         
 -10   5   4        948.98        876.17        13.80 o                         
  -9   5   4        986.19        804.71        11.55 o                         
  -8   5   4        296.26        314.11         5.20 o                         
  -7   5   4        537.25        540.25         8.09 o                         
  -6   5   4        471.27        495.93         6.30 o                         
  -5   5   4        165.91        176.81         2.17 o                         
  -4   5   4         37.55         32.66         0.64 o                         
  -3   5   4       1040.18       1120.16        12.13 o                         
  -2   5   4        223.87        203.67         2.46 o                         
  -1   5   4        694.89        760.60         9.76 o                         
   0   5   4        113.30        122.47         1.91 o                         
   1   5   4        854.95       1001.14        12.28 o                         
   2   5   4       1716.93       1989.34        26.23 o                         
   3   5   4        351.33        398.27         5.23 o                         
   4   5   4       1075.53       1140.68        13.02 o                         
   5   5   4          0.64          6.48         0.57 o                         
   6   5   4       1347.93       1311.50        17.67 o                         
   7   5   4       1514.42       1431.57        19.79 o                         
   8   5   4        661.68        650.19        10.07 o                         
   9   5   4         68.45         59.33         1.72 o                         
  10   5   4          0.72          2.36         1.17 o                         
  11   5   4        146.28        150.05         3.03 o                         
  12   5   4        533.08        545.54         9.04 o                         
  13   5   4         98.70         94.86         3.24 o                         
  14   5   4         20.45         19.90         2.49 o                         
  15   5   4         43.29         37.93         2.94 o                         
 -16   6   4          6.75          8.72         2.91 o                         
 -15   6   4          0.10         -2.05         2.54 o                         
 -14   6   4         59.32         56.91         2.87 o                         
 -13   6   4         80.89         81.53         2.78 o                         
 -12   6   4         18.70         21.23         1.71 o                         
 -11   6   4        187.85        168.82         3.64 o                         
 -10   6   4        290.08        317.59         5.09 o                         
  -9   6   4        728.27        629.31         9.59 o                         
  -8   6   4          8.73          5.70         1.09 o                         
  -7   6   4          9.92          7.69         0.91 o                         
  -6   6   4        118.82        129.19         1.96 o                         
  -5   6   4        172.55        181.76         2.27 o                         
  -4   6   4       1093.90       1115.97        12.51 o                         
  -3   6   4        116.31        138.02         1.71 o                         
  -2   6   4        709.26        635.55         7.32 o                         
  -1   6   4        187.65        174.52         2.28 o                         
   0   6   4        333.38        357.61         4.55 o                         
   1   6   4         75.91         62.78         1.00 o                         
   2   6   4        518.96        619.85         7.58 o                         
   3   6   4       1044.48       1116.31        14.51 o                         
   4   6   4        577.82        582.98         7.02 o                         
   5   6   4         21.53         29.79         0.98 o                         
   6   6   4        262.13        241.17         3.71 o                         
   7   6   4         61.92         75.82         1.62 o                         
   8   6   4       3677.45       3648.08        54.12 o                         
   9   6   4         48.86         53.03         1.73 o                         
  10   6   4         34.88         33.22         1.65 o                         
  11   6   4         96.30         94.82         2.37 o                         
  12   6   4         26.32         28.12         2.01 o                         
  13   6   4        282.45        290.93         6.17 o                         
  14   6   4          1.90          1.51         2.39 o                         
  15   6   4          9.76          8.85         2.76 o                         
 -16   7   4          4.38          0.24         3.09 o                         
 -15   7   4         28.81         28.49         2.72 o                         
 -14   7   4         10.11          9.02         2.39 o                         
 -13   7   4         80.85         80.89         2.87 o                         
 -12   7   4         39.53         38.51         2.00 o                         
 -11   7   4          7.46          6.82         1.12 o                         
 -10   7   4        112.42        105.91         2.24 o                         
  -9   7   4         11.85          6.08         1.08 o                         
  -8   7   4        195.52        176.52         3.27 o                         
  -7   7   4         50.79         45.22         1.41 o                         
  -6   7   4        603.19        581.26         8.28 o                         
  -5   7   4          0.15          1.13         0.51 o                         
  -4   7   4       2483.86       2561.42        32.43 o                         
  -3   7   4       1342.66       1456.26        14.94 o                         
  -2   7   4         31.07         19.18         0.56 o                         
  -1   7   4        512.46        547.30         6.88 o                         
   0   7   4          0.08          3.71         0.50 o                         
   1   7   4       1790.04       2127.34        27.33 o                         
   2   7   4        133.44         88.50         1.33 o                         
   3   7   4          5.56          9.73         0.67 o                         
   4   7   4        135.27        170.62         2.68 o                         
   5   7   4          0.23          1.23         0.62 o                         
   6   7   4       2646.43       2568.63        37.16 o                         
   7   7   4        322.21        304.39         4.80 o                         
   8   7   4        635.90        632.32         9.82 o                         
   9   7   4          8.57          7.73         1.20 o                         
  10   7   4        129.00        130.89         2.84 o                         
  11   7   4          2.44          1.60         1.61 o                         
  12   7   4         86.67         86.75         2.80 o                         
  13   7   4        113.12        105.53         3.37 o                         
  14   7   4         68.26         62.99         3.16 o                         
  15   7   4          0.29         -3.10         3.10 o                         
 -16   8   4         24.35         21.76         3.18 o                         
 -15   8   4        133.30        143.50         5.03 o                         
 -14   8   4         12.92         12.65         2.56 o                         
 -13   8   4        222.02        230.88         8.49 o                         
 -12   8   4          1.30          0.26         1.69 o                         
 -11   8   4         72.06         75.79         2.81 o                         
 -10   8   4         16.07         11.11         1.26 o                         
  -9   8   4        223.68        186.19         3.49 o                         
  -8   8   4         55.38         46.31         1.50 o                         
  -7   8   4        446.05        448.61         6.83 o                         
  -6   8   4         70.96         52.51         1.16 o                         
  -5   8   4          9.59          2.50         0.66 o                         
  -4   8   4          4.23          3.58         0.57 o                         
  -3   8   4        549.60        651.44         7.58 o                         
  -2   8   4        321.25        385.46         4.48 o                         
  -1   8   4        174.75        181.85         2.38 o                         
   0   8   4        759.51        859.92        10.80 o                         
   1   8   4        238.56        299.14         3.92 o                         
   2   8   4          0.14          2.52         0.56 o                         
   3   8   4         65.99         62.20         1.13 o                         
   4   8   4        263.64        261.62         3.85 o                         
   5   8   4         51.12         46.11         1.37 o                         
   6   8   4       1502.66       1493.39        21.70 o                         
   7   8   4        665.23        653.83         9.95 o                         
   8   8   4         99.13         97.64         2.23 o                         
   9   8   4         45.35         46.10         2.06 o                         
  10   8   4        331.45        347.05         5.90 o                         
  11   8   4          8.81          5.62         1.64 o                         
  12   8   4         17.15         14.82         2.00 o                         
  13   8   4         90.59         93.48         3.40 o                         
  14   8   4         52.81         47.47         3.34 o                         
 -15   9   4          4.64          0.29         2.62 o                         
 -14   9   4          0.32         -0.02         2.61 o                         
 -13   9   4        442.74        447.67        10.75 o                         
 -12   9   4        141.95        133.77         3.37 o                         
 -11   9   4        170.33        173.86         3.72 o                         
 -10   9   4         68.45         63.68         2.01 o                         
  -9   9   4        370.88        345.49         5.63 o                         
  -8   9   4       1049.99        980.57        15.28 o                         
  -7   9   4        370.14        325.98         5.10 o                         
  -6   9   4        376.92        373.41         5.84 o                         
  -5   9   4        429.88        403.95         5.72 o                         
  -4   9   4          0.01          1.79         0.57 o                         
  -3   9   4        435.07        430.17         5.70 o                         
  -2   9   4        761.24        829.21         9.78 o                         
  -1   9   4        447.96        464.91         6.09 o                         
   0   9   4         38.48         28.25         0.64 o                         
   1   9   4          5.29          6.99         0.44 o                         
   2   9   4        798.55        847.17        11.45 o                         
   3   9   4        382.12        385.44         5.07 o                         
   4   9   4       2525.57       2481.50        34.32 o                         
   5   9   4       2238.52       2128.66        29.89 o                         
   6   9   4        260.71        245.48         4.52 o                         
   7   9   4         90.84         97.23         2.57 o                         
   8   9   4        200.25        210.33         3.80 o                         
   9   9   4          2.53          4.03         1.49 o                         
  10   9   4         81.67         87.04         2.56 o                         
  11   9   4          0.20         -1.69         1.69 o                         
  12   9   4          0.18         -1.79         2.01 o                         
  13   9   4         16.79         13.90         2.59 o                         
  14   9   4          3.03         -0.71         2.82 o                         
 -15  10   4          8.91         10.59         3.19 o                         
 -14  10   4         90.35         93.67         3.63 o                         
 -13  10   4          1.71          4.30         2.38 o                         
 -12  10   4         68.91         74.32         3.28 o                         
 -11  10   4        315.81        349.45         6.93 o                         
 -10  10   4          5.08          5.16         1.37 o                         
  -9  10   4         58.51         56.13         1.78 o                         
  -8  10   4       2063.41       2087.18        32.41 o                         
  -7  10   4         23.10         51.85         1.56 o                         
  -6  10   4        451.85        422.74         6.98 o                         
  -5  10   4        466.21        392.69         5.76 o                         
  -4  10   4          5.31          7.02         0.74 o                         
  -3  10   4        334.38        356.73         4.58 o                         
  -2  10   4         32.73         32.34         0.72 o                         
  -1  10   4         16.13         10.38         0.59 o                         
   0  10   4          0.27          2.85         0.48 o                         
   1  10   4        550.76        555.50         6.53 o                         
   2  10   4          1.40          1.74         0.59 o                         
   3  10   4         48.33         47.36         1.15 o                         
   4  10   4       1288.47       1275.63        17.47 o                         
   5  10   4        600.33        606.69         8.98 o                         
   6  10   4         45.35         47.93         1.53 o                         
   7  10   4         80.49         81.56         2.07 o                         
   8  10   4         30.05         26.02         1.56 o                         
   9  10   4         42.57         45.87         1.90 o                         
  10  10   4         23.43         28.04         2.01 o                         
  11  10   4          0.00         -1.29         1.72 o                         
  12  10   4         58.27         60.36         2.74 o                         
  13  10   4         13.32         10.99         2.71 o                         
  14  10   4        123.63        119.91         4.18 o                         
 -15  11   4        101.14         98.41         5.25 o                         
 -14  11   4         82.47         76.37         3.93 o                         
 -13  11   4         12.39          8.58         2.50 o                         
 -12  11   4         12.63         15.08         2.41 o                         
 -11  11   4          1.25          1.38         1.88 o                         
 -10  11   4         88.29         89.99         2.54 o                         
  -9  11   4          7.27          4.71         1.37 o                         
  -8  11   4        220.70        223.30         4.03 o                         
  -7  11   4        424.75        400.77         6.81 o                         
  -6  11   4          7.54          3.90         0.96 o                         
  -5  11   4         14.05          4.44         0.97 o                         
  -4  11   4        449.68        442.68         6.80 o                         
  -3  11   4       1266.77       1238.29        18.84 o                         
  -2  11   4          6.59          8.60         0.56 o                         
  -1  11   4        573.36        599.00         7.73 o                         
   0  11   4          9.31          4.29         0.54 o                         
   1  11   4         22.76         21.10         0.63 o                         
   2  11   4        278.32        246.88         3.49 o                         
   3  11   4       3467.87       3246.14        45.11 o                         
   4  11   4        315.74        306.45         5.23 o                         
   5  11   4        448.42        452.08         9.73 o                         
   6  11   4        335.19        319.94         5.85 o                         
   7  11   4         13.22         11.14         1.30 o                         
   8  11   4         65.14         61.90         1.97 o                         
   9  11   4         11.01         12.14         1.56 o                         
  10  11   4        305.49        309.95         5.69 o                         
  11  11   4         60.59         63.14         2.43 o                         
  12  11   4          1.71          2.41         2.46 o                         
  13  11   4          4.46          3.07         2.62 o                         
  14  11   4          0.00         -2.24         2.90 o                         
 -15  12   4         31.90         26.26         3.46 o                         
 -14  12   4         21.98         20.58         4.46 o                         
 -13  12   4         18.77         23.25         3.78 o                         
 -12  12   4        102.23         92.72         3.60 o                         
 -11  12   4          5.69          6.18         1.93 o                         
 -10  12   4          5.36          3.64         1.82 o                         
  -9  12   4        417.62        413.03         8.75 o                         
  -8  12   4         94.61         99.33         2.51 o                         
  -7  12   4         39.34         50.76         1.92 o                         
  -6  12   4         62.10         53.13         1.66 o                         
  -5  12   4        118.91        144.38         2.67 o                         
  -4  12   4        907.82        942.62        13.88 o                         
  -3  12   4        828.16        754.97        12.04 o                         
  -2  12   4        578.98        564.07         9.34 o                         
  -1  12   4        544.54        523.65         8.67 o                         
   0  12   4          0.98          1.72         0.50 o                         
   1  12   4          6.25          7.84         0.64 o                         
   2  12   4        616.73        627.94         9.10 o                         
   3  12   4          2.83          2.57         0.74 o                         
   4  12   4        377.96        355.52         6.44 o                         
   5  12   4        102.04         78.14         2.31 o                         
   6  12   4         81.09         95.42         2.59 o                         
   7  12   4         42.18         38.12         1.63 o                         
   8  12   4        311.62        300.27         6.30 o                         
   9  12   4        148.48        155.28         3.27 o                         
  10  12   4         38.52         39.39         2.02 o                         
  11  12   4          2.58          4.61         2.08 o                         
  12  12   4         30.04         29.53         2.64 o                         
  13  12   4         15.53         16.65         2.78 o                         
 -14  13   4          1.69          2.49         3.64 o                         
 -13  13   4          0.67         -0.77         2.93 o                         
 -12  13   4          0.07         -2.97         2.97 o                         
 -11  13   4        512.49        537.48        15.15 o                         
 -10  13   4         81.03         77.38         2.79 o                         
  -9  13   4          2.20          1.48         2.00 o                         
  -8  13   4          3.89          2.40         1.23 o                         
  -7  13   4          2.90          2.34         1.18 o                         
  -6  13   4        180.85        159.29         3.90 o                         
  -5  13   4         34.87         57.81         1.56 o                         
  -4  13   4       1891.25       1706.29        25.58 o                         
  -3  13   4         92.16         68.50         1.59 o                         
  -2  13   4        273.66        250.59         5.20 o                         
  -1  13   4        496.51        473.76         7.03 o                         
   0  13   4        507.24        503.17         7.04 o                         
   1  13   4        634.77        578.32         7.42 o                         
   2  13   4        604.24        605.28         7.85 o                         
   3  13   4        298.86        264.07         3.91 o                         
   4  13   4          0.00          1.05         0.94 o                         
   5  13   4          0.63          0.41         1.16 o                         
   6  13   4        177.28        183.50         4.27 o                         
   7  13   4         82.92         85.44         2.39 o                         
   8  13   4         38.09         39.53         2.25 o                         
   9  13   4          9.89          6.18         1.71 o                         
  10  13   4         87.90         86.98         2.56 o                         
  11  13   4         33.05         27.91         2.32 o                         
  12  13   4         51.86         44.70         3.07 o                         
  13  13   4        235.85        233.37         7.68 o                         
 -14  14   4         47.05         40.62         4.02 o                         
 -13  14   4         32.24         31.43         3.69 o                         
 -12  14   4         56.56         51.33         3.97 o                         
 -11  14   4         69.45         69.22         3.89 o                         
 -10  14   4        168.21        169.95         4.68 o                         
  -9  14   4          5.56          7.40         1.85 o                         
  -8  14   4          1.76          2.24         1.34 o                         
  -7  14   4        121.10        115.00         2.91 o                         
  -6  14   4         10.72          5.44         1.26 o                         
  -5  14   4          0.69          0.93         1.05 o                         
  -4  14   4        617.42        547.43         8.06 o                         
  -3  14   4          7.93         10.44         1.10 o                         
  -2  14   4        168.31        165.41         2.84 o                         
  -1  14   4        264.68        264.62         4.04 o                         
   0  14   4          2.31          0.92         0.85 o                         
   1  14   4        938.91        919.05        11.33 o                         
   2  14   4          0.65          1.58         0.56 o                         
   3  14   4          2.59          0.37         0.75 o                         
   4  14   4        567.15        570.76        10.40 o                         
   5  14   4         29.78         21.07         1.30 o                         
   6  14   4        185.72        163.62         3.65 o                         
   7  14   4         75.70         76.14         2.52 o                         
   8  14   4         30.65         34.03         2.13 o                         
   9  14   4         16.65         13.05         1.86 o                         
  10  14   4        100.74        102.77         3.66 o                         
  11  14   4         19.75         12.50         2.34 o                         
  12  14   4          2.70          1.25         2.52 o                         
  13  14   4         15.90         12.82         2.91 o                         
 -14  15   4          6.20          2.19         3.65 o                         
 -13  15   4          0.51         -1.14         3.11 o                         
 -12  15   4        308.87        320.08        13.64 o                         
 -11  15   4          3.89          2.42         2.48 o                         
 -10  15   4        180.33        170.73         5.72 o                         
  -9  15   4         19.92         21.03         2.89 o                         
  -8  15   4          9.65         10.37         1.75 o                         
  -7  15   4          2.89          2.88         1.35 o                         
  -6  15   4          1.17          0.40         1.26 o                         
  -5  15   4         49.63         37.79         2.34 o                         
  -4  15   4         22.42         15.09         1.10 o                         
  -3  15   4         96.28         85.33         2.24 o                         
  -2  15   4        211.24        209.83         3.60 o                         
  -1  15   4        139.06        126.16         2.34 o                         
   0  15   4         50.81         52.11         1.27 o                         
   1  15   4         44.01         33.13         1.19 o                         
   2  15   4        103.65         85.30         1.83 o                         
   3  15   4          0.46          1.70         0.76 o                         
   4  15   4        259.27        248.46         5.60 o                         
   5  15   4        331.27        347.49         5.76 o                         
   6  15   4         37.82         34.78         2.32 o                         
   7  15   4         99.55         99.91         2.79 o                         
   8  15   4        147.26        151.80         5.16 o                         
   9  15   4          3.95         -0.06         2.06 o                         
  10  15   4          9.03          9.38         2.05 o                         
  11  15   4        154.29        151.09         4.07 o                         
  12  15   4         55.57         54.11         3.78 o                         
 -13  16   4         28.99         23.55         3.49 o                         
 -12  16   4        140.74        142.18         5.06 o                         
 -11  16   4         87.65         97.79         4.02 o                         
 -10  16   4         59.43         61.28         3.24 o                         
  -9  16   4          0.21         -1.03         2.13 o                         
  -8  16   4         74.65         73.25         2.54 o                         
  -7  16   4          8.49          7.97         1.55 o                         
  -6  16   4          0.00          0.16         1.23 o                         
  -5  16   4          5.64          6.04         1.54 o                         
  -4  16   4          1.91          2.04         1.33 o                         
  -3  16   4        277.33        274.86         5.17 o                         
  -2  16   4        140.32        139.00         3.53 o                         
  -1  16   4        156.68        136.88         2.98 o                         
   0  16   4        201.32        198.83         3.56 o                         
   1  16   4       1170.36       1181.29        18.39 o                         
   2  16   4         21.49         20.75         1.38 o                         
   3  16   4         53.37         50.28         1.85 o                         
   4  16   4          9.02          8.07         0.99 o                         
   5  16   4          2.84          0.80         1.14 o                         
   6  16   4         90.33        101.06         2.80 o                         
   7  16   4         15.37         15.88         1.68 o                         
   8  16   4        535.47        550.02        15.15 o                         
   9  16   4          9.09          9.34         2.11 o                         
  10  16   4          1.23          2.72         2.12 o                         
  11  16   4         12.00         13.34         2.85 o                         
  12  16   4         67.36         76.66         4.16 o                         
 -13  17   4          0.59         -0.99         3.57 o                         
 -12  17   4         12.18         12.22         2.91 o                         
 -11  17   4          1.70         -2.64         2.64 o                         
 -10  17   4        464.01        496.89        21.38 o                         
  -9  17   4          8.01          7.47         2.27 o                         
  -8  17   4        108.13        117.35         4.03 o                         
  -7  17   4          4.62          3.68         1.77 o                         
  -6  17   4        122.11        132.60         3.23 o                         
  -5  17   4         73.91         67.64         2.37 o                         
  -4  17   4        150.07        153.45         3.47 o                         
  -3  17   4         21.08         20.22         1.38 o                         
  -2  17   4        320.33        312.75         5.17 o                         
  -1  17   4         67.58         79.18         2.28 o                         
   0  17   4          0.79          1.32         1.31 o                         
   1  17   4          3.39          5.94         1.37 o                         
   2  17   4         39.68         43.31         1.74 o                         
   3  17   4          0.66          1.58         1.41 o                         
   4  17   4          3.45          5.75         1.33 o                         
   5  17   4        226.99        242.52         4.88 o                         
   6  17   4         33.02         35.55         2.00 o                         
   7  17   4          4.81          4.68         1.89 o                         
   8  17   4          5.28          3.73         2.27 o                         
   9  17   4         38.14         37.31         2.94 o                         
  10  17   4         66.72         75.63         3.69 o                         
  11  17   4         11.27          6.61         3.08 o                         
  12  17   4         27.73         32.67         3.53 o                         
 -12  18   4         44.21         39.03         3.51 o                         
 -11  18   4         23.69         22.97         3.60 o                         
 -10  18   4        417.90        438.93        19.34 o                         
  -9  18   4         78.41         75.65         3.51 o                         
  -8  18   4        431.41        484.01        12.28 o                         
  -7  18   4         67.37         76.06         2.63 o                         
  -6  18   4         24.60         26.02         1.85 o                         
  -5  18   4          6.94          6.65         1.65 o                         
  -4  18   4         39.80         39.70         2.03 o                         
  -3  18   4        157.79        158.77         3.45 o                         
  -2  18   4        125.17        142.23         2.90 o                         
  -1  18   4        308.08        289.93         4.98 o                         
   0  18   4         22.07         24.08         1.56 o                         
   1  18   4         60.85         49.27         2.06 o                         
   2  18   4         36.14         38.28         1.73 o                         
   3  18   4         97.93        103.02         3.14 o                         
   4  18   4        184.40        174.56         4.01 o                         
   5  18   4          1.07          1.25         1.92 o                         
   6  18   4          0.96          2.89         1.90 o                         
   7  18   4          0.48         -0.18         2.06 o                         
   8  18   4          1.72         -0.02         2.55 o                         
   9  18   4          2.84          0.70         2.85 o                         
  10  18   4         73.47         74.88         4.23 o                         
  11  18   4         30.26         28.18         3.30 o                         
 -12  19   4          1.04         -0.90         3.19 o                         
 -11  19   4        123.44        114.21         7.27 o                         
 -10  19   4          0.64         -0.29         3.10 o                         
  -9  19   4         32.75         34.86         2.76 o                         
  -8  19   4         64.47         68.87         3.47 o                         
  -7  19   4        184.82        183.34         4.52 o                         
  -6  19   4         12.77         13.71         2.25 o                         
  -5  19   4        326.11        346.91         7.65 o                         
  -4  19   4         61.07         66.35         2.56 o                         
  -3  19   4        120.62        120.69         3.12 o                         
  -2  19   4        699.17        744.73        12.32 o                         
  -1  19   4         22.04         18.84         1.50 o                         
   0  19   4         25.82         25.07         1.72 o                         
   1  19   4          0.34          1.06         1.50 o                         
   2  19   4          4.36          4.06         1.54 o                         
   3  19   4         94.92         99.83         2.73 o                         
   4  19   4         98.91        100.66         3.45 o                         
   5  19   4        185.73        180.49         4.74 o                         
   6  19   4         79.65         84.41         3.06 o                         
   7  19   4        185.33        183.29         4.81 o                         
   8  19   4        217.71        227.61         6.93 o                         
   9  19   4        414.01        429.82        10.49 o                         
  10  19   4          1.27          4.08         3.30 o                         
 -11  20   4         64.60         75.52         4.52 o                         
 -10  20   4         80.31         78.11         6.12 o                         
  -9  20   4          1.18          1.10         2.67 o                         
  -8  20   4         58.85         61.52         3.32 o                         
  -7  20   4        135.28        149.80         4.57 o                         
  -6  20   4         12.09          4.89         2.27 o                         
  -5  20   4        426.98        464.37         8.90 o                         
  -4  20   4          1.07          3.28         1.89 o                         
  -3  20   4          0.03          0.36         1.64 o                         
  -2  20   4        174.59        181.37         3.70 o                         
  -1  20   4         25.65         21.33         1.65 o                         
   0  20   4         23.97         24.27         1.83 o                         
   1  20   4         92.80         89.86         2.51 o                         
   2  20   4        128.26        138.21         3.92 o                         
   3  20   4        179.06        185.02         5.49 o                         
   4  20   4         95.85         95.27         2.76 o                         
   5  20   4         80.90         88.19         3.27 o                         
   6  20   4         72.10         76.15         2.86 o                         
   7  20   4        214.41        226.83         6.09 o                         
   8  20   4          3.52          4.22         2.65 o                         
   9  20   4        266.43        284.48         8.55 o                         
  10  20   4          0.49         -3.17         3.17 o                         
 -11  21   4         61.52         57.43         4.27 o                         
 -10  21   4         94.76         94.30         5.58 o                         
  -9  21   4        179.03        194.07         8.89 o                         
  -8  21   4          1.98         -2.45         2.66 o                         
  -7  21   4          2.11         -1.20         2.47 o                         
  -6  21   4        236.85        248.97         5.97 o                         
  -5  21   4          0.21          0.27         2.10 o                         
  -4  21   4          7.91          8.74         1.96 o                         
  -3  21   4        109.99        110.47         3.77 o                         
  -2  21   4         27.49         23.93         1.85 o                         
  -1  21   4         10.64          5.45         1.80 o                         
   0  21   4        312.09        329.19         6.50 o                         
   1  21   4         94.32         97.23         2.88 o                         
   2  21   4         23.03         23.48         1.90 o                         
   3  21   4          4.07          2.00         1.80 o                         
   4  21   4          0.01          1.71         1.77 o                         
   5  21   4        270.27        294.67        10.85 o                         
   6  21   4         27.03         26.98         2.29 o                         
   7  21   4          0.42         -1.43         2.27 o                         
   8  21   4          0.01          1.02         2.77 o                         
   9  21   4         47.54         50.78         3.99 o                         
 -10  22   4        240.92        259.03         9.61 o                         
  -9  22   4        135.16        145.95         7.49 o                         
  -8  22   4         20.79         16.16         2.82 o                         
  -7  22   4         22.53         17.31         2.82 o                         
  -6  22   4        185.52        190.98         5.70 o                         
  -5  22   4        163.34        164.96         4.46 o                         
  -4  22   4        174.79        175.07         4.28 o                         
  -3  22   4        180.25        183.92         4.87 o                         
  -2  22   4         14.28         13.95         1.90 o                         
  -1  22   4          9.06          8.79         2.01 o                         
   0  22   4         27.19         28.07         2.56 o                         
   1  22   4        365.81        381.76         9.55 o                         
   2  22   4        235.58        225.16         6.87 o                         
   3  22   4         17.30          9.34         1.92 o                         
   4  22   4         55.12         57.37         2.91 o                         
   5  22   4          7.57          8.12         2.20 o                         
   6  22   4        137.87        146.83         4.11 o                         
   7  22   4          1.75         -1.35         2.72 o                         
   8  22   4        170.63        173.97         6.92 o                         
  -9  23   4         21.47         28.35         3.20 o                         
  -8  23   4         66.16         70.90         3.61 o                         
  -7  23   4         18.96         20.89         2.86 o                         
  -6  23   4         13.34         10.26         2.45 o                         
  -5  23   4        291.49        307.61         9.53 o                         
  -4  23   4         33.93         30.04         2.23 o                         
  -3  23   4        148.94        136.19         3.55 o                         
  -2  23   4         66.25         67.65         2.60 o                         
  -1  23   4         24.68         19.67         2.21 o                         
   0  23   4         15.81         17.18         2.20 o                         
   1  23   4        266.92        273.83         7.44 o                         
   2  23   4          2.42          4.81         2.21 o                         
   3  23   4         35.62         33.81         2.71 o                         
   4  23   4         21.35         24.21         2.94 o                         
   5  23   4         20.73         16.26         2.82 o                         
   6  23   4         14.37         12.51         2.75 o                         
   7  23   4        163.97        179.95         5.48 o                         
   8  23   4          3.36          5.28         3.09 o                         
  -8  24   4         18.34         17.03         3.12 o                         
  -7  24   4          0.49          0.60         2.66 o                         
  -6  24   4        109.05        119.11         5.86 o                         
  -5  24   4          4.65          3.14         2.33 o                         
  -4  24   4         11.49         14.21         2.21 o                         
  -3  24   4          0.16         -0.70         2.17 o                         
  -2  24   4          1.77         -1.96         2.27 o                         
  -1  24   4          9.39          7.00         2.22 o                         
   0  24   4         21.79         22.52         2.43 o                         
   1  24   4         25.39         21.00         2.61 o                         
   2  24   4         27.67         33.91         2.53 o                         
   3  24   4          0.03          2.01         2.42 o                         
   4  24   4          2.66          0.29         2.45 o                         
   5  24   4          1.51         -0.21         2.67 o                         
   6  24   4        100.55        107.18         5.09 o                         
   7  24   4          6.99          5.09         2.92 o                         
  -7  25   4        127.19        125.77         4.39 o                         
  -6  25   4          0.06          2.90         2.50 o                         
  -5  25   4          5.17          2.52         2.34 o                         
  -4  25   4         17.44         12.52         2.49 o                         
  -3  25   4        166.81        166.20         4.24 o                         
  -2  25   4         35.70         27.95         2.58 o                         
  -1  25   4         43.88         41.45         2.93 o                         
   0  25   4         29.71         27.16         2.98 o                         
   1  25   4         12.40         10.10         2.53 o                         
   2  25   4         17.34         11.86         2.53 o                         
   3  25   4          0.12         -2.59         2.60 o                         
   4  25   4         33.53         33.83         2.88 o                         
   5  25   4          6.39         -0.69         2.76 o                         
  -5  26   4        104.99        107.27         4.59 o                         
  -4  26   4         12.16          7.14         2.59 o                         
  -3  26   4         30.45         31.16         3.23 o                         
  -2  26   4         31.43         30.19         2.88 o                         
  -1  26   4          6.40          7.70         2.83 o                         
   0  26   4          1.90         -2.14         3.00 o                         
   1  26   4        142.90        140.44         6.51 o                         
   2  26   4         16.52         13.39         2.69 o                         
   3  26   4         22.89         20.77         2.79 o                         
   4  26   4         44.97         48.83         3.10 o                         
  -2  27   4         17.78         14.28         2.97 o                         
  -1  27   4          0.97          0.93         2.74 o                         
   0  27   4         58.35         61.29         3.73 o                         
   1  27   4         77.44         81.46         5.27 o                         
 -15   0   5          4.99          2.62         3.63 o                         
 -13   0   5         39.15         35.90         2.77 o                         
 -11   0   5        377.10        354.39         9.80 o                         
  -9   0   5       4425.62       4219.92        83.34 o                         
  -7   0   5          6.38          4.49         1.10 o                         
  -5   0   5        764.12        834.33        11.15 o                         
  -3   0   5        108.82         90.05         1.61 o                         
  -1   0   5      24945.05      24370.79       428.49 o                         
   1   0   5       3516.04       3793.11        79.37 o                         
   3   0   5        145.90        147.79         2.69 o                         
   5   0   5       7750.76       8136.12       143.33 o                         
   7   0   5        130.63        132.93         3.51 o                         
   9   0   5         55.37         75.80         3.01 o                         
  11   0   5         55.27         56.33         3.16 o                         
  13   0   5        577.41        581.26        14.34 o                         
  15   0   5        345.83        369.61        11.54 o                         
 -16   1   5          9.94         10.23         2.67 o                         
 -15   1   5         29.97         29.51         2.79 o                         
 -14   1   5         92.26         99.78         3.88 o                         
 -13   1   5        105.74        104.82         4.25 o                         
 -12   1   5        452.97        473.70         8.93 o                         
 -11   1   5          0.01         -0.56         1.04 o                         
 -10   1   5        150.03        145.33         2.80 o                         
  -9   1   5        443.41        422.25         6.53 o                         
  -8   1   5       1149.37       1094.68        15.51 o                         
  -7   1   5         30.47         29.27         0.92 o                         
  -6   1   5        501.81        529.33         6.48 o                         
  -5   1   5        719.66        763.82         7.42 o                         
  -4   1   5         17.86         22.25         0.55 o                         
  -3   1   5        326.68        297.43         3.21 o                         
  -2   1   5       3888.44       3934.21        46.44 o                         
  -1   1   5      15513.60      15716.10       188.48 o                         
   0   1   5      39733.80      40934.38       595.95 o                         
   1   1   5        364.10        340.83         5.05 o                         
   2   1   5        339.69        286.80         3.49 o                         
   3   1   5         68.92         97.92         1.29 o                         
   4   1   5        668.73        741.25         8.57 o                         
   5   1   5       1690.65       1635.54        20.23 o                         
   6   1   5        115.68        100.76         1.58 o                         
   7   1   5          0.03          1.41         0.73 o                         
   8   1   5          2.44          4.82         0.97 o                         
   9   1   5        233.18        208.23         4.40 o                         
  10   1   5        115.39        124.53         3.15 o                         
  11   1   5          8.93          7.25         1.61 o                         
  12   1   5        179.25        172.80         3.91 o                         
  13   1   5         97.82        101.85         3.18 o                         
  14   1   5        244.99        248.42         6.00 o                         
  15   1   5          0.19          1.83         2.82 o                         
 -16   2   5          5.09         -0.30         2.66 o                         
 -15   2   5          4.97          3.10         2.43 o                         
 -14   2   5          0.01         -1.55         2.02 o                         
 -13   2   5        107.97        118.00         3.26 o                         
 -12   2   5        486.24        513.12         9.18 o                         
 -11   2   5          0.76          0.97         1.42 o                         
 -10   2   5         34.35         35.58         1.45 o                         
  -9   2   5        405.86        404.02         6.30 o                         
  -8   2   5       1302.32       1272.39        19.33 o                         
  -7   2   5       1864.44       2003.90        31.20 o                         
  -6   2   5          2.79          6.52         0.64 o                         
  -5   2   5        215.81        269.27         3.03 o                         
  -4   2   5       1904.97       2099.09        21.37 o                         
  -3   2   5       1260.07       1195.10        13.18 o                         
  -2   2   5        271.39        362.63         4.87 o                         
  -1   2   5       3050.81       3170.40        40.20 o                         
   0   2   5        595.20        653.20         9.05 o                         
   1   2   5       5204.80       5646.21        81.19 o                         
   3   2   5          3.27          4.11         0.44 o                         
   4   2   5       1173.14       1282.23        14.80 o                         
   5   2   5        263.22        275.27         3.45 o                         
   6   2   5          1.41          1.90         0.64 o                         
   7   2   5         37.73         27.47         1.07 o                         
   8   2   5         28.43         30.33         1.25 o                         
   9   2   5         70.91         53.88         1.83 o                         
  10   2   5         99.14         89.09         2.50 o                         
  11   2   5         10.19          8.11         1.72 o                         
  12   2   5         26.99         27.33         2.06 o                         
  13   2   5        114.45        108.96         3.84 o                         
  14   2   5          0.82          0.73         2.52 o                         
  15   2   5         31.68         26.41         2.97 o                         
 -16   3   5         85.47         83.58         4.08 o                         
 -15   3   5         25.71         26.73         2.41 o                         
 -14   3   5          0.11         -2.00         2.00 o                         
 -13   3   5         58.79         56.95         2.35 o                         
 -12   3   5         11.59         14.20         1.68 o                         
 -11   3   5         56.53         58.63         2.10 o                         
 -10   3   5          4.92          6.27         1.06 o                         
  -9   3   5          9.47          6.08         1.12 o                         
  -8   3   5        200.65        211.25         3.91 o                         
  -7   3   5       1038.25       1068.93        15.57 o                         
  -6   3   5        214.93        227.94         3.01 o                         
  -5   3   5         23.37         34.08         0.65 o                         
  -4   3   5        349.61        419.77         4.52 o                         
  -3   3   5         62.90         79.63         1.06 o                         
  -2   3   5       3002.99       3016.41        35.69 o                         
  -1   3   5        881.02        896.70        10.89 o                         
   0   3   5       1296.28       1418.57        18.06 o                         
   1   3   5       9651.38      10611.85       163.66 o                         
   2   3   5        196.95        205.77         3.08 o                         
   3   3   5       2192.56       2395.00        27.55 o                         
   4   3   5        123.61        159.84         2.11 o                         
   5   3   5       1612.70       1575.71        19.30 o                         
   6   3   5         63.82         71.38         1.33 o                         
   7   3   5         11.78         10.87         1.01 o                         
   8   3   5        258.05        285.40         5.07 o                         
   9   3   5        119.54        109.62         2.48 o                         
  10   3   5         53.41         48.89         1.86 o                         
  11   3   5          0.01          0.28         1.80 o                         
  12   3   5        404.52        413.92         7.39 o                         
  13   3   5         65.29         66.52         3.29 o                         
  14   3   5        119.57        113.66         3.93 o                         
  15   3   5         28.69         21.77         3.05 o                         
 -16   4   5        259.33        273.65         8.36 o                         
 -15   4   5          0.92          0.20         2.37 o                         
 -14   4   5          8.89          4.51         2.05 o                         
 -13   4   5          0.59         -1.85         1.93 o                         
 -12   4   5        423.96        418.93         7.55 o                         
 -11   4   5          0.00          0.81         1.32 o                         
 -10   4   5         56.72         59.20         1.98 o                         
  -9   4   5        228.37        276.99         5.01 o                         
  -8   4   5        640.97        585.80         9.47 o                         
  -7   4   5          0.00          0.87         0.72 o                         
  -6   4   5        772.34        838.40         9.76 o                         
  -5   4   5        322.65        358.24         3.82 o                         
  -4   4   5       2244.71       2328.07        23.31 o                         
  -3   4   5       7815.73       8229.65        86.44 o                         
  -2   4   5         57.14         74.85         1.08 o                         
  -1   4   5         25.11         28.54         0.60 o                         
   0   4   5        662.64        659.92         8.19 o                         
   1   4   5       2713.85       2797.95        38.96 o                         
   2   4   5        312.04        278.52         3.75 o                         
   3   4   5        649.33        625.29         7.53 o                         
   4   4   5        406.18        448.89         5.66 o                         
   5   4   5        129.67        125.23         1.88 o                         
   6   4   5        912.73        900.15        11.68 o                         
   7   4   5         13.44          6.81         1.06 o                         
   8   4   5        224.26        193.29         3.48 o                         
   9   4   5          0.02          1.35         1.24 o                         
  10   4   5         14.50         16.32         1.39 o                         
  11   4   5         62.83         62.98         2.22 o                         
  12   4   5         39.63         35.70         2.12 o                         
  13   4   5          1.94         -1.25         2.42 o                         
  14   4   5        265.81        268.06         6.09 o                         
  15   4   5          4.53          1.38         2.87 o                         
 -16   5   5         26.88         29.62         4.16 o                         
 -15   5   5         31.46         31.67         2.54 o                         
 -14   5   5        293.65        297.13         6.13 o                         
 -13   5   5         18.13         17.63         2.04 o                         
 -12   5   5         88.11         79.07         3.20 o                         
 -11   5   5        116.41        126.71         3.01 o                         
 -10   5   5         75.55        106.65         2.72 o                         
  -9   5   5        238.95        182.46         3.39 o                         
  -8   5   5        216.41        250.69         4.55 o                         
  -7   5   5        936.04        935.10        11.93 o                         
  -6   5   5          0.08          0.36         0.62 o                         
  -5   5   5        230.77        248.06         2.86 o                         
  -4   5   5         98.15        100.95         1.35 o                         
  -3   5   5        223.75        244.84         2.85 o                         
  -2   5   5        723.03        705.29         7.97 o                         
  -1   5   5        130.37        177.01         2.31 o                         
   0   5   5        250.96        237.69         3.24 o                         
   1   5   5        166.34        216.63         3.01 o                         
   2   5   5       1417.09       1559.37        19.61 o                         
   3   5   5         73.97         57.97         1.07 o                         
   4   5   5        224.57        241.12         3.24 o                         
   5   5   5        889.72        930.14        12.35 o                         
   6   5   5         18.15         14.41         0.91 o                         
   7   5   5         45.58         54.63         1.61 o                         
   8   5   5        675.23        668.73        10.36 o                         
   9   5   5          0.00          1.13         1.25 o                         
  10   5   5         63.64         64.18         1.93 o                         
  11   5   5         15.34         12.32         1.72 o                         
  12   5   5         20.19         19.60         2.05 o                         
  13   5   5          0.30         -0.73         2.32 o                         
  14   5   5         69.20         65.27         2.97 o                         
  15   5   5         19.48         14.04         3.09 o                         
 -16   6   5         20.68         17.15         3.05 o                         
 -15   6   5        133.61        141.71         4.24 o                         
 -14   6   5         54.28         46.71         2.75 o                         
 -13   6   5         24.72         21.79         2.08 o                         
 -12   6   5          3.09          6.09         1.60 o                         
 -11   6   5        123.88        130.61         3.81 o                         
 -10   6   5        157.63        143.22         3.04 o                         
  -9   6   5        122.05         94.34         2.00 o                         
  -8   6   5         58.21         43.63         1.33 o                         
  -7   6   5        194.82        162.37         2.43 o                         
  -6   6   5        288.99        274.26         3.67 o                         
  -5   6   5        673.67        702.51         8.48 o                         
  -4   6   5        344.88        391.58         4.60 o                         
  -3   6   5         15.19         15.93         0.53 o                         
  -2   6   5        902.55        941.78        10.92 o                         
  -1   6   5         35.08         28.28         0.74 o                         
   0   6   5       3812.89       3837.27        50.21 o                         
   1   6   5       3044.26       3391.80        40.13 o                         
   2   6   5          2.46          2.28         0.49 o                         
   3   6   5       1955.11       1947.12        26.21 o                         
   4   6   5         22.75         14.45         0.80 o                         
   5   6   5        362.52        339.57         5.10 o                         
   6   6   5        936.85        965.43        13.85 o                         
   7   6   5         26.52         23.90         1.12 o                         
   8   6   5        682.16        695.00        10.74 o                         
   9   6   5         37.39         36.32         1.55 o                         
  10   6   5         13.21         11.90         1.33 o                         
  11   6   5          0.35          0.38         1.75 o                         
  12   6   5         12.23          8.03         2.01 o                         
  13   6   5         31.52         37.47         2.48 o                         
  14   6   5        137.74        124.98         3.76 o                         
 -16   7   5         48.00         56.75         5.14 o                         
 -15   7   5         40.45         36.71         2.81 o                         
 -14   7   5        359.63        378.77         8.94 o                         
 -13   7   5          0.01         -0.78         2.13 o                         
 -12   7   5        227.12        233.18         4.83 o                         
 -11   7   5         95.70         94.65         2.57 o                         
 -10   7   5         82.43         76.81         2.31 o                         
  -9   7   5          6.84          6.87         1.16 o                         
  -8   7   5        709.36        656.49        10.10 o                         
  -7   7   5        556.77        494.32         7.11 o                         
  -6   7   5        121.42        147.80         2.21 o                         
  -5   7   5         20.71         23.30         0.78 o                         
  -4   7   5         57.69         71.10         1.19 o                         
  -3   7   5        132.86        137.16         1.71 o                         
  -2   7   5         56.53         59.26         0.93 o                         
  -1   7   5       1042.96       1125.77        13.00 o                         
   0   7   5          5.63          9.07         0.53 o                         
   1   7   5        374.90        389.09         4.75 o                         
   2   7   5        293.03        281.52         3.82 o                         
   3   7   5         62.24         89.88         1.56 o                         
   4   7   5        113.43        155.90         2.80 o                         
   5   7   5        619.48        551.69         8.96 o                         
   6   7   5       1463.25       1428.56        21.84 o                         
   7   7   5        588.09        595.98         9.22 o                         
   8   7   5          2.97          2.88         1.14 o                         
   9   7   5         17.17         18.17         1.32 o                         
  10   7   5         73.02         73.82         2.30 o                         
  11   7   5         51.99         49.21         2.09 o                         
  12   7   5          7.99          7.83         2.07 o                         
  13   7   5        341.09        355.27         6.94 o                         
  14   7   5          5.42          3.41         2.64 o                         
 -16   8   5         82.86         91.33         5.77 o                         
 -15   8   5         70.01         79.14         3.66 o                         
 -14   8   5        285.32        301.53         6.75 o                         
 -13   8   5         11.89         10.69         2.82 o                         
 -12   8   5         82.08         86.43         2.67 o                         
 -11   8   5        127.60        119.96         2.48 o                         
 -10   8   5         55.94         64.34         1.79 o                         
  -9   8   5         72.50         71.18         1.86 o                         
  -8   8   5         66.81         51.63         1.50 o                         
  -7   8   5         49.64         37.31         1.31 o                         
  -6   8   5        204.71        209.11         3.41 o                         
  -5   8   5        197.59        190.22         2.82 o                         
  -4   8   5         35.30         43.01         0.91 o                         
  -3   8   5        102.43        133.04         1.84 o                         
  -2   8   5        242.97        243.96         2.87 o                         
  -1   8   5         73.10         86.13         1.29 o                         
   0   8   5       1215.81       1173.62        15.18 o                         
   1   8   5        146.22        160.93         2.39 o                         
   2   8   5          0.00          1.60         0.51 o                         
   3   8   5         52.48         54.25         1.20 o                         
   4   8   5        733.18        693.86        10.30 o                         
   5   8   5          9.39          8.16         1.05 o                         
   6   8   5         56.55         50.37         1.61 o                         
   7   8   5         20.08         15.96         1.11 o                         
   8   8   5         10.12         10.92         1.17 o                         
   9   8   5        261.25        258.86         4.89 o                         
  10   8   5          3.20          1.56         1.54 o                         
  11   8   5        159.60        166.71         4.06 o                         
  12   8   5          3.34          1.02         2.16 o                         
  13   8   5         10.59          8.19         2.58 o                         
  14   8   5        128.29        123.81         4.47 o                         
 -16   9   5          6.59          3.72         3.61 o                         
 -15   9   5          0.00          0.00         2.87 o                         
 -14   9   5         47.63         51.16         4.49 o                         
 -13   9   5          3.40          3.90         2.53 o                         
 -12   9   5          7.68          8.73         1.98 o                         
 -11   9   5         48.05         45.42         2.13 o                         
 -10   9   5         46.86         43.20         1.57 o                         
  -9   9   5        132.33        104.55         2.34 o                         
  -8   9   5       1087.36        963.32        14.80 o                         
  -7   9   5        388.72        328.55         6.49 o                         
  -6   9   5          1.35          2.82         0.82 o                         
  -5   9   5        137.43        129.35         2.01 o                         
  -4   9   5          3.82          4.29         0.60 o                         
  -3   9   5       1139.05       1159.36        16.15 o                         
  -2   9   5          0.26          1.44         0.44 o                         
  -1   9   5        598.02        643.16         8.75 o                         
   0   9   5         11.42         14.39         0.59 o                         
   1   9   5        405.19        415.47         5.67 o                         
   2   9   5         20.03         18.50         0.73 o                         
   3   9   5        297.76        312.48         4.73 o                         
   4   9   5        183.67        211.87         3.58 o                         
   5   9   5          4.09          3.14         0.86 o                         
   6   9   5        310.81        276.28         4.32 o                         
   7   9   5         73.75         66.61         2.14 o                         
   8   9   5         93.31         98.77         2.41 o                         
   9   9   5        300.12        299.98         5.59 o                         
  10   9   5          2.76          3.39         1.63 o                         
  11   9   5         10.67         10.01         1.95 o                         
  12   9   5         99.36         94.04         3.20 o                         
  13   9   5         70.20         75.86         4.17 o                         
  14   9   5         12.61          6.06         2.76 o                         
 -15  10   5         39.85         43.37         3.82 o                         
 -14  10   5         17.62         22.02         3.83 o                         
 -13  10   5       1154.34       1219.15        32.00 o                         
 -12  10   5         11.45          8.94         2.04 o                         
 -11  10   5         39.85         33.91         1.85 o                         
 -10  10   5         48.67         45.54         2.00 o                         
  -9  10   5        131.67        119.87         2.77 o                         
  -8  10   5        188.06        194.35         4.29 o                         
  -7  10   5       1255.14       1104.92        16.57 o                         
  -6  10   5         61.67         68.55         1.67 o                         
  -5  10   5        110.82        140.75         2.67 o                         
  -4  10   5        787.08        736.39        10.29 o                         
  -3  10   5        201.25        212.38         3.32 o                         
  -2  10   5        279.34        255.10         3.46 o                         
  -1  10   5       1563.61       1608.06        22.14 o                         
   0  10   5         28.69         40.21         0.85 o                         
   1  10   5        454.10        450.06         6.02 o                         
   2  10   5        319.26        304.92         4.33 o                         
   3  10   5        307.94        294.86         4.47 o                         
   4  10   5        181.61        148.57         2.86 o                         
   5  10   5        610.69        616.31         9.70 o                         
   6  10   5         59.91         50.83         1.70 o                         
   7  10   5          0.43          1.09         1.24 o                         
   8  10   5          4.11          5.05         1.32 o                         
   9  10   5        105.92        109.35         2.66 o                         
  10  10   5        270.68        270.25         6.83 o                         
  11  10   5         48.04         50.62         2.41 o                         
  12  10   5         28.79         28.67         2.46 o                         
  13  10   5          9.97          7.52         2.71 o                         
  14  10   5         44.71         47.01         3.22 o                         
 -15  11   5         28.86         32.15         3.91 o                         
 -14  11   5          5.59          5.92         3.38 o                         
 -13  11   5        201.20        203.31         7.97 o                         
 -12  11   5        152.98        160.68         4.45 o                         
 -11  11   5        112.35        113.24         3.06 o                         
 -10  11   5        280.21        295.75         5.65 o                         
  -9  11   5          2.62          2.37         1.46 o                         
  -8  11   5        136.32         96.93         2.65 o                         
  -7  11   5       1113.77        995.72        14.25 o                         
  -6  11   5       1363.93       1337.86        20.14 o                         
  -5  11   5       1686.83       1617.66        22.08 o                         
  -4  11   5         96.32         86.76         1.80 o                         
  -3  11   5        697.61        617.00         9.13 o                         
  -2  11   5         36.42         36.14         0.87 o                         
  -1  11   5         59.32         61.69         1.30 o                         
   0  11   5        179.18        146.98         2.18 o                         
   1  11   5          0.82          2.19         0.59 o                         
   2  11   5         84.42         74.70         1.37 o                         
   3  11   5          8.92         24.34         0.97 o                         
   4  11   5        143.73        132.50         2.83 o                         
   5  11   5         41.08         40.91         1.40 o                         
   6  11   5        197.45        194.25         3.50 o                         
   7  11   5        157.45        165.38         3.53 o                         
   8  11   5          6.05          2.56         1.39 o                         
   9  11   5        537.37        544.61         8.92 o                         
  10  11   5        198.93        194.16         5.64 o                         
  11  11   5          7.84          9.78         2.15 o                         
  12  11   5          5.09          5.02         2.48 o                         
  13  11   5         19.68         18.95         2.70 o                         
 -15  12   5          1.36         -3.58         3.58 o                         
 -14  12   5          2.96          3.51         3.79 o                         
 -13  12   5         16.78         11.41         3.10 o                         
 -12  12   5          1.23         -2.38         2.60 o                         
 -11  12   5         19.24         17.65         2.02 o                         
 -10  12   5         80.84         82.58         2.96 o                         
  -9  12   5         32.64         31.17         1.88 o                         
  -8  12   5         86.24         84.23         3.29 o                         
  -7  12   5        907.52        802.30        12.75 o                         
  -6  12   5          0.08          0.36         1.06 o                         
  -5  12   5        589.67        480.98         6.89 o                         
  -4  12   5       2024.99       1968.93        30.76 o                         
  -3  12   5        406.50        411.07         6.39 o                         
  -2  12   5        344.43        313.88         5.82 o                         
  -1  12   5       3428.26       3214.75        40.19 o                         
   0  12   5          6.55          6.22         0.65 o                         
   1  12   5        195.27        211.47         2.93 o                         
   2  12   5        279.89        233.13         3.54 o                         
   3  12   5       1172.28       1046.18        14.24 o                         
   4  12   5         66.86         81.83         2.20 o                         
   5  12   5         29.01         30.39         1.98 o                         
   6  12   5        196.41        201.43         3.56 o                         
   7  12   5          4.21          3.69         1.45 o                         
   8  12   5         43.48         38.94         2.36 o                         
   9  12   5         25.27         20.86         1.71 o                         
  10  12   5          3.40          3.70         1.85 o                         
  11  12   5        160.33        154.78         3.96 o                         
  12  12   5          2.18         -1.32         2.51 o                         
  13  12   5          0.17         -2.80         2.80 o                         
 -14  13   5          8.72          5.58         3.82 o                         
 -13  13   5         11.67          8.57         3.18 o                         
 -12  13   5         10.53          8.85         2.96 o                         
 -11  13   5         64.19         67.33         3.06 o                         
 -10  13   5        278.10        292.35         6.35 o                         
  -9  13   5          7.57          5.12         1.66 o                         
  -8  13   5          3.02          4.73         1.36 o                         
  -7  13   5          0.28          1.01         1.16 o                         
  -6  13   5          0.01         -1.12         1.12 o                         
  -5  13   5        364.08        371.39         6.01 o                         
  -4  13   5         29.27         27.59         1.14 o                         
  -3  13   5        317.23        305.52         5.11 o                         
  -2  13   5        289.89        278.84         5.36 o                         
  -1  13   5        314.61        290.78         5.04 o                         
   0  13   5        255.92        205.75         2.84 o                         
   1  13   5        781.28        792.73         9.81 o                         
   2  13   5        206.71        197.29         3.37 o                         
   3  13   5        341.24        289.45         5.18 o                         
   4  13   5         57.17         50.48         1.72 o                         
   5  13   5        112.44        109.07         2.46 o                         
   6  13   5        397.15        403.63         6.48 o                         
   7  13   5         63.27         58.16         2.99 o                         
   8  13   5        276.72        283.67         5.77 o                         
   9  13   5        186.28        179.64         3.81 o                         
  10  13   5         77.43         75.42         2.53 o                         
  11  13   5         81.56         89.13         3.31 o                         
  12  13   5        208.33        220.43         7.02 o                         
  13  13   5        102.20        105.06         4.12 o                         
 -14  14   5         84.68         80.60         4.73 o                         
 -13  14   5        131.17        112.50         6.47 o                         
 -12  14   5         40.26         34.88         3.11 o                         
 -11  14   5        251.33        254.94         9.87 o                         
 -10  14   5         23.08         21.64         2.07 o                         
  -9  14   5        208.99        223.82         6.50 o                         
  -8  14   5        105.22         95.14         2.43 o                         
  -7  14   5          2.66          1.56         1.28 o                         
  -6  14   5         61.29         67.62         1.86 o                         
  -5  14   5         78.73         61.22         1.90 o                         
  -4  14   5        363.26        336.21         5.55 o                         
  -3  14   5        145.21        135.13         3.01 o                         
  -2  14   5        331.55        322.58         5.69 o                         
  -1  14   5         18.13         17.64         0.94 o                         
   0  14   5        156.95        139.13         2.99 o                         
   1  14   5       3851.01       3646.11        49.99 o                         
   2  14   5        110.25         79.27         1.49 o                         
   3  14   5         91.87        104.98         2.27 o                         
   4  14   5         15.92         21.32         1.38 o                         
   5  14   5        205.98        201.89         4.65 o                         
   6  14   5        121.85        122.48         3.67 o                         
   7  14   5         93.11        104.49         2.90 o                         
   8  14   5        148.39        159.50         5.04 o                         
   9  14   5          5.18          7.64         1.85 o                         
  10  14   5          8.24         10.11         2.13 o                         
  11  14   5         54.20         58.07         3.06 o                         
  12  14   5         61.80         62.90         3.11 o                         
 -14  15   5         59.05         51.95         4.59 o                         
 -13  15   5          2.48         -3.14         3.14 o                         
 -12  15   5        174.54        179.21         6.94 o                         
 -11  15   5          3.39          0.64         2.41 o                         
 -10  15   5         22.20         13.78         2.32 o                         
  -9  15   5         64.68         65.25         3.19 o                         
  -8  15   5         31.10         28.29         1.79 o                         
  -7  15   5        197.28        196.10         5.33 o                         
  -6  15   5          2.59          4.29         1.34 o                         
  -5  15   5        350.89        345.90         7.57 o                         
  -4  15   5         12.47          8.86         1.15 o                         
  -3  15   5        291.19        270.01         3.80 o                         
  -2  15   5         74.83         78.11         2.23 o                         
  -1  15   5        724.07        676.61         9.64 o                         
   0  15   5         12.79         16.63         1.04 o                         
   1  15   5        502.43        467.72        11.80 o                         
   2  15   5          3.37          1.35         0.72 o                         
   3  15   5        457.12        422.43         7.54 o                         
   4  15   5         25.53         30.07         1.26 o                         
   5  15   5        799.35        801.45        13.71 o                         
   6  15   5          5.31          5.46         1.43 o                         
   7  15   5          0.94          0.55         1.64 o                         
   8  15   5         25.15         26.65         2.11 o                         
   9  15   5          4.97          5.47         1.95 o                         
  10  15   5          8.83         10.38         2.19 o                         
  11  15   5         46.27         45.30         2.75 o                         
  12  15   5        281.76        290.01        10.61 o                         
 -13  16   5         53.81         50.57         3.67 o                         
 -12  16   5         60.90         60.26         3.42 o                         
 -11  16   5        221.92        240.45         8.95 o                         
 -10  16   5        125.53        118.46         6.09 o                         
  -9  16   5        224.78        235.76         8.53 o                         
  -8  16   5         68.36         77.40         3.50 o                         
  -7  16   5          7.85          9.33         1.41 o                         
  -6  16   5         97.68         89.34         2.53 o                         
  -5  16   5         21.75         26.48         1.51 o                         
  -4  16   5        107.38        101.87         2.39 o                         
  -3  16   5          6.50         10.46         1.51 o                         
  -2  16   5         10.79         11.51         0.80 o                         
  -1  16   5         19.45         26.38         1.19 o                         
   0  16   5        371.54        383.96         5.67 o                         
   1  16   5         26.33         20.67         1.21 o                         
   2  16   5        224.85        197.98         3.56 o                         
   3  16   5        124.71        117.07         2.69 o                         
   4  16   5        358.25        352.97         6.43 o                         
   5  16   5          0.37          0.38         1.30 o                         
   6  16   5        479.95        475.23         8.68 o                         
   7  16   5        254.72        251.38         6.08 o                         
   8  16   5         97.91         94.92         3.05 o                         
   9  16   5         57.48         52.71         2.47 o                         
  10  16   5        341.62        370.53        10.76 o                         
  11  16   5          2.14          1.68         2.80 o                         
  12  16   5         11.28         16.01         3.34 o                         
 -13  17   5         20.17         24.34         3.92 o                         
 -12  17   5         44.39         42.47         4.28 o                         
 -11  17   5          3.25          3.66         2.83 o                         
 -10  17   5         95.41         90.84         3.84 o                         
  -9  17   5        561.00        562.70        16.12 o                         
  -8  17   5         22.25         27.65         2.09 o                         
  -7  17   5         33.25         29.65         1.72 o                         
  -6  17   5          1.10          0.54         1.46 o                         
  -5  17   5        354.86        386.37         7.38 o                         
  -4  17   5          1.09          0.69         1.27 o                         
  -3  17   5         56.98         69.47         2.15 o                         
  -2  17   5        609.54        589.60         8.10 o                         
  -1  17   5         22.08         24.53         1.29 o                         
   0  17   5        209.96        230.97         4.06 o                         
   1  17   5        489.72        464.52         8.57 o                         
   2  17   5        170.68        165.51         3.07 o                         
   3  17   5          9.17          8.77         1.28 o                         
   4  17   5        197.63        204.94         4.92 o                         
   5  17   5        113.79        119.75         3.07 o                         
   6  17   5         32.04         36.29         2.03 o                         
   7  17   5         10.95          9.45         1.90 o                         
   8  17   5          7.38         11.94         2.24 o                         
   9  17   5          2.38          3.37         2.43 o                         
  10  17   5        122.38        126.28         6.62 o                         
  11  17   5         17.84         21.88         3.23 o                         
 -12  18   5        302.49        317.33        15.01 o                         
 -11  18   5          3.01          2.77         3.17 o                         
 -10  18   5         98.21        103.46         7.42 o                         
  -9  18   5        259.09        274.04         7.09 o                         
  -8  18   5        179.76        182.26         6.55 o                         
  -7  18   5        339.11        334.62         6.70 o                         
  -6  18   5          5.53          7.51         1.74 o                         
  -5  18   5         83.38         95.71         3.06 o                         
  -4  18   5        175.94        189.39         4.18 o                         
  -3  18   5         19.95         21.58         1.67 o                         
  -2  18   5          4.10          6.81         1.50 o                         
  -1  18   5         23.41         20.46         1.57 o                         
   0  18   5        141.58        135.67         2.91 o                         
   1  18   5         17.24         12.50         1.46 o                         
   2  18   5         26.29         28.64         1.58 o                         
   3  18   5         16.22         17.51         1.67 o                         
   4  18   5          3.18          4.57         1.70 o                         
   5  18   5         26.86         26.78         2.01 o                         
   6  18   5         78.37         81.03         2.92 o                         
   7  18   5          1.45          0.90         2.12 o                         
   8  18   5          1.33         -2.57         2.57 o                         
   9  18   5        114.17        126.26         4.58 o                         
  10  18   5         31.22         38.29         3.28 o                         
  11  18   5          0.94          1.59         3.17 o                         
 -12  19   5         91.59         98.96         4.93 o                         
 -11  19   5          0.86         -1.14         3.37 o                         
 -10  19   5         22.45         23.81         3.54 o                         
  -9  19   5        104.49        102.18         4.53 o                         
  -8  19   5         78.16         88.63         4.41 o                         
  -7  19   5         19.43         11.73         2.09 o                         
  -6  19   5        204.97        212.61         6.03 o                         
  -5  19   5          0.33          0.67         1.90 o                         
  -4  19   5         95.84         97.02         2.87 o                         
  -3  19   5         69.24         73.23         2.28 o                         
  -2  19   5          0.56          5.18         1.60 o                         
  -1  19   5         59.87         67.82         2.03 o                         
   0  19   5        275.44        276.46         5.69 o                         
   1  19   5         17.50         19.29         1.47 o                         
   2  19   5          6.67          9.11         1.50 o                         
   3  19   5        401.20        410.99         7.65 o                         
   4  19   5         15.98         18.85         1.82 o                         
   5  19   5          0.32         -1.29         1.91 o                         
   6  19   5         14.72         13.35         2.21 o                         
   7  19   5          5.02          1.75         2.32 o                         
   8  19   5          4.27          6.55         2.54 o                         
   9  19   5         97.32        121.24         5.79 o                         
  10  19   5        118.06        121.82         5.46 o                         
 -11  20   5        118.56        142.66         8.77 o                         
 -10  20   5          0.55         -0.98         3.53 o                         
  -9  20   5        175.15        187.02         7.98 o                         
  -8  20   5        359.49        378.01        10.64 o                         
  -7  20   5         97.64        103.15         4.36 o                         
  -6  20   5         79.45         76.26         2.80 o                         
  -5  20   5         66.11         72.14         3.28 o                         
  -4  20   5        586.11        632.94        11.62 o                         
  -3  20   5         28.92         30.90         1.87 o                         
  -2  20   5        303.12        304.90         5.47 o                         
  -1  20   5        135.30        137.33         3.51 o                         
   0  20   5        310.57        307.85         6.95 o                         
   1  20   5        140.30        135.47         3.31 o                         
   2  20   5          0.38         -0.52         1.62 o                         
   3  20   5        319.35        325.38         6.14 o                         
   4  20   5          8.02          5.27         1.77 o                         
   5  20   5         56.18         56.98         2.72 o                         
   6  20   5        127.74        121.27         3.62 o                         
   7  20   5         94.56        100.53         3.90 o                         
   8  20   5        284.45        310.57        10.34 o                         
   9  20   5          1.94          1.76         2.82 o                         
  10  20   5          9.73          8.59         3.15 o                         
 -11  21   5         40.60         37.90         4.24 o                         
 -10  21   5         56.26         59.69         4.92 o                         
  -9  21   5         17.46         16.37         2.89 o                         
  -8  21   5        171.02        163.12         4.67 o                         
  -7  21   5        157.65        177.66         8.02 o                         
  -6  21   5        207.33        208.72         5.39 o                         
  -5  21   5          0.28          1.44         2.03 o                         
  -4  21   5        150.47        152.97         4.55 o                         
  -3  21   5          2.70          5.46         1.84 o                         
  -2  21   5         84.73         77.94         2.47 o                         
  -1  21   5        195.47        195.21         4.30 o                         
   0  21   5          3.70          2.70         1.87 o                         
   1  21   5         11.10          5.61         1.73 o                         
   2  21   5        257.98        257.06         6.49 o                         
   3  21   5        154.56        158.67         4.75 o                         
   4  21   5        243.30        256.89         7.30 o                         
   5  21   5         24.23         25.12         2.28 o                         
   6  21   5          2.79          0.98         2.16 o                         
   7  21   5         48.69         47.46         2.84 o                         
   8  21   5         76.91         83.10         3.78 o                         
   9  21   5         51.03         54.17         3.38 o                         
 -10  22   5          8.05          2.92         4.12 o                         
  -9  22   5          1.62         -0.33         2.72 o                         
  -8  22   5          3.35          1.29         2.73 o                         
  -7  22   5         21.20         21.47         2.72 o                         
  -6  22   5          7.02          7.06         2.27 o                         
  -5  22   5          0.48         -1.03         2.18 o                         
  -4  22   5         86.29         82.67         3.07 o                         
  -3  22   5         62.84         61.33         2.45 o                         
  -2  22   5          6.49          2.23         1.91 o                         
  -1  22   5         72.39         71.02         2.63 o                         
   0  22   5        148.71        134.65         3.87 o                         
   1  22   5          1.55         -0.40         2.08 o                         
   2  22   5         68.07         65.19         2.47 o                         
   3  22   5         94.21         85.57         2.68 o                         
   4  22   5          3.52          1.24         2.13 o                         
   5  22   5         34.36         31.26         2.51 o                         
   6  22   5         93.67        103.72         4.22 o                         
   7  22   5         31.86         30.64         2.81 o                         
   8  22   5         35.44         36.41         3.34 o                         
  -9  23   5         27.75         25.73         3.02 o                         
  -8  23   5         20.78         20.33         2.85 o                         
  -7  23   5          0.16         -2.62         2.62 o                         
  -6  23   5        166.05        166.35         5.60 o                         
  -5  23   5          0.15          3.91         2.30 o                         
  -4  23   5        396.41        393.66         8.77 o                         
  -3  23   5         18.34         16.00         2.00 o                         
  -2  23   5          0.04         -1.58         2.10 o                         
  -1  23   5          0.94         -1.18         1.99 o                         
   0  23   5         24.19         21.54         2.35 o                         
   1  23   5         21.41         14.55         2.18 o                         
   2  23   5        260.87        272.31        10.06 o                         
   3  23   5         73.93         70.82         3.22 o                         
   4  23   5         97.78         97.47         4.98 o                         
   5  23   5        103.08        107.07         5.94 o                         
   6  23   5          0.32         -2.85         2.85 o                         
   7  23   5         33.97         45.17         3.35 o                         
  -8  24   5         19.62         17.01         2.88 o                         
  -7  24   5        244.72        261.20         7.93 o                         
  -6  24   5        382.01        410.97        11.72 o                         
  -5  24   5         14.03         17.49         2.42 o                         
  -4  24   5        148.89        143.79         4.30 o                         
  -3  24   5         17.20         17.12         2.23 o                         
  -2  24   5          4.03          4.28         2.17 o                         
  -1  24   5        269.19        262.18         8.19 o                         
   0  24   5         12.25          8.52         2.36 o                         
   1  24   5          0.39         -2.13         2.19 o                         
   2  24   5         24.67         25.36         2.60 o                         
   3  24   5        105.39        106.51         5.86 o                         
   4  24   5         19.40         18.26         2.63 o                         
   5  24   5         45.83         49.63         3.14 o                         
   6  24   5         90.38         83.76         4.18 o                         
  -7  25   5         34.30         40.61         3.04 o                         
  -6  25   5         22.06         23.82         2.69 o                         
  -5  25   5         14.96         11.26         2.46 o                         
  -4  25   5        283.16        287.41         6.72 o                         
  -3  25   5         30.70         27.68         2.63 o                         
  -2  25   5        141.49        138.70         4.40 o                         
  -1  25   5          2.91          0.84         2.69 o                         
   0  25   5         20.28         11.63         2.83 o                         
   1  25   5         14.96         14.49         2.81 o                         
   2  25   5         86.55         83.89         4.22 o                         
   3  25   5         57.02         51.35         3.29 o                         
   4  25   5          0.51         -0.52         2.66 o                         
   5  25   5         28.13         26.41         2.95 o                         
  -5  26   5         45.95         40.40         4.03 o                         
  -4  26   5         32.97         33.83         3.07 o                         
  -3  26   5        302.05        301.47         8.71 o                         
  -2  26   5          6.02         10.04         2.76 o                         
  -1  26   5         54.13         50.25         3.57 o                         
   0  26   5          1.92         -0.28         3.22 o                         
   1  26   5          0.62          1.13         3.13 o                         
   2  26   5          2.90          0.58         2.65 o                         
   3  26   5          3.06          0.72         2.68 o                         
  -2  27   5          7.41          5.85         3.03 o                         
  -1  27   5          6.36          6.73         3.19 o                         
   0  27   5        104.62        106.62         4.73 o                         
 -16   0   6          3.28          1.98         3.71 o                         
 -14   0   6        827.43        849.93        21.88 o                         
 -12   0   6        279.34        317.70        10.26 o                         
 -10   0   6         24.14          7.23         1.67 o                         
  -8   0   6       1359.73       1457.27        30.76 o                         
  -6   0   6       1560.20       1716.14        30.54 o                         
  -4   0   6        386.41        474.07         7.09 o                         
  -2   0   6       2916.98       2682.81        42.93 o                         
   0   0   6       5457.17       5337.36       124.00 o                         
   2   0   6       1837.54       2057.94        37.54 o                         
   4   0   6       1921.54       1990.31        34.14 o                         
   6   0   6         88.00         82.27         2.08 o                         
   8   0   6         18.71         41.38         2.81 o                         
  10   0   6        954.84        952.66        23.39 o                         
  12   0   6         53.64         61.85         3.66 o                         
  14   0   6        201.49        216.34         7.88 o                         
 -17   1   6          2.90          1.09         2.89 o                         
 -16   1   6         62.91         71.84         3.61 o                         
 -15   1   6         97.74        103.29         3.67 o                         
 -14   1   6         53.70         55.27         2.91 o                         
 -13   1   6        290.49        289.98         6.97 o                         
 -12   1   6          1.10         -1.56         1.56 o                         
 -11   1   6        115.94        107.54         2.44 o                         
 -10   1   6         11.88         15.26         1.21 o                         
  -9   1   6         80.75         98.47         2.23 o                         
  -8   1   6       1597.27       1676.68        24.41 o                         
  -7   1   6        806.49        799.72        11.51 o                         
  -6   1   6         17.52         15.84         0.69 o                         
  -5   1   6          0.01          1.06         0.45 o                         
  -4   1   6        493.45        502.13         5.08 o                         
  -3   1   6       6472.47       6773.41        71.02 o                         
  -1   1   6       4545.29       4717.36        59.93 o                         
   0   1   6        815.57        808.92        11.90 o                         
   1   1   6       3730.09       3955.60        55.42 o                         
   2   1   6       2113.35       2221.09        28.14 o                         
   3   1   6       1942.14       2038.38        22.78 o                         
   4   1   6       1752.95       1935.18        23.12 o                         
   5   1   6       1990.83       2112.20        26.52 o                         
   6   1   6          6.64          5.31         0.68 o                         
   7   1   6          0.20          0.00         0.76 o                         
   8   1   6        104.05         92.02         2.31 o                         
   9   1   6        309.02        285.16         5.34 o                         
  10   1   6         58.51         51.34         2.17 o                         
  11   1   6          0.33         -0.45         1.70 o                         
  12   1   6          9.05          7.25         2.14 o                         
  13   1   6         27.13         31.84         2.47 o                         
  14   1   6          0.24         -0.55         2.79 o                         
 -16   2   6          1.00         -1.87         2.88 o                         
 -15   2   6         11.99          8.71         2.50 o                         
 -14   2   6          6.32          2.19         2.25 o                         
 -13   2   6        184.60        219.77         5.55 o                         
 -12   2   6         17.97         13.16         1.67 o                         
 -11   2   6          3.96          2.40         1.43 o                         
 -10   2   6         39.25         25.26         1.40 o                         
  -9   2   6        170.80        176.79         3.24 o                         
  -8   2   6       2503.63       2488.50        37.56 o                         
  -7   2   6         86.94         92.94         1.90 o                         
  -6   2   6         39.56         38.83         0.89 o                         
  -5   2   6        199.21        168.53         1.90 o                         
  -4   2   6        249.78        276.92         3.11 o                         
  -3   2   6          7.84          5.41         0.48 o                         
  -2   2   6       1658.43       1724.36        21.15 o                         
  -1   2   6        710.62        611.49         8.01 o                         
   0   2   6        626.02        797.43        12.13 o                         
   1   2   6       1631.33       1828.09        28.29 o                         
   2   2   6       1351.11       1587.86        20.14 o                         
   3   2   6       1949.81       2168.45        24.71 o                         
   4   2   6       4659.04       4903.11        58.99 o                         
   5   2   6        322.88        322.38         4.23 o                         
   6   2   6        332.21        312.26         4.51 o                         
   7   2   6        216.16        203.09         3.51 o                         
   8   2   6        861.41        805.94        12.92 o                         
   9   2   6         10.41         16.29         1.55 o                         
  10   2   6         78.21         79.29         2.57 o                         
  11   2   6          0.01         -0.10         1.82 o                         
  12   2   6          4.66          1.31         1.84 o                         
  13   2   6          6.79          7.10         2.50 o                         
  14   2   6        176.12        171.62         5.74 o                         
 -16   3   6         63.74         71.44         4.16 o                         
 -15   3   6         27.00         30.45         2.60 o                         
 -14   3   6        117.37        120.09         3.50 o                         
 -13   3   6        332.15        348.29         6.99 o                         
 -12   3   6         70.50         66.23         2.43 o                         
 -11   3   6          3.27          2.45         1.49 o                         
 -10   3   6         26.72         35.84         1.46 o                         
  -9   3   6        168.67        145.30         3.05 o                         
  -8   3   6        355.25        317.77         5.73 o                         
  -7   3   6          5.39          3.55         0.94 o                         
  -6   3   6         21.79         26.22         0.75 o                         
  -5   3   6       6585.83       6879.33        73.25 o                         
  -4   3   6          1.99          3.79         0.50 o                         
  -3   3   6       2635.69       2741.99        27.99 o                         
  -2   3   6        211.41        225.05         2.82 o                         
  -1   3   6        410.76        414.59         5.30 o                         
   0   3   6       5114.90       5665.54        76.92 o                         
   1   3   6         42.50         31.80         0.83 o                         
   2   3   6       1479.99       1510.97        19.02 o                         
   3   3   6        188.92        179.92         2.45 o                         
   4   3   6         17.34         20.14         0.63 o                         
   5   3   6         36.23         30.84         0.86 o                         
   6   3   6        341.26        371.64         5.25 o                         
   7   3   6         90.76         92.03         1.97 o                         
   8   3   6         66.55         63.34         1.90 o                         
   9   3   6         80.98         80.95         2.26 o                         
  10   3   6          4.79          6.14         1.56 o                         
  11   3   6         41.88         45.66         2.57 o                         
  12   3   6        162.98        173.67         4.45 o                         
  13   3   6          5.29          7.54         2.44 o                         
  14   3   6          1.17          0.31         2.53 o                         
 -16   4   6         24.90         32.18         3.26 o                         
 -15   4   6         14.91         15.13         2.45 o                         
 -14   4   6          3.52          2.51         2.02 o                         
 -13   4   6         30.95         24.62         2.07 o                         
 -12   4   6          0.14          2.40         1.69 o                         
 -11   4   6        161.94        154.76         3.27 o                         
 -10   4   6         35.35         38.69         1.53 o                         
  -9   4   6       1204.17       1159.47        18.65 o                         
  -8   4   6       1031.98       1034.63        16.40 o                         
  -7   4   6        948.66        915.56        11.74 o                         
  -6   4   6        398.24        447.83         5.27 o                         
  -5   4   6          1.81          7.21         0.55 o                         
  -4   4   6       1235.53       1562.25        16.98 o                         
  -3   4   6         34.35         29.16         0.76 o                         
  -2   4   6         14.45         18.50         0.52 o                         
  -1   4   6        117.20        115.94         1.65 o                         
   0   4   6        548.45        620.65         7.93 o                         
   1   4   6        187.93        263.99         3.88 o                         
   2   4   6        363.12        411.88         5.70 o                         
   3   4   6        271.69        295.96         4.03 o                         
   4   4   6        666.98        643.90         8.53 o                         
   5   4   6          5.43          1.79         0.68 o                         
   6   4   6         42.78         44.22         1.11 o                         
   7   4   6        324.12        305.75         5.28 o                         
   8   4   6          0.12          1.25         1.18 o                         
   9   4   6        116.92        116.77         2.74 o                         
  10   4   6        149.64        140.68         3.18 o                         
  11   4   6         30.51         31.21         2.14 o                         
  12   4   6         33.06         32.97         2.26 o                         
  13   4   6          7.19          5.75         2.45 o                         
  14   4   6          1.99         -1.80         2.55 o                         
 -16   5   6          4.04          6.14         3.21 o                         
 -15   5   6         22.48         20.22         2.54 o                         
 -14   5   6        277.05        293.57         6.81 o                         
 -13   5   6         19.97         15.65         2.04 o                         
 -12   5   6         39.02         37.68         2.09 o                         
 -11   5   6         29.88         26.56         1.91 o                         
 -10   5   6         50.02         44.47         1.69 o                         
  -9   5   6         29.53         30.49         1.29 o                         
  -8   5   6         29.77         41.42         1.53 o                         
  -7   5   6        384.95        369.39         4.68 o                         
  -6   5   6          4.45          7.21         0.55 o                         
  -5   5   6        326.95        372.23         4.80 o                         
  -4   5   6        391.46        413.41         4.73 o                         
  -3   5   6        224.77        228.37         2.72 o                         
  -2   5   6         70.96         70.88         1.05 o                         
  -1   5   6         69.32         70.14         1.17 o                         
   0   5   6        523.91        503.32         6.62 o                         
   1   5   6        194.77        213.56         3.02 o                         
   2   5   6        120.29        118.21         1.73 o                         
   3   5   6        136.25        110.30         1.81 o                         
   4   5   6       1317.00       1336.12        18.68 o                         
   5   5   6        210.02        205.30         3.15 o                         
   6   5   6         48.15         32.50         1.25 o                         
   7   5   6         40.75         41.77         1.36 o                         
   8   5   6        140.64        125.63         2.63 o                         
   9   5   6        269.14        269.81         4.93 o                         
  10   5   6          2.36          2.91         1.43 o                         
  11   5   6        261.17        267.64         5.64 o                         
  12   5   6          3.98          4.03         2.00 o                         
  13   5   6          9.79          6.85         2.45 o                         
  14   5   6        109.03        103.39         3.77 o                         
 -16   6   6         10.54         11.63         3.24 o                         
 -15   6   6          2.66          3.29         2.52 o                         
 -14   6   6         65.81         72.54         3.26 o                         
 -13   6   6         51.55         48.15         2.25 o                         
 -12   6   6         89.35         92.57         2.62 o                         
 -11   6   6        290.65        273.01         5.33 o                         
 -10   6   6         82.28         83.14         3.17 o                         
  -9   6   6        454.90        394.99         8.75 o                         
  -8   6   6          4.09          1.51         0.92 o                         
  -7   6   6        247.20        211.77         2.91 o                         
  -6   6   6         44.84         35.79         0.89 o                         
  -5   6   6        957.50        973.60        12.48 o                         
  -4   6   6        143.51        122.87         1.78 o                         
  -3   6   6        523.17        546.10         5.90 o                         
  -2   6   6       2546.54       2545.47        29.28 o                         
  -1   6   6        620.18        585.42         7.34 o                         
   0   6   6       1019.59       1109.99        14.74 o                         
   1   6   6          9.49          2.73         0.47 o                         
   2   6   6          1.22          9.89         0.57 o                         
   3   6   6          2.14          0.91         0.55 o                         
   4   6   6         99.01         95.11         1.71 o                         
   5   6   6          5.83          4.03         0.76 o                         
   6   6   6       1147.47       1132.49        16.03 o                         
   7   6   6         19.34         21.57         1.17 o                         
   8   6   6          9.73         11.53         1.20 o                         
   9   6   6        153.31        164.91         3.40 o                         
  10   6   6         83.76         80.86         3.11 o                         
  11   6   6        436.17        446.18         8.16 o                         
  12   6   6         22.16         24.51         2.37 o                         
  13   6   6          5.56          4.97         2.26 o                         
  14   6   6          9.92         10.65         2.68 o                         
 -16   7   6        149.87        154.50         7.30 o                         
 -15   7   6         75.32         74.24         3.48 o                         
 -14   7   6          1.52         -0.86         2.75 o                         
 -13   7   6          4.36          2.52         2.04 o                         
 -12   7   6         75.49         80.41         2.55 o                         
 -11   7   6         59.21         49.78         2.03 o                         
 -10   7   6        422.15        384.06         6.66 o                         
  -9   7   6        130.42        142.20         3.50 o                         
  -8   7   6         19.05         21.26         1.52 o                         
  -7   7   6        232.01        198.60         3.52 o                         
  -6   7   6         12.50         11.44         0.72 o                         
  -5   7   6         11.30         13.89         0.71 o                         
  -4   7   6          4.07          5.84         0.59 o                         
  -3   7   6        478.97        421.11         5.04 o                         
  -2   7   6        176.71        169.69         2.16 o                         
  -1   7   6         43.44         42.48         0.87 o                         
   0   7   6         84.75         85.26         1.45 o                         
   1   7   6       1309.06       1499.37        19.89 o                         
   2   7   6       2570.41       2692.51        35.03 o                         
   3   7   6        697.58        819.32        11.21 o                         
   4   7   6        555.27        558.90         8.19 o                         
   5   7   6        160.76        156.77         2.99 o                         
   6   7   6          0.56          2.18         0.95 o                         
   7   7   6        654.01        641.57        10.29 o                         
   8   7   6        218.74        208.56         3.98 o                         
   9   7   6          4.88          5.22         1.46 o                         
  10   7   6          6.58          3.72         1.71 o                         
  11   7   6          1.25         -1.04         1.93 o                         
  12   7   6        298.68        307.75         7.24 o                         
  13   7   6         10.67          7.41         2.28 o                         
  14   7   6        100.58         94.80         3.80 o                         
 -16   8   6          9.53         13.43         3.13 o                         
 -15   8   6        225.83        226.46         6.85 o                         
 -14   8   6          6.52          9.49         2.88 o                         
 -13   8   6        199.79        195.95         5.74 o                         
 -12   8   6        100.94         92.95         2.87 o                         
 -11   8   6        285.06        300.64         5.45 o                         
 -10   8   6        242.47        212.28         3.97 o                         
  -9   8   6        255.53        277.72         4.78 o                         
  -8   8   6        234.45        233.31         4.31 o                         
  -7   8   6          9.36         13.26         0.91 o                         
  -6   8   6          6.96          2.41         0.83 o                         
  -5   8   6          1.76          3.76         0.70 o                         
  -4   8   6         89.03         82.38         1.37 o                         
  -3   8   6        279.45        258.34         3.41 o                         
  -2   8   6        834.62        946.83        11.70 o                         
  -1   8   6       1682.91       1717.96        22.72 o                         
   0   8   6         13.19         10.99         0.60 o                         
   1   8   6         93.19         80.56         1.38 o                         
   2   8   6         88.24        105.35         1.77 o                         
   3   8   6       1036.76       1026.82        14.26 o                         
   4   8   6         10.15          6.06         1.00 o                         
   5   8   6       3326.10       3251.64        49.49 o                         
   6   8   6        645.32        653.48        10.01 o                         
   7   8   6          2.82          2.33         1.33 o                         
   8   8   6          9.11          8.39         1.44 o                         
   9   8   6        269.84        277.73         5.60 o                         
  10   8   6        145.18        153.30         3.58 o                         
  11   8   6         23.24         17.15         2.01 o                         
  12   8   6         13.92         14.88         2.25 o                         
  13   8   6         33.34         33.42         2.68 o                         
  14   8   6         26.17         18.66         3.00 o                         
 -16   9   6        204.27        191.16         7.07 o                         
 -15   9   6          0.09         -0.36         3.30 o                         
 -14   9   6        273.44        299.95         9.16 o                         
 -13   9   6        290.87        308.05         7.51 o                         
 -12   9   6         14.50         12.09         1.91 o                         
 -11   9   6         20.99         29.89         1.90 o                         
 -10   9   6          3.14          6.05         1.21 o                         
  -9   9   6          9.35          6.40         1.16 o                         
  -8   9   6         11.47          5.61         0.98 o                         
  -7   9   6         34.75         46.94         1.91 o                         
  -6   9   6        119.68        102.52         1.88 o                         
  -5   9   6         23.74         21.11         0.86 o                         
  -4   9   6         70.64         74.99         1.47 o                         
  -3   9   6        113.76        130.97         2.06 o                         
  -2   9   6         82.45         52.63         1.00 o                         
  -1   9   6       1014.18       1170.30        15.76 o                         
   0   9   6       2908.82       2939.58        41.62 o                         
   1   9   6        708.91        774.20        11.61 o                         
   2   9   6       2556.51       2647.57        36.54 o                         
   3   9   6        125.02        151.64         2.48 o                         
   4   9   6        441.63        445.07         6.92 o                         
   5   9   6        268.34        242.39         4.09 o                         
   6   9   6         31.98         37.16         1.35 o                         
   7   9   6         18.03         18.05         1.41 o                         
   8   9   6         28.99         29.26         1.65 o                         
   9   9   6          5.23          3.25         1.55 o                         
  10   9   6         71.89         71.15         2.55 o                         
  11   9   6         20.42         18.04         2.10 o                         
  12   9   6         16.67         16.88         2.47 o                         
  13   9   6          0.10         -2.13         2.60 o                         
  14   9   6        180.44        193.28         5.40 o                         
 -15  10   6         27.06         21.79         4.06 o                         
 -14  10   6        199.27        204.73         8.74 o                         
 -13  10   6         55.21         56.92         3.89 o                         
 -12  10   6          4.06          6.37         2.14 o                         
 -11  10   6         49.41         51.06         2.09 o                         
 -10  10   6          1.39          1.33         1.36 o                         
  -9  10   6          4.04          5.57         1.40 o                         
  -8  10   6        331.25        290.64         5.59 o                         
  -7  10   6        179.16        175.94         3.85 o                         
  -6  10   6        340.73        286.70         4.51 o                         
  -5  10   6        287.50        298.09         4.53 o                         
  -4  10   6          6.08          3.97         0.77 o                         
  -3  10   6         19.32         17.88         0.72 o                         
  -2  10   6        413.03        424.58         5.62 o                         
  -1  10   6         51.63         46.72         1.13 o                         
   0  10   6       1144.24       1098.61        14.92 o                         
   1  10   6         46.16         40.47         1.03 o                         
   2  10   6        122.99        114.23         1.88 o                         
   3  10   6          1.64          1.08         0.81 o                         
   4  10   6        294.45        292.13         4.73 o                         
   5  10   6         14.68         16.92         1.23 o                         
   6  10   6         88.67        101.14         2.31 o                         
   7  10   6         47.86         44.58         1.68 o                         
   8  10   6        224.76        216.93         4.15 o                         
   9  10   6          4.47          6.34         1.51 o                         
  10  10   6          7.52          8.59         1.96 o                         
  11  10   6          8.52          4.54         2.05 o                         
  12  10   6         60.63         59.88         2.92 o                         
  13  10   6         71.10         68.53         4.29 o                         
 -15  11   6         28.01         26.20         4.19 o                         
 -14  11   6         21.86         22.20         5.84 o                         
 -13  11   6        132.82        143.03         5.87 o                         
 -12  11   6         23.62         17.88         2.29 o                         
 -11  11   6         54.94         54.38         3.30 o                         
 -10  11   6         21.35         21.66         1.64 o                         
  -9  11   6         28.03         26.23         1.64 o                         
  -8  11   6         72.47         69.83         1.83 o                         
  -7  11   6        254.26        286.52         5.00 o                         
  -6  11   6       2182.62       2047.55        34.30 o                         
  -5  11   6        132.60        158.10         2.47 o                         
  -4  11   6          4.82          5.26         0.78 o                         
  -3  11   6          0.74          3.70         0.73 o                         
  -2  11   6       3024.80       3033.68        42.77 o                         
  -1  11   6        159.06        120.16         2.16 o                         
   0  11   6        735.49        725.06         9.79 o                         
   1  11   6          6.29          5.46         0.70 o                         
   2  11   6        375.08        385.45         4.69 o                         
   3  11   6         27.24         29.66         1.35 o                         
   4  11   6         90.23         96.30         2.72 o                         
   5  11   6          1.99          3.67         1.02 o                         
   6  11   6         63.26         67.22         1.82 o                         
   7  11   6          0.02          2.43         1.39 o                         
   8  11   6          0.06         -1.33         1.42 o                         
   9  11   6        221.66        221.98         4.22 o                         
  10  11   6          3.63          4.35         1.90 o                         
  11  11   6         15.12         12.83         2.23 o                         
  12  11   6          7.68          5.24         2.50 o                         
  13  11   6          3.87          0.03         2.80 o                         
 -15  12   6         48.16         43.97         4.94 o                         
 -14  12   6         81.89         95.58         5.41 o                         
 -13  12   6        102.54         94.90         5.81 o                         
 -12  12   6        230.56        239.46         6.83 o                         
 -11  12   6         51.77         54.40         2.85 o                         
 -10  12   6        470.31        465.74        11.04 o                         
  -9  12   6        209.54        210.12         5.23 o                         
  -8  12   6         45.97         55.16         2.10 o                         
  -7  12   6          3.16          4.78         1.20 o                         
  -6  12   6        175.85        140.05         3.09 o                         
  -5  12   6         49.22         57.42         1.47 o                         
  -4  12   6        893.57        899.03        11.54 o                         
  -3  12   6       2923.80       2854.50        38.63 o                         
  -2  12   6        148.57        149.93         2.42 o                         
  -1  12   6        698.64        665.49         8.65 o                         
   0  12   6        364.91        387.86         5.20 o                         
   1  12   6         46.56         48.15         1.45 o                         
   2  12   6       1230.49       1104.80        14.61 o                         
   3  12   6        715.99        666.48        11.06 o                         
   4  12   6         91.75         75.37         2.13 o                         
   5  12   6       2104.71       2157.12        32.44 o                         
   6  12   6        470.29        471.86         9.61 o                         
   7  12   6        146.93        148.02         4.74 o                         
   8  12   6         12.81         14.57         1.59 o                         
   9  12   6         82.95         78.29         2.53 o                         
  10  12   6          0.01         -2.07         2.07 o                         
  11  12   6        150.04        148.25         3.76 o                         
  12  12   6          1.40         -1.64         2.58 o                         
  13  12   6         59.17         63.49         3.36 o                         
 -15  13   6         11.68         13.60         3.56 o                         
 -14  13   6          0.98         -2.90         3.62 o                         
 -13  13   6          1.01         -2.25         3.39 o                         
 -12  13   6        131.52        130.12         5.14 o                         
 -11  13   6        593.36        603.19        13.12 o                         
 -10  13   6          5.54          4.95         2.04 o                         
  -9  13   6         37.48         38.31         2.41 o                         
  -8  13   6        461.20        461.14         9.09 o                         
  -7  13   6         98.26         93.43         2.23 o                         
  -6  13   6          9.07          8.05         1.33 o                         
  -5  13   6          3.43          1.35         0.96 o                         
  -4  13   6        110.99        106.56         2.10 o                         
  -3  13   6        168.42        161.19         3.35 o                         
  -2  13   6         76.84         71.67         1.45 o                         
  -1  13   6        594.51        605.28         8.32 o                         
   0  13   6        362.82        356.46         4.68 o                         
   1  13   6       1772.02       1697.39        21.90 o                         
   2  13   6        129.79        107.38         1.89 o                         
   3  13   6        105.01         79.41         2.09 o                         
   4  13   6          3.64          2.56         1.11 o                         
   5  13   6         20.66         22.63         1.59 o                         
   6  13   6        119.27        115.30         3.51 o                         
   7  13   6         91.22         96.98         3.89 o                         
   8  13   6          0.03         -1.64         1.64 o                         
   9  13   6         13.69         10.61         1.78 o                         
  10  13   6         23.21         24.37         2.08 o                         
  11  13   6          7.18          6.76         2.26 o                         
  12  13   6        283.18        289.43         8.78 o                         
  13  13   6         54.53         59.12         3.58 o                         
 -14  14   6         67.65         62.10         4.20 o                         
 -13  14   6         31.55         25.08         3.37 o                         
 -12  14   6          7.36         -0.22         2.94 o                         
 -11  14   6        186.68        192.88         9.35 o                         
 -10  14   6        248.45        243.45         6.11 o                         
  -9  14   6         28.53         28.93         2.03 o                         
  -8  14   6          2.73          2.45         1.37 o                         
  -7  14   6        243.71        226.64         6.64 o                         
  -6  14   6          5.73          2.76         1.37 o                         
  -5  14   6         65.52         59.32         1.80 o                         
  -4  14   6         13.48          9.42         1.06 o                         
  -3  14   6         44.22         50.17         1.71 o                         
  -2  14   6         81.25         79.76         2.36 o                         
  -1  14   6         66.29         64.19         1.80 o                         
   0  14   6        429.81        430.75         8.11 o                         
   1  14   6         30.03         15.29         0.86 o                         
   2  14   6        107.09         95.14         2.05 o                         
   3  14   6        643.93        576.90         8.79 o                         
   4  14   6          0.40          0.52         0.92 o                         
   5  14   6         13.41         10.86         1.50 o                         
   6  14   6         69.52         67.11         2.04 o                         
   7  14   6        287.65        291.00         6.05 o                         
   8  14   6        281.80        281.57         7.10 o                         
   9  14   6          0.00          0.41         1.87 o                         
  10  14   6         19.86         18.48         2.24 o                         
  11  14   6        103.57        100.71         3.52 o                         
  12  14   6         56.31         61.27         3.45 o                         
 -14  15   6         67.32         55.99         4.36 o                         
 -13  15   6          0.74         -0.25         3.20 o                         
 -12  15   6         40.86         44.29         4.02 o                         
 -11  15   6         46.85         38.36         3.08 o                         
 -10  15   6         49.72         49.61         3.01 o                         
  -9  15   6        186.75        195.92         7.04 o                         
  -8  15   6         91.49         86.74         3.05 o                         
  -7  15   6         98.45        102.20         2.58 o                         
  -6  15   6        238.33        236.19         4.85 o                         
  -5  15   6         86.57         73.96         2.54 o                         
  -4  15   6        290.57        243.68         4.92 o                         
  -3  15   6        321.74        299.07         5.05 o                         
  -2  15   6          3.70          2.77         0.74 o                         
  -1  15   6        233.25        229.75         3.65 o                         
   0  15   6        125.30        145.47         3.77 o                         
   1  15   6        463.02        483.01         9.09 o                         
   2  15   6        499.92        450.30         6.68 o                         
   3  15   6        156.11        143.29         2.59 o                         
   4  15   6          0.29          2.21         1.05 o                         
   5  15   6          5.62          3.89         1.34 o                         
   6  15   6        111.46        101.63         3.12 o                         
   7  15   6         22.00         20.78         1.98 o                         
   8  15   6        213.17        217.46         5.30 o                         
   9  15   6         47.49         50.45         2.51 o                         
  10  15   6        102.49        114.14         3.44 o                         
  11  15   6        138.36        155.11         6.34 o                         
  12  15   6        143.91        146.01         6.51 o                         
 -13  16   6         92.20         75.87         4.45 o                         
 -12  16   6         71.07         63.29         3.58 o                         
 -11  16   6          7.62          3.57         2.84 o                         
 -10  16   6        153.70        161.50         5.54 o                         
  -9  16   6        503.44        538.05        17.72 o                         
  -8  16   6         84.29         90.23         2.86 o                         
  -7  16   6         15.01         17.26         1.46 o                         
  -6  16   6        110.03        111.65         2.83 o                         
  -5  16   6         33.19         36.69         1.56 o                         
  -4  16   6        379.36        348.94         5.93 o                         
  -3  16   6       1277.07       1297.14        21.29 o                         
  -2  16   6          1.91         -0.41         1.08 o                         
  -1  16   6         74.12         71.70         1.83 o                         
   0  16   6       1171.37       1178.40        18.10 o                         
   1  16   6        601.89        581.45        12.79 o                         
   2  16   6        430.19        434.35         8.63 o                         
   3  16   6        755.82        747.07        13.35 o                         
   4  16   6         10.96         12.15         1.30 o                         
   5  16   6         57.69         56.02         1.92 o                         
   6  16   6         36.51         41.57         1.82 o                         
   7  16   6          0.32         -0.30         1.95 o                         
   8  16   6         66.47         71.29         2.64 o                         
   9  16   6          3.49          5.50         2.36 o                         
  10  16   6         40.71         46.81         3.58 o                         
  11  16   6        277.23        292.48         9.44 o                         
 -13  17   6        165.81        146.51         7.37 o                         
 -12  17   6        133.55        135.83         7.44 o                         
 -11  17   6         86.08         88.19         4.61 o                         
 -10  17   6          0.42         -2.86         2.86 o                         
  -9  17   6       1022.07       1082.84        29.94 o                         
  -8  17   6        267.05        275.61         6.77 o                         
  -7  17   6          9.11          8.12         1.58 o                         
  -6  17   6         41.86         34.61         2.11 o                         
  -5  17   6        213.22        207.89         4.31 o                         
  -4  17   6         71.42         79.98         2.70 o                         
  -3  17   6        353.36        353.67         6.20 o                         
  -2  17   6         96.99         95.61         2.35 o                         
  -1  17   6        152.02        150.60         2.97 o                         
   0  17   6        506.89        502.06         7.88 o                         
   1  17   6         39.05         39.14         1.57 o                         
   2  17   6         11.30          8.22         1.28 o                         
   3  17   6          5.22          4.38         1.09 o                         
   4  17   6         16.00         16.07         1.33 o                         
   5  17   6        190.56        193.66         4.64 o                         
   6  17   6        347.59        368.38         7.44 o                         
   7  17   6         72.92         75.31         3.23 o                         
   8  17   6         51.67         51.59         2.94 o                         
   9  17   6        198.74        218.37         7.46 o                         
  10  17   6         41.34         53.96         3.43 o                         
  11  17   6        331.93        359.35        13.47 o                         
 -12  18   6          2.82         -2.11         3.53 o                         
 -11  18   6          9.07          5.40         3.16 o                         
 -10  18   6         29.75         28.54         3.17 o                         
  -9  18   6         26.69         27.89         2.93 o                         
  -8  18   6         35.16         35.19         2.42 o                         
  -7  18   6          3.71          3.46         1.80 o                         
  -6  18   6         26.93         25.02         1.92 o                         
  -5  18   6          0.66          2.19         1.69 o                         
  -4  18   6          4.05          4.74         1.55 o                         
  -3  18   6          1.95          3.19         1.54 o                         
  -2  18   6        367.33        391.94         6.60 o                         
  -1  18   6        212.83        203.75         4.22 o                         
   0  18   6         49.16         46.33         1.69 o                         
   1  18   6        313.44        319.32         5.11 o                         
   2  18   6          8.12          7.88         1.34 o                         
   3  18   6         23.61         25.88         1.55 o                         
   4  18   6        339.67        348.96         7.27 o                         
   5  18   6         18.76         17.41         1.98 o                         
   6  18   6         92.87         92.22         2.99 o                         
   7  18   6          0.00         -0.52         2.60 o                         
   8  18   6         45.92         48.24         3.03 o                         
   9  18   6          0.21         -1.16         2.80 o                         
  10  18   6         84.34        101.28         4.07 o                         
 -12  19   6          0.62         -2.66         3.51 o                         
 -11  19   6          8.50          9.00         3.70 o                         
 -10  19   6          6.38          5.21         3.49 o                         
  -9  19   6         87.39         98.01         4.45 o                         
  -8  19   6          7.19          6.66         2.26 o                         
  -7  19   6         53.33         51.51         2.42 o                         
  -6  19   6          1.44         -0.92         1.86 o                         
  -5  19   6          0.60          0.46         1.77 o                         
  -4  19   6         65.49         80.94         2.66 o                         
  -3  19   6         91.81         97.94         2.60 o                         
  -2  19   6       1335.33       1420.58        23.20 o                         
  -1  19   6        165.73        169.21         3.58 o                         
   0  19   6        557.00        577.02         9.75 o                         
   1  19   6          0.01         -1.18         1.31 o                         
   2  19   6        454.97        463.21         8.68 o                         
   3  19   6         65.02         69.62         2.49 o                         
   4  19   6        248.84        258.46         8.46 o                         
   5  19   6          0.37         -0.76         2.24 o                         
   6  19   6         40.42         44.55         2.86 o                         
   7  19   6         26.35         34.86         2.71 o                         
   8  19   6          0.30         -2.64         2.64 o                         
   9  19   6         39.71         38.93         3.43 o                         
  10  19   6         86.89         94.63         5.07 o                         
 -11  20   6          1.59         -1.74         3.81 o                         
 -10  20   6         44.77         38.62         4.11 o                         
  -9  20   6        127.61        142.55         6.44 o                         
  -8  20   6         24.31         23.66         2.64 o                         
  -7  20   6         18.90         19.13         2.59 o                         
  -6  20   6          2.69          3.34         1.96 o                         
  -5  20   6        131.98        133.70         3.52 o                         
  -4  20   6        107.61        110.09         4.66 o                         
  -3  20   6        123.62        129.37         3.09 o                         
  -2  20   6         46.56         48.87         2.20 o                         
  -1  20   6          6.81          6.97         1.83 o                         
   0  20   6         19.46         24.00         1.77 o                         
   1  20   6        309.77        310.78         5.51 o                         
   2  20   6         20.64         22.38         1.70 o                         
   3  20   6         62.46         58.87         2.30 o                         
   4  20   6         10.13         10.92         2.09 o                         
   5  20   6          2.58          1.72         2.22 o                         
   6  20   6          0.01         -0.08         2.37 o                         
   7  20   6          7.50          7.91         2.57 o                         
   8  20   6        163.66        184.14         5.52 o                         
   9  20   6          0.16         -2.38         3.15 o                         
 -11  21   6          0.34         -3.10         3.82 o                         
 -10  21   6         13.04         14.33         5.56 o                         
  -9  21   6         98.06         98.27         4.35 o                         
  -8  21   6        155.86        165.66         5.65 o                         
  -7  21   6         90.48        100.72         3.78 o                         
  -6  21   6         53.10         55.91         2.68 o                         
  -5  21   6         85.28         87.57         3.38 o                         
  -4  21   6        264.13        278.43         7.90 o                         
  -3  21   6        514.38        520.31        11.05 o                         
  -2  21   6         23.01         18.43         1.81 o                         
  -1  21   6          0.00         -0.64         1.89 o                         
   0  21   6         15.39         12.40         1.84 o                         
   1  21   6        236.70        250.51         6.62 o                         
   2  21   6          2.70          2.86         1.75 o                         
   3  21   6        143.58        150.62         3.84 o                         
   4  21   6        772.99        828.30        18.15 o                         
   5  21   6        114.33        123.55         4.52 o                         
   6  21   6        142.70        143.55         5.09 o                         
   7  21   6         17.90         13.54         2.50 o                         
   8  21   6         16.86         20.30         2.87 o                         
 -10  22   6        113.76        123.16         8.15 o                         
  -9  22   6        130.62        139.73         5.03 o                         
  -8  22   6          8.84          5.38         2.67 o                         
  -7  22   6        103.44        122.46         5.24 o                         
  -6  22   6        557.84        604.03        13.96 o                         
  -5  22   6        210.18        212.58         7.04 o                         
  -4  22   6         25.16         24.12         2.10 o                         
  -3  22   6         31.58         35.83         2.14 o                         
  -2  22   6         33.47         31.95         2.17 o                         
  -1  22   6         17.79         16.69         1.98 o                         
   0  22   6         12.91          9.19         2.04 o                         
   1  22   6         58.50         59.79         3.01 o                         
   2  22   6          2.44         -1.42         1.84 o                         
   3  22   6         38.37         41.24         2.30 o                         
   4  22   6         19.38         32.27         2.39 o                         
   5  22   6         17.45         14.99         2.42 o                         
   6  22   6         31.35         34.76         2.58 o                         
   7  22   6        104.69        101.89         3.88 o                         
   8  22   6        174.77        204.72         5.68 o                         
  -9  23   6         73.68         80.39         4.94 o                         
  -8  23   6          1.87         -2.19         2.69 o                         
  -7  23   6         42.54         37.44         2.69 o                         
  -6  23   6        188.85        203.17         5.90 o                         
  -5  23   6        147.25        147.54         5.11 o                         
  -4  23   6         61.51         55.73         2.61 o                         
  -3  23   6          0.02         -0.38         2.03 o                         
  -2  23   6        104.56         95.31         3.60 o                         
  -1  23   6        123.79        118.91         3.37 o                         
   0  23   6          5.37          3.92         2.08 o                         
   1  23   6          0.14         -0.27         2.10 o                         
   2  23   6          0.75          0.85         2.14 o                         
   3  23   6          5.48          6.04         2.27 o                         
   4  23   6          0.04         -0.99         2.47 o                         
   5  23   6        110.17        110.18         4.10 o                         
   6  23   6         33.51         30.79         3.10 o                         
   7  23   6        259.12        291.44        13.39 o                         
  -8  24   6        128.67        134.93         5.18 o                         
  -7  24   6        100.41        100.34         3.97 o                         
  -6  24   6          0.44         -0.55         2.49 o                         
  -5  24   6        829.10        891.06        21.32 o                         
  -4  24   6        309.75        328.93         9.42 o                         
  -3  24   6         69.17         61.00         2.82 o                         
  -2  24   6         40.19         40.74         3.00 o                         
  -1  24   6         81.74         82.58         3.27 o                         
   0  24   6         18.28         14.52         2.30 o                         
   1  24   6         17.97         18.00         2.54 o                         
   2  24   6         12.99         10.79         2.51 o                         
   3  24   6         16.95         16.08         2.72 o                         
   4  24   6         37.37         38.02         3.29 o                         
   5  24   6         67.70         68.99         3.61 o                         
   6  24   6         44.06         53.63         4.46 o                         
  -6  25   6         12.10         11.13         2.72 o                         
  -5  25   6          5.98          4.32         2.83 o                         
  -4  25   6        143.20        142.90         5.75 o                         
  -3  25   6          0.01         -1.82         2.57 o                         
  -2  25   6         58.69         61.57         3.70 o                         
  -1  25   6         62.47         60.47         3.12 o                         
   0  25   6          0.20         -2.44         2.73 o                         
   1  25   6         50.53         52.68         3.14 o                         
   2  25   6          0.64         -1.08         2.69 o                         
   3  25   6         35.13         44.70         3.15 o                         
   4  25   6        111.12        124.11         4.17 o                         
  -5  26   6        174.99        163.29         5.47 o                         
  -4  26   6        122.77        124.07         4.34 o                         
  -3  26   6          7.39          8.29         2.84 o                         
  -2  26   6        114.81        107.05         4.00 o                         
  -1  26   6         26.25         19.93         2.92 o                         
   0  26   6         49.38         52.17         3.60 o                         
   1  26   6         57.46         60.65         3.61 o                         
   2  26   6         26.21         27.95         2.98 o                         
   3  26   6          9.23          5.36         2.82 o                         
 -17   0   7         30.58         25.17         5.00 o                         
 -15   0   7         31.45         37.73         3.67 o                         
 -13   0   7        371.72        405.76        10.96 o                         
 -11   0   7          0.50          2.28         1.96 o                         
  -9   0   7        863.00        856.38        19.47 o                         
  -7   0   7        513.72        449.17         8.91 o                         
  -5   0   7        540.57        505.69         7.39 o                         
  -3   0   7        411.20        467.16         7.28 o                         
  -1   0   7       2749.79       3164.74        55.72 o                         
   1   0   7        606.88        746.73        14.05 o                         
   3   0   7         10.01          5.30         0.73 o                         
   5   0   7       1619.11       1706.91        30.15 o                         
   7   0   7        169.97        169.24         4.44 o                         
   9   0   7         10.90         19.25         2.14 o                         
  11   0   7        110.79        103.18         4.18 o                         
  13   0   7        437.16        440.04        12.13 o                         
 -17   1   7         72.57         75.96         3.74 o                         
 -16   1   7         79.68         71.34         3.51 o                         
 -15   1   7          5.60          1.95         2.32 o                         
 -14   1   7          5.62          4.79         2.17 o                         
 -13   1   7        138.05        149.99         4.20 o                         
 -12   1   7          5.87          3.38         1.77 o                         
 -11   1   7         28.18         24.54         1.64 o                         
 -10   1   7        180.34        182.42         3.58 o                         
  -9   1   7         40.95         39.41         1.73 o                         
  -8   1   7         22.08         18.50         1.13 o                         
  -7   1   7        116.93        132.09         2.21 o                         
  -6   1   7         47.34         45.90         1.07 o                         
  -5   1   7       1945.15       2026.38        21.53 o                         
  -4   1   7        106.95        165.44         1.84 o                         
  -3   1   7       1303.44       1435.44        15.80 o                         
  -2   1   7        162.73        130.28         1.73 o                         
  -1   1   7       1973.00       2057.06        26.29 o                         
   0   1   7        472.41        440.02         6.69 o                         
   1   1   7       1183.11       1247.05        17.62 o                         
   2   1   7         17.60         12.07         0.54 o                         
   3   1   7         51.85         70.76         1.15 o                         
   4   1   7        223.09        252.60         3.34 o                         
   5   1   7          0.02          1.02         0.62 o                         
   6   1   7         97.71         83.19         1.56 o                         
   7   1   7         38.76         41.79         1.19 o                         
   8   1   7        344.99        371.45         6.65 o                         
   9   1   7        223.18        216.89         4.50 o                         
  10   1   7          1.37          1.08         1.66 o                         
  11   1   7         42.07         46.57         2.23 o                         
  12   1   7         17.40         14.85         2.30 o                         
  13   1   7        158.59        162.24         4.50 o                         
  14   1   7        122.40        113.02         6.19 o                         
 -17   2   7         41.21         42.29         5.64 o                         
 -16   2   7         20.12         18.53         3.25 o                         
 -15   2   7          8.11          5.63         2.40 o                         
 -14   2   7          0.01         -1.44         2.21 o                         
 -13   2   7        166.61        170.36         4.56 o                         
 -12   2   7         15.96         16.44         1.72 o                         
 -11   2   7          0.78          0.24         1.39 o                         
 -10   2   7          1.08         -0.79         1.24 o                         
  -9   2   7        117.38        113.51         2.61 o                         
  -8   2   7       1994.67       1847.43        27.33 o                         
  -7   2   7        255.52        237.15         3.63 o                         
  -6   2   7        340.10        382.58         4.93 o                         
  -5   2   7       2472.95       2753.16        30.63 o                         
  -4   2   7        262.31        248.44         2.74 o                         
  -3   2   7       3049.49       3219.66        36.33 o                         
  -2   2   7         12.73         18.22         0.59 o                         
  -1   2   7        501.79        545.39         7.35 o                         
   0   2   7       7308.98       8025.77       121.08 o                         
   1   2   7        119.43        134.27         2.43 o                         
   2   2   7        597.09        663.34         8.49 o                         
   3   2   7        228.27        300.69         4.25 o                         
   4   2   7         46.04         36.50         0.85 o                         
   5   2   7          1.34          2.07         0.57 o                         
   6   2   7         32.45         32.91         0.96 o                         
   7   2   7         20.66         25.20         1.07 o                         
   8   2   7         15.88         17.14         1.30 o                         
   9   2   7         36.34         27.58         1.81 o                         
  10   2   7        307.59        303.80         5.82 o                         
  11   2   7         10.43          8.25         1.88 o                         
  12   2   7         94.10         95.55         3.32 o                         
  13   2   7        450.23        462.57         9.48 o                         
  14   2   7        198.68        202.76         6.04 o                         
 -16   3   7        309.75        348.46         9.75 o                         
 -15   3   7        117.11        110.43         3.90 o                         
 -14   3   7          4.62          2.51         2.33 o                         
 -13   3   7        429.50        455.58         9.09 o                         
 -12   3   7          8.83         13.77         1.97 o                         
 -11   3   7        336.61        330.35         6.12 o                         
 -10   3   7         50.59         43.99         1.66 o                         
  -9   3   7        101.28        108.46         2.89 o                         
  -8   3   7        151.20        173.49         3.21 o                         
  -7   3   7        199.07        213.63         3.32 o                         
  -6   3   7          0.18          4.88         0.52 o                         
  -5   3   7        298.51        295.42         3.79 o                         
  -4   3   7       1214.36       1322.53        13.26 o                         
  -3   3   7        474.45        525.34         6.00 o                         
  -2   3   7       1322.01       1281.61        14.38 o                         
  -1   3   7       5485.48       6003.91        75.72 o                         
   0   3   7        875.76       1085.92        16.06 o                         
   1   3   7       2769.18       3057.95        43.44 o                         
   2   3   7       2654.66       2686.52        35.33 o                         
   3   3   7         26.62         28.87         0.72 o                         
   4   3   7        843.87        900.42        11.97 o                         
   5   3   7        640.28        659.02         9.05 o                         
   6   3   7        109.29        125.08         2.13 o                         
   7   3   7        209.58        187.81         3.26 o                         
   8   3   7        108.18        113.37         2.54 o                         
   9   3   7         39.02         31.05         1.64 o                         
  10   3   7        145.17        133.85         3.17 o                         
  11   3   7         23.73         19.55         2.07 o                         
  12   3   7         39.34         39.39         2.73 o                         
  13   3   7         93.64         81.54         3.17 o                         
  14   3   7          2.57          0.99         2.76 o                         
 -16   4   7         52.30         57.39         3.50 o                         
 -15   4   7        345.42        362.74         9.84 o                         
 -14   4   7        116.25        124.90         3.74 o                         
 -13   4   7         46.09         40.06         2.44 o                         
 -12   4   7         57.90         63.49         2.34 o                         
 -11   4   7        171.45        151.45         3.53 o                         
 -10   4   7         79.97         51.15         1.74 o                         
  -9   4   7        393.66        430.49         7.64 o                         
  -8   4   7         37.00         40.52         1.64 o                         
  -7   4   7        155.83        154.90         2.35 o                         
  -6   4   7        475.38        464.57         5.90 o                         
  -5   4   7        630.25        687.29         8.97 o                         
  -4   4   7        832.85        900.49         9.59 o                         
  -3   4   7         36.57         38.48         0.71 o                         
  -2   4   7        258.15        217.62         2.60 o                         
  -1   4   7       3918.45       3959.80        49.76 o                         
   0   4   7        720.86        798.80        10.34 o                         
   1   4   7       1226.91       1149.43        15.97 o                         
   2   4   7         97.54        113.26         1.80 o                         
   3   4   7        184.73        189.02         2.93 o                         
   4   4   7          4.87          9.39         0.65 o                         
   5   4   7          0.51         -0.13         0.68 o                         
   6   4   7         18.99         18.77         0.90 o                         
   7   4   7          0.04          0.32         1.16 o                         
   8   4   7         47.78         50.28         1.78 o                         
   9   4   7         24.34         25.80         1.58 o                         
  10   4   7          6.90          5.52         1.63 o                         
  11   4   7          1.07          1.64         2.12 o                         
  12   4   7         57.28         59.61         2.75 o                         
  13   4   7        179.29        181.11         4.72 o                         
  14   4   7         10.20          6.28         2.62 o                         
 -16   5   7         37.18         31.06         3.00 o                         
 -15   5   7        109.50        108.20         4.20 o                         
 -14   5   7         97.94        104.09         3.78 o                         
 -13   5   7        201.02        196.64         4.68 o                         
 -12   5   7         55.65         59.70         2.09 o                         
 -11   5   7        330.46        315.59         5.79 o                         
 -10   5   7         22.82         14.17         1.32 o                         
  -9   5   7          2.30          0.01         1.31 o                         
  -8   5   7        137.51        107.96         2.07 o                         
  -7   5   7        572.23        620.24         7.90 o                         
  -6   5   7        299.89        306.13         4.25 o                         
  -5   5   7        116.23         86.61         1.52 o                         
  -4   5   7        278.13        386.51         4.67 o                         
  -3   5   7       2187.90       2172.00        23.89 o                         
  -2   5   7       1436.11       1496.86        16.99 o                         
  -1   5   7       3236.50       3265.47        42.48 o                         
   0   5   7        343.68        434.95         5.37 o                         
   1   5   7       1802.23       1895.18        26.39 o                         
   2   5   7       1177.30       1268.26        19.33 o                         
   3   5   7         60.39         50.12         1.11 o                         
   4   5   7        189.18        181.49         2.75 o                         
   5   5   7        409.34        381.65         5.88 o                         
   6   5   7        365.66        362.44         5.32 o                         
   7   5   7          1.42          1.11         1.09 o                         
   8   5   7         47.67         48.34         1.72 o                         
   9   5   7          3.91          4.81         1.42 o                         
  10   5   7          3.22          0.89         1.69 o                         
  11   5   7         16.55         18.24         2.24 o                         
  12   5   7        234.36        234.17         5.23 o                         
  13   5   7         84.03         76.64         3.39 o                         
  14   5   7         17.73         11.03         2.78 o                         
 -16   6   7         24.10         22.85         3.24 o                         
 -15   6   7        682.54        753.22        16.75 o                         
 -14   6   7        212.83        218.43         5.91 o                         
 -13   6   7         18.87         20.61         2.37 o                         
 -12   6   7        109.43        103.36         2.90 o                         
 -11   6   7         52.62         46.24         2.14 o                         
 -10   6   7          9.18          7.49         1.31 o                         
  -9   6   7        888.37        833.30        13.43 o                         
  -8   6   7         38.33         41.09         1.32 o                         
  -7   6   7         69.28         40.31         1.25 o                         
  -6   6   7         96.09        102.58         1.77 o                         
  -5   6   7         76.28         80.98         1.39 o                         
  -4   6   7          1.74          5.61         0.53 o                         
  -3   6   7       1615.63       1762.54        20.82 o                         
  -2   6   7       1158.63       1160.84        14.30 o                         
  -1   6   7        205.14        224.37         2.97 o                         
   0   6   7       4207.84       4677.06        68.41 o                         
   1   6   7       5120.98       5375.73        78.32 o                         
   2   6   7         56.04         67.17         1.35 o                         
   3   6   7          3.06          7.03         0.66 o                         
   4   6   7         78.59         53.68         1.30 o                         
   5   6   7        370.01        414.82         6.16 o                         
   6   6   7        303.16        305.83         4.80 o                         
   7   6   7       1001.88       1018.84        15.74 o                         
   8   6   7          4.74          6.63         1.29 o                         
   9   6   7        111.60        104.00         2.64 o                         
  10   6   7         11.56         14.99         1.77 o                         
  11   6   7         16.43         13.79         2.05 o                         
  12   6   7        103.41        103.75         3.09 o                         
  13   6   7          0.31          1.49         2.35 o                         
  14   6   7          0.57         -2.35         2.81 o                         
 -16   7   7        137.57        141.50         6.71 o                         
 -15   7   7         90.67         94.31         4.39 o                         
 -14   7   7        199.04        212.06         5.85 o                         
 -13   7   7         10.07          9.25         2.20 o                         
 -12   7   7         52.67         46.56         2.63 o                         
 -11   7   7          1.40          2.11         1.59 o                         
 -10   7   7         51.97         45.73         1.75 o                         
  -9   7   7        478.67        407.87         7.13 o                         
  -8   7   7        560.80        526.15         8.06 o                         
  -7   7   7        113.85        122.88         2.13 o                         
  -6   7   7        243.66        250.53         3.37 o                         
  -5   7   7        665.30        625.93         8.72 o                         
  -4   7   7        188.61        212.28         3.01 o                         
  -3   7   7          1.70          5.81         0.58 o                         
  -2   7   7         30.56         43.90         0.89 o                         
  -1   7   7        159.44        170.36         2.79 o                         
   0   7   7       1214.25       1246.26        20.00 o                         
   1   7   7       1204.98       1300.27        18.66 o                         
   2   7   7        324.52        354.52         5.15 o                         
   3   7   7         55.26         60.75         1.28 o                         
   4   7   7          0.02          0.86         0.92 o                         
   5   7   7         88.53         87.75         1.96 o                         
   6   7   7       2655.65       2554.59        38.16 o                         
   7   7   7        857.50        893.94        14.38 o                         
   8   7   7        168.76        169.67         3.55 o                         
   9   7   7          1.50          2.55         1.54 o                         
  10   7   7         84.54         75.76         2.62 o                         
  11   7   7         94.59         91.69         3.39 o                         
  12   7   7         65.81         62.87         2.61 o                         
  13   7   7          4.62          4.68         2.39 o                         
  14   7   7         14.80         20.21         2.83 o                         
 -16   8   7         38.52         35.84         3.94 o                         
 -15   8   7        140.15        142.28         5.96 o                         
 -14   8   7         42.54         40.91         3.33 o                         
 -13   8   7        247.72        247.58         7.16 o                         
 -12   8   7         38.19         34.49         2.19 o                         
 -11   8   7          0.05          1.98         1.51 o                         
 -10   8   7          3.54          4.86         1.01 o                         
  -9   8   7         74.48         63.08         2.01 o                         
  -8   8   7        558.72        501.18         8.43 o                         
  -7   8   7        775.31        640.50         9.36 o                         
  -6   8   7        569.53        587.68         8.13 o                         
  -5   8   7        166.37        158.51         2.72 o                         
  -4   8   7         92.46         70.93         1.44 o                         
  -3   8   7       1648.06       1639.90        21.27 o                         
  -2   8   7        174.82        229.31         3.29 o                         
  -1   8   7        107.35        121.70         1.94 o                         
   0   8   7        743.61        802.89        12.67 o                         
   1   8   7         91.16         94.56         1.81 o                         
   2   8   7       1722.81       1692.34        22.35 o                         
   3   8   7          0.10          1.71         0.78 o                         
   4   8   7          1.77          0.75         0.95 o                         
   5   8   7       1047.47       1032.46        15.48 o                         
   6   8   7        122.54        127.34         2.66 o                         
   7   8   7        716.25        728.35        12.17 o                         
   8   8   7        183.06        192.47         3.90 o                         
   9   8   7          1.09         -1.67         1.67 o                         
  10   8   7          1.52          1.26         2.06 o                         
  11   8   7        165.82        169.36         4.13 o                         
  12   8   7          2.84         -0.65         2.20 o                         
  13   8   7          1.55         -1.06         2.49 o                         
 -16   9   7         69.31         66.99         5.11 o                         
 -15   9   7         46.67         39.26         4.34 o                         
 -14   9   7         14.46         23.13         3.28 o                         
 -13   9   7        137.20        138.30         4.35 o                         
 -12   9   7        773.18        764.27        19.37 o                         
 -11   9   7        127.87        133.90         4.22 o                         
 -10   9   7        146.89        139.50         3.91 o                         
  -9   9   7          9.09          8.21         1.18 o                         
  -8   9   7        113.40        110.09         3.02 o                         
  -7   9   7        836.22        765.54        12.79 o                         
  -6   9   7         17.75          8.08         0.92 o                         
  -5   9   7         10.84         10.86         0.76 o                         
  -4   9   7        758.03        712.23         9.23 o                         
  -3   9   7        728.03        678.92         8.79 o                         
  -2   9   7       1283.38       1393.22        19.51 o                         
  -1   9   7        105.49         98.23         1.64 o                         
   0   9   7        313.99        295.25         4.30 o                         
   1   9   7          6.79          7.12         0.77 o                         
   2   9   7          0.04          1.28         0.68 o                         
   3   9   7         85.99         88.19         1.74 o                         
   4   9   7        166.42        161.58         2.99 o                         
   5   9   7        382.57        366.66         6.03 o                         
   6   9   7         15.58         13.17         1.22 o                         
   7   9   7          5.69          7.84         1.37 o                         
   8   9   7        105.30        107.54         2.68 o                         
   9   9   7         64.51         71.34         2.49 o                         
  10   9   7         58.76         60.63         2.66 o                         
  11   9   7        102.60        105.05         3.12 o                         
  12   9   7         23.51         24.36         2.50 o                         
  13   9   7         30.29         30.73         3.16 o                         
 -15  10   7        410.91        379.91        13.69 o                         
 -14  10   7         13.46         10.76         3.59 o                         
 -13  10   7        177.96        187.98         5.59 o                         
 -12  10   7         12.44          8.54         2.07 o                         
 -11  10   7          8.59          5.28         2.13 o                         
 -10  10   7          2.60          2.45         1.47 o                         
  -9  10   7         12.42         12.88         1.53 o                         
  -8  10   7        174.81        146.75         4.14 o                         
  -7  10   7        688.32        676.38        12.91 o                         
  -6  10   7        504.90        470.71         7.11 o                         
  -5  10   7        151.60        160.38         2.70 o                         
  -4  10   7         45.81         48.12         1.12 o                         
  -3  10   7        114.46        102.74         1.95 o                         
  -2  10   7        605.37        615.21         9.02 o                         
  -1  10   7         65.17         61.19         1.30 o                         
   0  10   7       1991.99       2095.49        29.02 o                         
   1  10   7        548.95        548.12         8.16 o                         
   2  10   7        564.27        557.89         8.28 o                         
   3  10   7        408.64        409.07         5.96 o                         
   4  10   7         46.74         50.80         1.53 o                         
   5  10   7        885.08        880.60        13.74 o                         
   6  10   7        111.40        111.03         2.49 o                         
   7  10   7         11.12         12.36         1.41 o                         
   8  10   7          1.23          1.65         1.46 o                         
   9  10   7        619.05        624.22        10.64 o                         
  10  10   7         49.30         54.99         2.51 o                         
  11  10   7          5.04          4.57         2.20 o                         
  12  10   7         11.57         12.34         2.47 o                         
  13  10   7         60.35         59.13         3.42 o                         
 -15  11   7         57.51         55.74         4.45 o                         
 -14  11   7         61.14         59.59         4.55 o                         
 -13  11   7          5.01          0.03         2.91 o                         
 -12  11   7         30.29         24.69         2.74 o                         
 -11  11   7         11.35          4.16         2.25 o                         
 -10  11   7         34.81         30.91         1.86 o                         
  -9  11   7         10.11         12.27         1.56 o                         
  -8  11   7          0.96          0.46         1.15 o                         
  -7  11   7        994.35        948.71        15.53 o                         
  -6  11   7        171.36        206.96         3.97 o                         
  -5  11   7        151.93        149.73         2.70 o                         
  -4  11   7       3792.96       3735.25        50.06 o                         
  -3  11   7        155.69        133.78         2.91 o                         
  -2  11   7       1062.77        995.07        14.50 o                         
  -1  11   7        314.81        294.88         4.39 o                         
   0  11   7          8.82         14.73         0.73 o                         
   1  11   7          1.26          1.50         0.73 o                         
   2  11   7        102.84         92.29         1.82 o                         
   3  11   7       1099.29       1020.39        14.52 o                         
   4  11   7         22.01         24.15         1.13 o                         
   5  11   7        116.05        107.72         2.37 o                         
   6  11   7        152.49        145.50         3.21 o                         
   7  11   7         45.09         41.32         1.67 o                         
   8  11   7         17.47         14.83         1.54 o                         
   9  11   7        207.76        208.30         4.44 o                         
  10  11   7          7.26          4.76         1.96 o                         
  11  11   7          1.13         -0.12         2.22 o                         
  12  11   7          4.38          1.65         2.59 o                         
  13  11   7         90.69         80.44         4.31 o                         
 -15  12   7          5.23          5.45         3.69 o                         
 -14  12   7          2.22         -1.80         3.64 o                         
 -13  12   7        156.11        153.82         6.98 o                         
 -12  12   7         98.12         97.51         4.41 o                         
 -11  12   7        143.65        154.12         4.97 o                         
 -10  12   7        135.50        141.99         3.85 o                         
  -9  12   7          0.58         -0.10         1.53 o                         
  -8  12   7         53.19         48.04         1.81 o                         
  -7  12   7        210.61        190.29         3.96 o                         
  -6  12   7        265.74        251.70         4.62 o                         
  -5  12   7        873.49        831.46        11.99 o                         
  -4  12   7         19.38         22.00         0.97 o                         
  -3  12   7        268.42        260.81         4.20 o                         
  -2  12   7        396.37        424.50         6.36 o                         
  -1  12   7        617.69        637.20         9.72 o                         
   0  12   7        110.02        107.44         1.89 o                         
   1  12   7          1.79          0.53         0.73 o                         
   2  12   7         30.72         36.39         1.17 o                         
   3  12   7         17.24         14.11         0.86 o                         
   4  12   7         24.57         22.93         1.49 o                         
   5  12   7          0.00          2.10         1.28 o                         
   6  12   7          4.46          3.83         1.19 o                         
   7  12   7        225.05        232.95         4.35 o                         
   8  12   7          0.34          0.02         1.49 o                         
   9  12   7          1.22          0.58         1.72 o                         
  10  12   7          0.06         -0.39         2.10 o                         
  11  12   7          1.18         -0.77         2.12 o                         
  12  12   7         17.69         13.57         2.56 o                         
  13  12   7          3.36          3.92         3.27 o                         
 -15  13   7         15.50         15.48         3.53 o
[truncated: 689,311 more chars]
